# Supplementary material for: Genome-Wide Characterization of Four Gastropod Species Ionotropic Receptors Reveals Diet-Linked Evolutionary Patterns of Functional Divergence
Source: Animals (Basel). 2026 Jan 7;16(2):172. doi: 10.3390/ani16020172 (PMC12837371; doi:10.3390/ani16020172)
Supplement: Supplementary file 1 [file animals-16-00172-s001.zip]

Archive with 6 entries (6 files):
- Figure S1.jpg
- Figure S2.jpg
- Figure S3.jpg
- Table S1–S4.xlsx
- Table S5.xlsx
- Table S6.xlsx
