# Supplementary material for: Genome-Wide Characterization of Four Gastropod Species Ionotropic Receptors Reveals Diet-Linked Evolutionary Patterns of Functional Divergence
Source: Animals (Basel). 2026 Jan 7;16(2):172. doi: 10.3390/ani16020172 (PMC12837371; doi:10.3390/ani16020172)
Supplement: Supplementary file 1 [file animals-16-00172-s001.zip › Table S1–S4.xlsx]

## Sheet: Table S1
Table S1. IR/iGluR Protein Sequence IDs
Accession ID	Data Source
AAP80570.1	NCBI
XP_012939871.1	NCBI
XP_012935403.1	NCBI
ACB05518.1	NCBI
XP_005102071.2	NCBI
XP_012945575.1	NCBI
XP_005107294.2	NCBI
XP_005090908.2	NCBI
XP_012936163.1	NCBI
XP_005107292.2	NCBI
XP_012940304.1	NCBI
XP_005097800.1	NCBI
AAP41203.1	NCBI
AAP41204.1	NCBI
NP_001191541.1	NCBI
ACV91074.1	NCBI
NP_001191398.1	NCBI
AAP41206.1	NCBI
XP_012936818.1	NCBI
AAP41209.1	NCBI
ACV91075.1	NCBI
AAP41208.1	NCBI
XP_013078610.1	NCBI
XP_013088398.1	NCBI
XP_013081818.1	NCBI
XP_013078258.1	NCBI
XP_013078258.1	NCBI
XP_013079972.1	NCBI
XP_013064903.1	NCBI
XP_013077978.1	NCBI
XP_013073775.1	NCBI
XP_013084907.1	NCBI
XP_013081052.1	NCBI
XP_013076170.1	NCBI
XP_013070988.1	NCBI
XP_013082099.1	NCBI
XP_013072954.1	NCBI
XP_013069087.1	NCBI
XP_013092153.1	NCBI
XP_013092153.1	NCBI
XP_013096693.1	NCBI
XP_013096695.1	NCBI
XP_013092521.1	NCBI
XP_013068928.1	NCBI
XP_019925071.1	NCBI
XP_011419668.1	NCBI
XP_011454502.1	NCBI
XP_011413969.1	NCBI
XP_011455697.1	NCBI
XP_019919298	NCBI
XP_011428310.2	NCBI
XP_011439037.1	NCBI
XP_011450226.1	NCBI
XP_011456222.1	NCBI
XP_011414624.1	NCBI
XP_011418744.2	NCBI
XP_011455413.2	NCBI
XP_019930805.1	NCBI
XP_011420523.1	NCBI
XP_011431476.1	NCBI
XP_011424294.1	NCBI
XP_011438820.1	NCBI
XP_011431477.1	NCBI
XP_011424296.1	NCBI
XP_011424295.1	NCBI
XP_011433176.1	NCBI
XP_019921062.1	NCBI
XP_011433179.1	NCBI
XP_019924493.1	NCBI
XP_011433180.1	NCBI
XP_011426146.1	NCBI
XP_011426153.1	NCBI
XP_011426139.1	NCBI
XP_022289364.1	NCBI
XP_022315267.1	NCBI
XP_022317180.1	NCBI
XP_022317277.1	NCBI
XP_022317276.1	NCBI
XP_022314584.1	NCBI
XP_022299225.1	NCBI
XP_022343626.1	NCBI
XP_022309543.1	NCBI
XP_022336103.1	NCBI
XP_022338236.1	NCBI
XP_022344462.1	NCBI
XP_022340707.1	NCBI
XP_022340680.1	NCBI
XP_022321406.1	NCBI
XP_022323440.1	NCBI
XP_022325148.1	NCBI
XP_022320708.1	NCBI
XP_022294669.1	NCBI
XP_022295138.1	NCBI
XP_022293665.1	NCBI
XP_022326922.1	NCBI
XP_022327934.1	NCBI
CAB65182.1	NCBI
RUS85539.1	NCBI
XP_009049248.1	NCBI
XP_009057099.1	NCBI
AAT40576.1	NCBI
AAB20422.1	NCBI
CAA60854.1	NCBI
XP_021355646.1	NCBI
XP_021352359.1	NCBI
XP_021351855.1	NCBI
XP_021365011.1	NCBI
OWF44765.1	NCBI
XP_021365751.1	NCBI
XP_021374125.1	NCBI
XP_021376725.1	NCBI
XP_021373818.1	NCBI
XP_021352707.1	NCBI
XP_021375561.1	NCBI
XP_021355128.1	NCBI
XP_021356287.1	NCBI
XP_021374093.1	NCBI
XP_021372158.1	NCBI
XP_021375409.1	NCBI
XP_021349197.1	NCBI
XP_021376272.1	NCBI
XP_021379410.1	NCBI
XP_021345789.1	NCBI
XP_021345787.1	NCBI
XP_021379135.1	NCBI
XP_021379118.1	NCBI
XP_021379119.1	NCBI
XP_021339168.1	NCBI
XP_021379127.1	NCBI
XP_021362911.1	NCBI
XP_021362763.1	NCBI
XP_021356635.1	NCBI
XP_021356636.1	NCBI
XP_014790759.1	NCBI
XP_014786064.1	NCBI
XP_014767729.1	NCBI
XP_014786105.1	NCBI
XP_014773477.1	NCBI
XP_014773476.1	NCBI
XP_014771816.1	NCBI
XP_014773475.1	NCBI
XP_014781666.1	NCBI
XP_014783750.1	NCBI
XP_014768464.1	NCBI
XP_014776282.1	NCBI
XP_014776235.1	NCBI
XP_014780672.1	NCBI
XP_014770574.1	NCBI
XP_014776221.1	NCBI
XP_014788118.1	NCBI
XP_014777584.1	NCBI
XP_014768777.1	NCBI
XP_014790397.1	NCBI
XP_029648108.1	NCBI
XP_029651610.1	NCBI
XP_029638855.1	NCBI
XP_029643902.1	NCBI
XP_029650697.1	NCBI
XP_029657881.1	NCBI
XP_029650698.1	NCBI
XP_029637805.1	NCBI
XP_029639446.1	NCBI
XP_029638129.1	NCBI
XP_029638127.1	NCBI
XP_029635632.1	NCBI
XP_029641811.1	NCBI
XP_029652493.1	NCBI
XP_029656687.1	NCBI
XP_029644262.1	NCBI
XP_029644204.1	NCBI
XP_025097578.1	NCBI
XP_025099140.1	NCBI
XP_025089436.1	NCBI
XP_025110190.1	NCBI
XP_025110155.1	NCBI
XP_025116092.1	NCBI
XP_025116080.1	NCBI
XP_025098836.1	NCBI
XP_025114289.1	NCBI
XP_025114977.1	NCBI
XP_025106211.1	NCBI
XP_025107328.1	NCBI
XP_025104227.1	NCBI
XP_025104888.1	NCBI
XP_025094203.1	NCBI
XP_025098257.1	NCBI
XP_025085012.1	NCBI
XP_025088366.1	NCBI
XP_025086562.1	NCBI
XP_025086563.1	NCBI
XP_025086676.1	NCBI
XP_025086561.1	NCBI
XP_025086565.1	NCBI
XP_025098436.1	NCBI
XP_025098084.1	NCBI
XP_025087345.1	NCBI
XP_025087197.1	NCBI
QHI00147.1	NCBI

## Sheet: Table S2
Table S2. Genomic features of selected IR genes in four gastropod species
Primer Name	Chromosome No.	Start site (bp)	End site (bp)	Length	exon	intron
CchIR25a	Chr1	227858684	227902684	914	17	16
CchIR25b.1	Chr7	14442733	14467141	883	17	16
CchIR-A.1	Chr2	119376897	119399818	502	10	9
CchIR-A.3	Chr3	210643025	210668643	533	10	9
PcaIR25a	Chr4	27110037	27119096	876	16	15
PcaIR25b.1	Chr7	41897291	41910837	949	16	15
PcaIR25b.2	Chr7	41940831	41952850	839	15	14
PcaIR-A.1	Chr2	17499248	17509799	499	11	10
BpuIR25b.1	Chr6	8825230	8845011	891	17	16
BpuIR25b.2	Chr6	8885481	8918057	827	14	13
BpuIR-A.4	Chr2	10115215	10130298	533	10	9
BpuIR-C.1	Chr1	66647837	66662345	595	9	8
BarIR25a	Chr5	37770734	37796492	1001	16	15
BarIR25b.1	Chr1	50686407	50714185	831	16	15
BarIR25b.2	Chr1	50809029	50841116	733	12	11
BarIR-A.3	Chr14	13519554	13534444	505	8	7

## Sheet: Table S3
Table S3. Information on IR and iGluRs sequences in four gastropod species
>CchIR25a
MARLHPLLIIVLLSEIMEEEAIATSLNKVPKVVVIIDENFIRENQNIPAIFERHNKFISPNISSVLFEIVIATNDSTTLPRVCEKLQTGIVALLDITSPSVTSLLRPLAIAAGIAYISVVDDSYFRNTWVDESLHFRFEPSAVQLLRIVADIVRIEELNNVALIYDETFGIQNSPKRLLTNIPAQHIYMQIGNSENETLRQVEVLREIGIKSIFLIASSRSVQAFLRQMATKGREADPRNIFTLSKDSSLTCDGCGTSIRLVTIAAEMSEIALNNYIKFIRDNGINESINSSNIKVDEAMTFDLALLIRKAMPSSVFPVVYNNCADVTSGRIANPDQDIRIINALKETQIDGVFGWLGHREGHTSYNLTLVLQEIMMESGNTTNQTNLGRWTRDLGLHV…
>CchIR-C.4
MWREILHIPWLTVYVCFVTLLSSCQGKDENCREKTSSLGDTGASEINMVVNMVDILAWKNAVFIYDNNTDPATQTILVESLAVRGIPLMTYVMTYGDNFENIFTAMSEQICRHFIVLGSYTFIEAVFREVAKYVLDSHLMRLTFDTEWITVISEDDNSRLQKVVEEFENIAILVRTKGYHMSLWTHQRVANGTRWLRVVPVLSTFSSFTRDQVFPNLSQKLGGRTLRVVIKVTKGLTGYLGVFTDLLEELSMKLNFSYTLHEPPDLSWGQISASGQWDGPIGMLIRKEIDLAVGFFTLTAERSSVADPTHAITFENGLLIYKRPQLMTNWLTFFVEPFQVPVFVIIVISFGSVVFLVLTVERLQKRHGPYTSTFLRPGHVFWWSLDIVEFLMAGLLNKS…
>CchIR-C.3
MYRLTLLATVVVAMVMLASVGEASLCFGFPGYRLGGPRAESESTPYRLSIRQNRHAVESDVIIELVDVLGWKNVVLIHKNTADSLTSDLMTTQMSKRNIMMSLLEQDDFTNLTMKFFNKSSNFILWGTAEFARQWLLKAAMFIQDRSRMIYNMEWLVLIMNDNSSEIRVGNSSQARDGNNSDFKTRPVNQVVDSNIRQISEAVTSLQNVIVLTRIKQENYLSLWTLFRVEGKNQLRFLTSLPSCQDILTRQNVLPNRFNGLGGLTLRIVVKENPYIIKTTESGNAAYKGIFIDLLQELSTKLNFRYEFVDSSDLSWGQEMDNGQWDGPIGMLTRKEVDMAVGFFTLTAQRASVVDPTHALTHDNWVLIFKKFEYRSGIWNFYRYPFQIWVFVAVGGSLA…
>CchIR-C.1
MKERSGTTDTEEHLIVKDLAAYDVTYAMVSGMEAIHGEFLRHFVKAGTESWRPLHFVLVCSIDCFKSVFFKADQLEKNLATSSAFSMSSRWLLIPTDLQLGGKRFESPFETCMLHVAVISTSIPTSSVVPKYLVHTLRQGPGTVFFDYVGQVGAAGRWKTELEIFPNIKYGFNRRKLLLMTKEWTNFVQVRRDNGTKVWDGLMFDMLQVMSETLNFTYDIVEPEDRLWGTGTKEDNTSGFFGHIIRKEADVGFSSVDLIWERSAFVDFSSPFIFSSNVMVYRRSVVSMSIWHTFLGTFNNWVLIAVVTALTFVSGLIFASEIIMMPSRRSHWLSTLEGAFDATISTILVQSSAVMLRSRSSQLLFGCWCFFTVVLTAAYSSTLTAVLSVSKGGVLFSSL…
>CchIR-A.1
MSLSPQVTPGYYLHVISDPNNTDSSTTGTVIPQQVIEVITNIKVKVLLESPYVQRTSTDPTKFEGIFIDILEQLTTRLNLTYTISLQDDLMYGYEEKPGDWTGLIGSLQDNISDLAVAPLTLRSNRQNIVDYSLPVMSSGLRILYKVPDGQSENEPIAILLKPFTVGLWVVILLMFIAVSVLFYLIGRFSPYEDAGFVGKAATYEGLTLVNSFLYVFSSLTFQGYTAAPRSISGRFLAAFWWMFTMLVIAAYTASLAAIFLNLKPSIQTIPFDTFDELSRQTKVSFGMVANGSSMQYLKNSNRPLQKRLWSIINSHGSQLLVKNVNEGAMRVQNSDGMYALIVEGPVAEYLSEQPPCSLMTIGEPLSEHSYAFACRKNTDLCSKLNVKILELQEQDVVY…
>CchIR-A.2
MSETKLCWPLSLLLLNWNGVEWSGVEWSGEVDQDKARTCDATTELPVQTVAVSSVLQSPYLMTAGESNKSEYSGFIKDLLDKVSQHADVKFVIHLSAEYGKELENGSWTGLVGDILNKKVDMAAAPLTITYSRRKVVDFSVSFENFGPVIILRRPSNPQPTFEERVSRLFAPLGHSVWLMSLVAYFTTSVVLYIICHCNPYEWRHLHRDGLANVREAESFTCMNAFWFMLSTWMWQGYMHAPRSLGGRLVVAFWWLFVIIFLLTYTANLTNLLRIGPTPIEDQQYSRIVGLESLVKQTDVDFGYLRGGSTEAYFKNAQMPSLRRVWENVEQKKSSTDDVSAGVNRVRNSSEARPFAFIMESAMAKYMLRQKPCDLYMVGDLTITGAYAFAYRPGWHLAE…
>CchIR-C.2
MVFGNLLKEKTPVCSSDKGFTKCIPDRRSTFAHGTELVDSSFTLEVDRLASLIEYLKWKNIMFITDSTEAFQKSSQNIFSNRLSSIFYEDYIPISNWSATLEELFATYRKYEINVIVFCVETCIETTIQQAPSACCVVCASIHSLLWKSEGRQLSLVGHFGAGKKRNDYFGDVIFPNKNYGFNGRRLTFVTKEWNYFIFRNASNGTSTWVGSYVDILNYIQNRLNFTYIVIESPDDLFGVEDKSGTWNGVLGMVSRKEATAGWLPFEITAQRARNFDFSTPIDYLSTTFVYLPPSADDTWMVFFRPLSWQVLNCFAASALMVGVLLFLVEMTCPNPEAGERHGLVWTLSCVWKCVHFTLGAMLNNEAVHYLMKKIFHTKFNNQQITRCCSLCYIAPSET…
>CchIR-A.3
MSDPNTSSSVSPFYDLMTYEDPPHVIAKKDGSGHEGLLVELVSLVSGKAGFSYSLRVLNESFGHKDSGRWSGLTRKMAEYSADMAVGAMVMSHADDDEVKYTEPFQTTSVQLLLPRPLAEVSPGAALLFVPFTATSWVLLIFAFVLVSLGLFLVGRFSPHEWGRLDPARDVRKARNSFGLKNSFLFVISTLTWQGYREAPRSLSGRVLAVSWWVFTLFILLAYTANLAAFVSSRPQTEPALSFRNFEDILQDRIVKIGMIRHGDVDLTLRMSTENLPKQLYEYVNARRNWVGNLEEGLERMRSSGRDFALMLPATKAQYLAARNCDLVAFGHGLVPISYAFAFSASRLSEPVKRRINSAILQLRQSGELYNLEQKWYSLGSKGCPDTDGNSLPVRRGET…
>CchIR-A.4
MRELGSKGQTRYVGFVKDLMDTLADKVGFTYNFKIADDNEYGQHKPTGWSGIIGEVISGKAEVGAGALTVTIPREEVVDFTKPFMSTSVHLLVKKPMTTDFGLGYLVRPLSTEFWILLLIAIVIVGLLFFIIGRFSPYEWIKVEEARDQRGARNAFTLRNSYLFVLSSLTWQGFREPPRSISGRLLAAFWWIFVLFTIVAYTSNLTAYLLARPEQMPLMPFRTYENLVESNDIAVGALAFGATQDSLRKSRDTTLQNLWNKISQKNSWVYSTEEGLQRVKKSEGKFVMLMESATAEYLARKHCDTMMYGDNIFHKNYALATQKNSAIGSLLNKALVELRESGELDMLRQRWWRFAGECTGIDGRKFSQKGDSLSTLPIYPVTLKDMAVAILLLFLGIIV…
>CchIR25b.1
MSSAHNAYVFLVIAVTSSFGLPSSQANVSIVVVWAPSETRFNVADVNTSLHNSTRLRYETRILPESELYHYFMNDYQKEASWLIFVDLREYACPEGFFRKNVIAYVSVTQMACPHLSNATKYLWTRVDTTTFNREQLVTDFSNISTNAIGSLALLYDQTGEEYFHEHSASLRLPLIFQINIALDNCSATEHLKNLTAKTEIRDLVVVAHSDCISALLQEAYSLQLMFGRYRWLLYTTNSLMPSCKSCQNVNAILFTEKNRPRDLPATRHEKILRFIDKSLEKLDMRRTHFLDAGSVETCYQNCTHLCNACVLDFKDAMLKVEGEETMVFFMNNTEARSNLWFTVFQVTGNGSHMVANWSQSTGLSSGVVLFPHSKSDIVLRAVVVEEPPFVFRVDTPEG…
>CchIR25b.2
MGGRGLKKIKHVIEGEVIGLVDYIWNKSKDDPLIEAVKMSGVFKPPETDKNTWKKTTKRALAHTWIQKPLHGQYVQQADEISTKQSTYKWLREAGLKAEKEALITAAQDQALNNKSHKTKIMKISNDSKCRLCISRDETTGQMLSRCQVLAGTEYTKRHNEVAKHIHRNLCENYGIKTPERAWMHQPEAVTETEEDSFYVAVVAVDETSNLTSGHLQELPFLEFNSTLFLYRLTHTTTPVEVLTNVFEWVNAKNMTAIIDTTADCRLAILAEMMRIPLLRTSIVTCHDVTNYVISVRPTIEMYTSAAFSYTPYYGSCLAKAVMISEFPPDSSIYPRCYNSTAIPLLTRAMGAWPVEEEEIAQTTKWLRAVDMRSAMIYVTVLGSSNFLVQFKELPVTLP…
>BarIR25b.1
MSIAETSPDVTVLEDRRIFDYYTEEYQHLTTPWTVFVDLREYACPEEVFRERVLAYVSVTQLPCPSLSNSSRQTFVRVHTRTFDRGSLVAELTNTSHRTTSSLALLFDDSGEEYFFERSSGSQLPLVFEVTVALDRCAATEQLKNLTAKTEIRDVVVVARAACITDLLTEASLLQLMFGRYRWLLYPTDHQFPECQTCEKVNGVILMQENLPETLAVTRPEKVMLFVEESVRELERDMSPAEIDTCNNCSTDCHVCVESMRSAMEQVEGERTMVFFRDNETALDDIMFDLYIMSPNGSTKVGEWSKAGGVVDSNSDDLFPHSKGHIVLRAVVVVEPPFVFHEKTANGSVFTGYSLDVLKRISTIVGFSYVVRECDNNDYGTSQAPGEWSGCMGNVVRGE…
>BarIR25b.2
MTSDCRVTAAAALTDVPILRASLVSCREVMHDVRNVRPSMEMYVKAGFSFLQSVGSCLARVVLVTDLHTDLSDFPKCYKGTAIPLLARFAGAWPLSDDQTNQTRHWLKGVGSRSSLHYMVVVGSSDFLNGVRSLGWYHLLPSTFQWVLVVTDSPPSFHCPKCVARTPVFRHSQQAPRPLPLPLRHLNATVTGSSPGERNPDRDCSVPSCVYLRACVSAHTSDHCVQLGNWTDSRGLQLIGPIEDYLHDPSVIRVAVKETPPFAMRVTDENGTRYSGYAVDVLEEVARRLQFTFRFTVDSQQPFGARQPNGSWDGIIGDILTGSVDLAIGPLTVTAEREAVVDFTTPFYEFAGIEILIKEVSQEQHLLFFVTVFSEPMWGAWFGVLLLTGFLLAAFDYFS…
>BarIR25a
MTPSAPHILWPWLKMVMTTCTPLMLMTTMMTASGQVTSPSTSPDLSPPTVVVMIDDAIEEENRQIASIFTNINKINDPSMSNVRFDVVIVTNDSMALQQACEKLREGMVALVDMTSRRVAPLLRSLASNAGITYVSMVDDSYYRKTDSADEATQWRVEPVAVQMLRVVADIVISENLNNVALIYDDTFDIQNTPRRILTNVPAQHLYVKINDSEEETQRQVDMLKDISIKSIFIIANNDNAEMFLGMVRIVDDHQCVTVRGRGVLNICLHERSDCAVPKRCPCCHFYINCMCVCVCVLPEQDQKLTCSSCTKSMRVVAMMGKTSGGTRDEFIHYMESVIGIHHFSIDDIHISMSGGMIQIDEALIYDVARLICSTMPSEMSPITYSNCSDVGFEPENQT…
>BarIR-D.1
MEAVARTVGAVLLTVLVTVSNRQGPLGVASTGDGSVHVCCLELEVLDKGHLRTTNHVTTTPNEDWVANGQAMVSRILNVVDTQDWHSCAVIYDSDLWPAAHSLSVHLSDRSIRVLLYDLDLDDLSSPTVGSQWSSGRGSGSRPMLQEVFRGLGVRNVIVMTRWATVEAEKYDRALGRKSALRMSTHWIVATSSGREEQLRKTAAYFDNVVAVFEETRILSNVSDLNTNAKWPPVMVKTLDAAGSPSYSGISVDLLQEIAHLLNFTAVVVEPPGPDDSSKHNQSAGAEGLIGLLYREEVDLVLSSLPFTDDLDLAVDATYPFFTVYLAAVFQKPDLTWNKWMIYFRPFRSEVFLCLGIALLGMTGLVHLFAWLDPTPVENHDNDGYDYNDDGIRNKTVEV…
>BarIR-D.2
MRAGGREIAVAEAGETNEAAIVETTQMSLGNDTFDVTVLWTLANRRDPFQMTQHLETLVRRQVDLLFVHDELSALMRDVSKLMPGTPQTVTYFQTDKPDSTEGGKPPCHLHDNSQSSGLQESGSKQCNGLEAEVTMAESVVAVIRKLQWKKLVVIVDKAHEMVGKELSDSLAGLACQTQFLSFGVIEHAPQDGVSSGSGEGQSLHGVIQSLYNRHVGDLRVVLLCSVHCASQMLTAASEFDQLNHKRTAMAMISRWLLVLPPRDQQFLESCDLQLDNIAVLVHPPEGLLSAVNDIRKDLPSIVETAYSQLAAMNDSMSAENLTQAIIESFKASQNCYRAYLRTLLWKPEGRRLSDVGHVGQDRQLHMAQDQEVFPNVKFGLNNRKFVVATLPWPSFIER…
>BarIR-C.1
MGVIRVTTSKTTVARDVQKRKTALWNVAISLVMWFCSTTSGFAAFCPRDQSGLGPLEDATPCEIHSIDVDPVVRQLHANCISTSIVEHLAQNGTSSRVLTDDVFQSISSSSGTGHFLVLGGNDFVWSLFSEVAQFVEETSQRIWVNPDYAPRRYRRRQLVMAEWLAVAQVDPPDRWNPLFSPLEHVLLIDTTCRSSCPVWTSQRSGDSTALQHVTTVTLPVSSIRGLSREVLLPNLNQGLSGRTLRVVVKEQPMLVSKQEEGGSPRYQGAFIDIIHELSIRLNFSYVLQDPPDNSWGQMKENGQWDGLIGVLTREEADLAVGAFRMLNSRAKVSDYTTPYGFENTVVIFHSDGSAEDDNDSFFVRPFHAHVYVAVGITMACVVALLLLSRCCRWYVQRG…
>BarIR-D.3
MDQVASRLLQIEQHYAALASDMSAVYSWCDSLQSENDALRKEVSLLTDQCQSLQDVCDTIYDQQQYLTSAVDTLERDVDRLETSSKRKNVRFFNVDEGPNEDTQTCTRKVVQLLNRFYPSKKWSCDDVEEAHRVGPLRDGIRRPRPLIACLHRWPDKMVVLQNKEHRKDMADELGIRVSTDLTSRQYNVLRQHREEGRNAYFFRGRLCFRERGNPRNRSRNYGQNSPTNRILNHDEDSTECFEQIDKDFLQPPFPSDMKEFPTLSKQSTRQNVHQDPPMPSHSVRLSTPAQQIRAQPNHLLHHMYHDRSSTSPLCHGRPVVSGSPVSETAVKKSMQADSDKIRAVNTVQDGMADSPVTLPGSSSLLVVDKPFSSSDVSVSPQSSRQPATCPATVHRDEV…
>BarIR-D.4
MLCGRAPLSLRIVTVETTADRLSEVIERESTIDTWLLSIPDHINATQVLRPLTEHYQSQKKHFMDFSRRKLPETAADWCTLALELTHGKGAEPGASPMDVHVNYVLRTMEHAKLNKVVVVFDENTELQVARLSEGLSAMHFLHTLRKREARQDWVGDIPVHDVLPPGSRSNATLLDFDDFTNLVIWCGGHCVTGFLNEISWNADDLTEDIVLHHMTRILIVDSSIQSDDSSTYFGSQSNGWFGEQSRVSSDDDEDGDVMERLADILEIVQSFYHVAVLWKQTDCVRLQTLMTTRHGKRRFSYAGFGDNLGHMIMTSDVFPNSKWRLNRQKIFVGTAVWEPFVVVEEVNGTKQYGGFCIDILKALSFSLNFTYEVLVPEDGQYGSIKNGNWTGLVRMLKD…
>BarIR-A.1
MAATVTWFRGALAVSLMVALASAAREVSVASVELTPYLMVHQKKNGIVEYDGFIKELMDEVGKLTGLTFTFNTDSQEFGSEVNGSWTGLMGQVVNKKVDVAAAPLTITSKRRHVVHFSVPFQNFGPVIVLKRPQSPQPTFQERFQHLFAPLTHSVWLMTLVAYFTTSVVLYVICHVNPYEWRHLYRDGQATLREGESFTCMNTFWFVLSSIMWQGYTRAPRSMGGRLVTSFWWLFVVLLLLTYTASLTNMLRAGPTPLEDQQYVRITGLEDLATQTDVDFGFMAGGSTESYLKNAQVPYLRRIWDNVQKKRTSTHHVEEGIARVRQAPDSAPFAFVMESAMAQYMLRQTPCNLYMVGDLSITGTYALAYLPTWPLADRVDRALLLLRENGVIKVLEDKW…
>BarIR-D.5
MSGLWCDGAALCGKFPTSLRILTLETALDKALAVIQQEQDLDLWILTTTSHPVADADLQSLRDHFSSLHLEYQDYTQRTLPESESDWCSLFLKFAYGASWEAAAPRQQAVGHVLDVMKNAGLEHVVAVFNSATDVEVGILSNTLSDKGILHVLHNTDSPSTQESPEVSLVDKYWGLRSRVVDFRQYTDVLLWCNLTCISDFLDMITKHVNNESDNISVQHMTRILIVHPSLQSSSSCSFANLTAPSMDGGGGDKELAQPGENSTVDLSECLEGGPEEILPLVRQFFHVAVLSKSGDCVRLQTMILTTNESRTLSNVGVSYRGDPMAMSSEVFPNTKWRLNGQRFIVATAIWEPFVMVKKAGGQEVYSGLCIDMLKALAHSLNFTYVLQQPPDGQYGSIE…
>BarIR-C.2
MAQSTRNGAILTDMIVVPHPPGVQQSLVRSVLTCCVLMSVGSGTGAVDITSSDTPSAPRGGGLSAENNEEMVQLLAGDTMTMTVFLEKEDLNVTLTSDFSHHVLLLGSAVFVTELLQEVLQIKRSASITFDWLIVAPRDQVSSVATVAARFDNVGIVVPEPASLQSGQQVYIISEPADQNWGQQLSNGTWVGMTGMLHRKEADFALSGMSLSAERASVSDHTRGFYFDELVLVTRFPDSTQVGWTFFIRPFDWLVFLLLGCGLVLMTVVLALMDRWFVRAHRGSWTMGREKGKRAPLMFSSLTQSAEVLFGSLLGRAVDYNGASTSGRVLLVAWLLMSLVTVATYTGKLTSYSVITKQPLPFRTLEELVKRSDYTWGVTKGTSMEDFLRNSTNKDYQLF…
>BarIR-C.3
MSVVTKPPRVQLSLVRSVLTCCVLMSVGSGTGALCAEDTEEMIRLLTEDTVALTILQGVADLNMTLTSDLASHVLLLGSTAFVTELLQEVVLQIKESASFTTDWLIVASREQVSSIATVAARFDYVAIVVQEPSTRITLETIVRNGDTMGASRVMEWSPCKRSSLPSLTKDMVFPNKKYGLGGRMLKMVTISWPPFIRCHRNDSHTWYTGLCIDLLHMLANKLNFTYVISEPADQNWGQQLSNGTWVGMTGMLHRKEADFALSGMSMTAERATVSDYTRGFYFDEIVLVTTFPDPTLVGWTFFTQPFSWLVFLLLGCGLVLMTLLLTLMNKWFIHVHNEIVVHNGASTSGRVLLVAWLLLSMVIVAAYTGKLTSYSVVTKEPLPFRTLEELVKRSDYTW…
>BarIR-A.2
MTPYLMEVKDPKAGRVTYEGYIPELLDELSGMVGVNFTIRTLAKQFGELDPVTGRWSGLVGHLVNGDVDMAAAPLTVTGDRAQVMDYSVPFQYFGGVIVLKRIPVVAPSFSQHVQFILTPLEDSVWLMMMVAYLLTSVILYVICHVNPYEWRHLCADHQATRREAESFTCLNTFWFLLSTLMWQGFVRAPRSLGGRLVTMAWWAFVVVFLLTYTASLTNLLRANPMNEKDVNIRILGFKDLASEHSGDMDVGFVRGGSTSAYLRNSQSSHLFRLWRGVEERGTAVEDVEEGLERVKASYSSNSRSRPFALLTESTLVQQMVRQEPCNMYMVGDTSMSGSYSLAFRRMASDLRDRVDLSLLALQENGILKMLEDKWFGGPCHAHVLDTTLHHADQDILFY…
>BarIR-C.4
MSSLTGNSGKFSDSLDLAGRTLRMVTSVWEPFVIRHQNESATWYTGLCIDILDILVSGLNFTCTITEPPDGLMGIQLPNGTWAGMTGMLHRKEADFVLAGLSVTADRATVTDHTTGFFYDEVTLMATRPDPVRAVWSFLLLPFHWLVYAALAGGLVVTTALFLWLDGWDRKLPHGGVVAEGRKMGSSNYCFDVADTVMALFGGLMGRGTVAPGKSGSGRVVLCSWLLLSLVLAGTYTGKLTASALLVRQPLPFSSLAQLLTRSDYTWGLSRGTMMEAFFSNSSIPEYQQYYQKMLQFADEDPDVMSPDFENVIVHKVLTESYVFVAPHSFYSILKHQHCQLTVVPERLFQDMLAIHLQKGSPYTAVFDVILTRAKEQGLLEHLKRKWLGGPSLCQGGGG…
>BarIR-C.5
MISYVMMVSVAVTDMRVGIQAPCVQLTLVRSVLTCCVLVSLGAGTEALCAEDTEEMVSLVTGDTVAMTLLQGTADFNMTLTSDFPPHVLLLGSAVFVTKLLQEVSSIATVAARFHHVAIVVEEPSSRVTLETIVRNEDNTRGASTVVEWSPCKRSSLPSLTKDMVFPNKKYGLGGRLLKIVTMTWSPFIKRHRNENHTWYTGLCIDLLHMLASKLNFTYVISEPADHNWGQQLSNGTWLGMTGMLHRKEADVALSGMSMTAGRASVSDYTRGFYFDELVLVTTFPDPTLVGWTFFTRPFNWLVFLLLGCGLVLMTLLLTLMDKWFIHVHSESMICGREKGRGMALMTSSLAQTAEVLFGTLLGRAVVYNGASTSGRVLLVAWLLLSMVIVTAYTGKLTS…
>BarIR-A.3
MAKTAGGKGYEGLVVDVLDKLAKSAKFKYELTVINGTYGHQEPDSTWSGLIGSVVTLPADMAVGAIAQTHSRESVMEFTHWFHSSSVQLLMLRPSPEEGPGAGLLLVPFSTAAWILVILAFLLVSAGFFLIGRFSPREWIRVAPENDVRRARYSFGLRNSFLFTVSTMMWQGYREAPKSLSGRVLAVAWWMFVSMIIIAYTSNLTALVTSRPHVQPALSFRNYEDILRDRSLDIGMIQNGDADLELKNSDVNLEKQLHEYVSRNHNWVGNLTFGLRRLRDSRGKFALLLPSYKARYLASHNCDLITFGHGLGMIKYAFGFPAGNSLEVLKRRLNSAILALRGTDEMDTLSHEWDRKGGNCPDPDGSGLPVRRETVGLTFMELGPRDLAVPFLLLFLCGL…
>BarIR-A.4
MSNGPPKPHFVVTTVLDAPFMSAEILSDGNTRYVGFLKDLIETLASDVGFDYEIRVAKDGSYGSQVGPQGWTGMIGELVNGTADIAAGALTMTRAREEVVRFITPIMTSDVSLLVKKPEVPKVPDEDSVGLGFLVTPFSTDFWIVLLVAMGLVGLLFFLIGLINPHERPKVTDGPGKGAGAAGGRICHVSRLRSSCLFALGSFTCQGQRSFSGRFLALFWWVFVLFIVMAYTARLYLKPPTPDPKPTMPFRTYEELVDAKDVQVGAVRSGSTQFSLRASRVGTLRNLWVKMQHDNSDVRSLSEGVDRVRHGEGKYVMFMESHTSEYMARRECDLMVYGDRLFSKNLAMATQKGHVVGPLLDKAIQDLRASGQLHIMRKRWWELDTSCADFDGRGKYEKG…
>BarIR-C.6
MCSVLSLKDGLKQYGGGGGGGGGLYAQRGPSGSPVTNTTSAGGSNVSQATTDAYYRTPDVPELMHVIASLGWEQIAIFHDSSSDVVAVVNRLLPELHEAHVLTSEEEEGEEEEGGGGVGQGPQGVRAAVAPYQQLREDFIPVHRHFLVLGSPRYVLGLLWEMAQVAQPNQTSPFLYLTQWLTAVPGPWLQPLQSLVQHFENLAVFVPSQSCALTLWTLRREGEEGVFSVVGSLVFPPLPAPLTRDVIFPNPLFGLGGRNIRVVVKELNIYSVVKRNDSGRVYYEGVSIDLLNELSVRANFTYTLLHAPPDGSFGQELDNGEWDGPIGMLTRQEADLAVGYFSLTSERKAVADATSPYFIENAAIVFRKESLKELPDYLSFFLHPFQTLIYVVVLVSLVL…
>BarIR-A.5
MAMESVKGRGVVPCVVAILLCTAVPLLPVRAESHGNFTVKLLLEEPYVMKSQTDPTGYEGMFIDLLDDLTKTAGLSYIIHAVPEVRYGTEHSPGNWTGLIGSIVSGEAQLAVAPLTMTAKRQSSVDFTQPIMSSGLRILYKPPDPWSDKESFAILLAPFTAGVWVLLLLMFVAVSVLFYLIGRFSPYEDHAFVGKAATYEGLTFVNSFLYSFSSFTFQGYTAAPRSMSGRVLAAFWWMFVLLVVVAYTASLCAVLLAFKPSITSIPFATFDELSQQSHVAYGIVEGGSTEYYLSRNQRPLQRRLWGSISANREAVMVKSVEEGVRRVRASAGQYAFIMEGPMAEYESEQAPCDLMTVGEELNEHSWAFACQKGNAICSQLNTAILKLKEQDYIYGLKKK…
>BarIR-C.7
MAVGVTVVVVVAVSFVLVVDGAQLVTTSGQVMERGINPQSRWRKKTKEIDFRLTDDIDVFDYTMSLIQKLGWTQVVLLSDRALAMERAASRLEGVLLQQHALTCDPGGLQGVLPVDTALLNVLVRLETPNVVTVGTECLQAQMMNWLTQNLTDQAGRMSPLVQDAHWLLAINSHVMETLNVTSLLVNHVAILQHGDEVSLKTLTWTSSGRHLAAIRGKHVSSVLKPSRLYPNHQYGCNGMELRVAINIWTPYIMEEEEAGGRRVYRGFSMDLLAILSASLNFTYSLDMPADGEWGDFREGRWTGVVGQIDRQEVDISVAPMTPKLERLPVVDFTSPMNIRYTGIGVRIPSRGHQHMAALFRPFHWQVYVAVLVTFAFSMGAVKVLVLAEARLAHHLPPH…
>BarIR-A.6
MTTPGLPHFTVTTLEEEPFISRELNKEGGARYVGFMKDLMDSLAKKVGFTYDFRVVADGKYGSQTAMGWNGMIGELVDGTAEIAAGSLTVTAAREEAVDFTKPFMSTAVNLLVKKPERMDLGLGYLVRPFSTDFWVLLLIAIVIVGFLFFLIGRFSPYEWVKVPGDRDQRGARNAFSLRNSYLFVLSSLTWQGFREPPRSLSGRFLAAFWWIFILFTIVAYTANLTAYLLARPEQIPVMPFKTYEELLEANEIKVGAPAFGATQAALHKSRDPTLHSLWVKISQDNSWVSSNQAGLDLIQSSKGTFVMFMESSTAEYLARKNCDVMLYGKNIFHRSLALATQKGHVITSLLDKGLEEMRASGELNMMQERWWRFAGECSHIDGRQYSQKGDSLSSLPIY…
>BarIR-A.7
MALKLPVCVLFCCFTLFALLPLISVAQKTTTQAPSNTNGDTPTGRRKVTEMKVAVMLQEPYVMLKGSSYEGMFIDILKELKRRANLSYTITTHGDHEGVEYAPGNWTGLIGSVQTGEVDLAVAPLSILSKQQQVVDFTFPVMSAGLRILYKVPSPWSGGEAFGILLSPFTPGLWIMLLLIFTGVSLLFYVIGRFSPYEDTAFVGKAATYEGLTLINSFLYSFSSMTFQGYTAAPRSLAGRFLAAFWWVFVLLVVAAYSASLCAVFLAFKPSIRSLPFATFDELSKQSSVAYGVVRGGSTQGYLNSSRRPVQSRLWGTISANADNVLVNSVQEGMLRVLKSRGDFAFIMEGPMAEYLSEQPPCELMTVGEELGEHAYGFACNKETDVCDNLNRYILQLQE…
>PcaIR-A.1
MKISARAVLCLSLCILSSPVADCQANSTCPDPSKTIESITHLRVGVLLDPPFVQRSPNTLNHYEGVFIDVLNELCQRVGMTFTITGNEDLYGYQQDDGNWTGLIGSLARNETDLAVAPLTITSGREKTIDFTHPVLYAGLRILYKIPSSWTEGEPFALMLTPFTVGLWIMVLLMFIAVSVLFYVIGRFSPYEDHAFVGKAATYEGLTLVNSFLYVFSSLTFQGYTAAPRSMSGRVLAAFWWMFTMLVIAAYTASLAAIFLAMKPSVKTLPFATFDELSKQNEVAYGIVKNGSTMRYLQKSNRPLQKRLWGTINANLNKVATASINEGVKRVIEGDGKYAFIMEGPMAEHLAQQPPCSLMAIGEPLNEHAFGFACRSQTDVCTKLNHAILELHEEDFIYE…
>PcaIR25a
MCYENRFEMSNPDFNVFVLNEEMGKKNPNIPSILHSFGNYSNVALPSVQFHTIIATNDSSALSQVCDELRDGVVAVVDMTSPRNAQQLRWLSGAAGLAYISVVDDSYFRNSEEHERLHARVEPTAVQMLKIVTVIVIQENLNNVALVYDDTFDIQNLPRRILVNVPAQHLYVRLDQSENATQRQVRMLKDVTIQNIFIIADIQNAQRFLLEVDKEIPERKSPNIFLLTKESAVNCGGCRARGQLATITAEPSAVALQTFVAFMQHHVTTDDVYNSSDVKVDEAVAFDLAVLIRSSMPSVAANLVYDNCSAFSSVNDRDLEQSRRLIDALQQASIDGVFGAISTQDNLTSFSMTLSINKHSYKDGLQTEQVMIGSWTKTRGLNLTQSLILADRRPHYMVV…
>PcaIR-A.2
MDDTVDTKNPHYDVITIEDPPYIIRTADGGAEGMLIDLLTLVSKMASFNYELKIHNGSYGHQNSQDEWEGLIGQLVKKSADMAIGAIAMTPSRESVVKFSQPFDSSSIKLLLPRPLAGPELGASLLLLPFSASSWVLLVLALFLVSIGFFLIGRFSPYEWSRVAQDKDVRRARYSFGLRGSLLFVLSTFSLQGYREAPKSLSGRALAVAWWFFSIFILFAYVSNLTALVSSRPHQQASLGFRNFDDILQDRDMNIGIIRHSETDLELRISTEHLQKRLHEYVRGRHNWVGTLEEGLSRVRESNGKFGLLLPAVKADYLASQNCDLVSFGGGLGSLTYGLPFADGGYADGVRDRVGEAIQKLRENGTIDRLVHKWSKKGGHCTDSDGNLLPVRRRESGPT…
>PcaIR-A.3
MRHRSEYLYFTQEPFIMRELDPKGGARYVGFVKDLLDVVAEKVGFSYSFKIASDNQYGTESPIGWTGMIGELVRKEADIAAGALTVTVPREEAVDFTKPFMTTAVNLLVKKPERIDLGLGYLVRPFSTEFWILLLISIIIVGFIFFLIGRFSPYEWIKVGEDRDQRGARNAFSLRNSYLFVLSSLTWQGFREPPRSISGRLMAAFWWIFVLFTLVAYTANLTAFLLARPEQMPLMPFKSYEDLVESNEISVGALAFGSTQQALRQSRDSTLQNLWNKMSRQNSWVNSYEEGLQRVKKSDGKFVLFAESSTAEYLARKNCDVMLYGDNIFHRSYGLAVQKGSHLAPLLNKAILELRESGELDLLRQRWWRFAGECSDIDGRMYTQKGGSLSSLPIYPVTL…
>PcaIR25b.1
MCARVASARLVVQLSARLVVQLSARLVVQLSARLVVQLSTRLVVQLSTRLVVQLSTRLVVQLSARLVVQLSTRLLLLSHHASFKTKCAPCRSMKDCVTPNNHFSADKPALGMGGLVPVLLIVLPVPVLALLAVNTSSLNVSIGVIWAPLESSFTVEAVNRTLYESLISNRQVTILQENEILRFYVNEYQQSTNWWVFVDLREYVCPEDIFQARVLSYISVTQFSCPRLTNTTRRVWTTLDTRTFDRWRLLADLTDTANKTTGSLALFFDVTGEEYVLERSSSLRLPLVFEINVALVDCQATEQLKNLTAKTEIRNVLVIARNECISELLRQNLGVTRLEKILNFVDDALSRLDDNISHSEESISRGDSTQGVCEDYIELFKEKMMKAEGEKSMVFFAKS…
>PcaIR25b.2
MCALRDVLRTIFIVICVETSHTVFGGQIVLAVDNNSSIKNDILCDLSLKEPDFKYLLYKISQNTSAMDLLSTAQKWLADDNRTAVVDMTNDCRLSALAAVTQLPLVRASVVSCDHVYSRTVSARATLQTYVTASFTTTPQGFSNCLARVVLVTEYATDVTSFPRCATSAAIPLLMRVLGEWPVSGGQIAGAVQWLSRLATLHTLHYVTVIGKTAFLKQILEDMQPDHLPQNLRWMFLTTDATTFDCTSCLALTTVIVHSEQYVQDLPVTWKDISGLTEVESVILLKAAALAKETLKSGVTDEMETAPNVNFSLDFYSVQDTKALNKLGVWTPSKGLALDKPELHSGNNSSVLVVATLHAPPFIFRRTDDNGTAQYSGYAVDVWNEIASTLNLTYYFTEP…
>PcaIR-D
MCSWFLSIAFIVMVEQQLTTVAAEMSRYQHCCEELQTLKIILGSEVTDCLQEECESALEDLRSSSASNGSCPLSAATMCRHFSDLQERNWWTEDDSITDSHAMADQILQVIDAATWHDCVIVYDISNMETVNRLIDLLSERNLHFATYDLTDLAEVSDFFLVITDIFSRLQIKNIVLLANITAVEKLFIQAAAYDTQLGRTSGLEMLTQWIVVTPRSTPFLDRVQEAAHDFDNVVVMSETAVKLTSTTDTLQDNPMQCTMYNIESLMYKIINSTRRRRLQPLTELRARDDVIANTPFLNVKFFFNQRTLIVGTKRMPPFVSSPSADADESEFSGLCIDLLRELASSLNFTYELKLPVWHEGWGIEDDNRTWNGLVGLLHKREVDLVVAPLSFTPDKSLV…
>PcaIR-A.4
IKPYLQHLDVNGSTEYDGYIQELLEEVGRLTNVDFKIHSLNTVYGALVDGSWTGLVGDVVNKKVELVAAPLTMTSSRNKVLDFSVPFQDFGPVIVMRRPRNEQPSFGERFSRIFAPLSHSVWLMALVAYFITSVVLYIICHCNPYEWRHLYRDGQATYREGESFTCMNAFWFMMSTWMLQGFVRAPRSLGGRLVVTFWWMFIIAFLLTYTASLANLLRVGPSSMDDEHYSRILNFEDLAKQTEVSYGFLGGGSTETYFKNAKVPHLKTIWSQVNKRKTATSSTEKGIEKVRNSPDSRPFAFIMESSMAKYMLRQEPCNLYMVSDLTVSGAYALAYLPGWDLARQVDEALLIMRENGTLKLLEDRWFRGQCEGNIVDPTYWEKMKGTPFYPVDLGSFSGA…
>PcaIR-C
MFTRDIFLCMVCMFSVSLAEDGDECKVIPQLENNMASTHHGCTNASCVAMATLCPMKALEIFIRVLQWKHFALVSDSEERFLEISEVLSQAYVETLLYVESSGKILMKWLESKCPTKFSHSSHSINVVVMCSRNCVTRLFQEADEFNARNKTCGVWMAGRWLVFMESAWSRDPYIWSLNTVMSNVALYFESIMEKSNFRCVRPIYTLLWRSKGRELSATAYLSVKETGEFFLSGTIFANEKYGFNGQPLVFAVKKWLYYIYEDITNGTKVWSGLYIDILDDLRERLNFSYVLKEPADGSWGVDDSTGRWNGLVGMLSNMEADVSWVPFEVTSERYQQVDFSSATHYTATCFVYKPPALDERWRLLFAPFTWQVYACLMASMVLIVFLLTVVRRTTRAPP…
>BpuIR-D
MLLALLTLYNMAKVEMAVVAGSSQDCCDELQFLQKVFTYNDAHDCEVGECWTLLAERRALKPNSKCPLSEIDVCQQYAQLNASNWKEVLNVDWSVSADVTAELILQTAETLGCSSWVIFFDASALPVTDRLVSSFSARNASLVTYDVTGWAEKVRFQNLLSKTWEDLGIKSMIVVADVLTVEMILQEQILQCVTSEVATLMYTYNNGSRGFQPVTVLSNSYDVIANNTFPNLRFGFSGRTLIVGTKQSEPWVNVYDSLILFQSEPFVMKSNVTGITYSGLCIDLLQELASALNFSYRLVEPVDNNWGTLKSDNHWDGLVGLLERKEVDLVIAPLIFTPDRSIVMDATIAFYQNYLSAVFRMPDPASKKWLTFLKPFRGDVLLCIFLALVCFTLLMHVLV…
>BpuIR-A.1
MISLTGFRRVLLAIIVLQITHCKAQVQTIAVSSVLQSPYLIMAGESNKSEYSGFIKDLLDKVSQDANVKFVIHLSAEYGKELENGSWTGLVGDILNKKVDMAAAPLTITYSRRKVVDFSVSFENFGPVIILRRPSNPQPTFEERVSRLFAPLGHSVWLMSLVAYFTTSVVLYVICHCNPYEWRHLHRDGLADVREAESFTCMNAFWFMLSTWMWQGYMHAPRSLGGRLVVAFWWLFVIIFLLTYTANLTNLLRIGPTPIEDQQYSRIVGLESLVKQTDVDFGYLRGGSTEAYFKNAQMPSLRRVWEYVEQKKSSTNDVSAGINRVRNSSESRPFAFIMESAMAKYMLRQKPCDLYMVGDLTITGAYAFAYRPGWHLAEQMDMALLKLRENGEIKQLEDK…
>BpuIR-C.1
MKERFGTTDTEEHLIVQDLSAYDVTYAMVSGMEAMHGEFLRHFVKAGTESWRPLHFVLVCSIECFKSVFFKADQLEKSLATSSAFSMSSRWLLIPTDLQLGGKRFESPFETCMLHVAVISSIPASSSAVPKYLVHTLRQGPGTVFFDYVGQVGAAGRWKSELEIFPNIKYGFNRRKLLLMTKEWTNFVQVRRDNGTKVWDGLMFDMLQMMSETLNFTYDIVEPEDRLWGTGTKEDNTSGFFGHIIRKEADVGFTSVDLIWERSAFMDFSSPFIFSSNVMVYRRSVVSMSIWHTFLGTFDNWVLIAVVTALTFVSGLIFASEIIMMPSRRNLWLSALEGAVDATISTILVQYDLVLQLQRSRSSRLLFVCWCFFTVVLAAAYSSTLTAVLSVSKGGVLFS…
>BpuIR-C.2
MKLTFDTEWITVISEDDSSRLQSVVAEFENIAILVRTKGLSGYLGVFTDVLKELSIKLNFSYTLHEPPDGSWGQISASGQWDGPIGMLIRKEIDLAIGLFTLTAERSSVADPTHAITFENGLLIYKRPQLMTNWLTFFVEPFQVPVFVIIVISFGSVAFLVLTLERLQKRHDPYTSTFFRPGHVFWGNLDIVEILVAGLLNKSTTDNVLENMQSRASRILVCSWLLLSVLLASLYSSKLTATLTANNQSLPITSVSDLVNQDRYTWGLSSGTAVESIFKNSANEDYKKLYNKVLKWSEKDPSIRSMDMNVQVPKLQRGNYAFVSETRAMCQQKTSQCCDFVLIPVKYIRTDIVCYLQKGSPFTKAISKEIGRMFDTGLIDYWKRKWQIDSYSDCDREPE…
>BpuIR-A.2
MKAVRLGVACVLLLAYYIRPSVHAQGNNTNGTVIPQQVIEMITNVRVKVLLESPYVQRSSTDPNKFEGIFIDILNQLTTRLNLTFIISLQDDLMYGYEEKPGEWTGLVGSLQDNISDLAVAPLTVRSNRQYVVDYSLPVMSSGLRILYKVPDGQSENEPIAMLLMPFTVGLWVVILLMFIAVSVLFYIIGRFSPYEDAQFVGKAATYEGLTLVNSFLYVFSSLTFQGYTAAPRSISGRFLAGFWWVFTLLVIAAYTASLAAIFLNLKPSIQTIPFDTFDELSRQTKVSFGMVANGSSMQYLKNSNRPLQKRLWSIINSHGNQLLVKNVNEGAMRVQSSDGTYALIVEGPIAEYLSEQPPCNLMTIGEPLSEHSYAFACRKNTDLCSKLNAKILELQEQD…
>BpuIR-A.3
MRELGSKGQTRFVGFVKDLMDTLADKVGFTYNFKIADDNEYGQHKPTGWSGIIGEVVSGKAEVGAGALTVTIPREEVVDFTKPFMSTSVHLLVKKPMTTDFGLGYLVRPLSTEFWILLLIAIVIVGLLFFIIGRFSPYEWIKVEEARDQRGARNAFTLRNSYLFVLSSLTWQGFREPPRSISGRLLAAFWWIFVLFTIVAYTSNLTAYLLARPEQMPLMPFRTYENLVESNDIAVGALAFGATQDSLRKSRDTTLQNLWNKISQKNSWVYSTEEGLQRVKKSEGKFAMLMESATAEYLARKHCDTMMYGDNIFHKNYALATQKNSAIGSLLNKALVELRESGELDMLRQRWWRFAGECTGIDGRKFSQKGDSLSTLPIYPVTLKDMAVAILLLFLGIIV…
>BpuIR-A.4
MSDPNTSSSVSPFYDLMTYEDPPHVIAKKDGSGHEGLLVELVSLVSGKAGFSYSLKVLNESFGHKDSGRWSGLTRKMAEYSADMAVGAMVMSHADDDEVKYTEPFQTTSIQLLLPRPLAEVSPGAALLFVPFTATSWVLLIFAFVLVSLGLFLVGRFSPHEWGRLDPARDVRKARNSFGLKNSFLFVISTLTWQGYREAPRSLSGRVLAVSWWVFTLFILLAYTANLAAFVSSRPQTEPALSFRNFEDILQDRIVKIGMIRHGDVDLTLRMSTENLPKQLYEYVNARRNWVGNLEEGLERMRSSGRDFALMLPATKAQYLAARNCDLVAFGHGLVPISYAFAFSASRLSEPVKRRINSAILQLRQSGELYNLEQKWYSLGSKGCPDTDGNSLPVRRGET…
>BpuIR25a
MARLHPLLIIALLSEIMEEEVIASILSKVPKVVVIIDENFIRENQNIPAIFERHNKFISPNISSVLFEIVVATNDSTTLPKVCEKLQTGIVALLDMTSPSVTSLLRPLAIATGMAYISVVDDSYFRNTWIDESLHFRFEPSAVQLLRVVTDIVRLEELNNVALIYDETFGIHNSPKRLLTNIPAQHIYMQIGNSENETLRQVEVLREIGIKSIFLIASSRNVQVFLRQVDEAMTFDLALLIRKAMPSSVFPVVYNNCADVTSGRIANPDQDIRIINALKQTQIDGVFGWLGYREGHTSYNLTLVLQEIMVESGNITNQTYLGQWTRDLGLHVSPGSLTLVNKKRHYRVVTVPEVPPLVYKDLQTNTTGQPSYYGYCIELLDAIAEILQFDYEIYESPDG…
>BpuIR25b.1
MDLKKKPTMSSALRAYVFLVIAVTSSFGLPSSQANVSVVLVWAPSETRFDVDDVKSSLYNSIRLRSETRILSESELYHYFMNDYQKEASWLIFVDLREYACPEGFFRKNVIAYVSVTQMACPHLSNATKALWTRVDTTTFNREQLVTDFSNISTSAIGSLALLYDQTGEEYFHEHSASLRLPLIFQINIALDNCSATEHLKNLTAKTEIRDLVVVAHSDCISALLQEAYSLQLMFGRYRWLLYTTNSLMPSCKSCQNVNAILFTEKNRPRDLPATRHEKILRFIDKSLEMLDMRRTHFLDAGSVETCYQNCTHLCTACVLDFKDAMSKVEGEETMVFFLNNTEARNNLWFTVFQVTGNGSQMVANWSQSTGLSSGVVLFPHSKSDIVLRAVVVEEPPFV…
>BpuIR25b.2
MVYKKTSLSRTGVTVNRIQNECLSKVYGVLQSVMLCRNYVAILVVVVGGCCQPSCSLNLVFEWVNTKNMTAIIDTTADCRLATLAEMMRIPLIRTSIVTCHDITNYVISVRPTIETYTSAAFSYTPYYGSCLAKAVMISEFPPDSSIYPRCYNSTAIPLLTRAMGAWPVEDEEIAQTTKWLRAVDMRSAMLYVTVLGSSNFLVQFKELPVTLPSTLHWIFVATDSISLPSTNFSVGSTIMVHSEDYLQEFSVSWRNVPGINEVESYFLMKALQTAQTLHRELNDTTSYFSEFSGLLSTAVNLSMTLYHVDNNRSLQRIGNWTSYGGLVFEDSCASTLRDPSIIRISVVHAPPFIFRFTDENGTTQYKGYSIDILSEIAQRLDFNYRFVEPEDGQFGVRN…

## Sheet: Table S4
Table S4. Location of IRs in tandem duplications across four gastropod species
Gene Name	Chromosome No.	Start site (bp)	End site (bp)
PcaIR25b.1	Chr7	41897291	41910837
PcaIR25b.2	Chr7	41940831	41952850
BpuIR25b.1	Chr6	8825230	8845011
BpuIR25b.2	Chr6	8885481	8918057
CchIR-C.4	Chr2	103164436	103204187
CchIR-C.3	Chr2	103241105	103265525
CchIR25b.1	Chr7	14442733	14467141
CchIR25b.2	Chr7	14524164	14565443
BarIR25b.1	Chr1	50686407	50714185
BarIR25b.2	Chr1	50809029	50841116
BarIR-C.2	Chr7	35431313	35455908
BarIR-C.3	Chr7	35458051	35503531
