# Supplementary material for: Genome-Wide Characterization of Four Gastropod Species Ionotropic Receptors Reveals Diet-Linked Evolutionary Patterns of Functional Divergence
Source: Animals (Basel). 2026 Jan 7;16(2):172. doi: 10.3390/ani16020172 (PMC12837371; doi:10.3390/ani16020172)
Supplement: Supplementary file 1 [file animals-16-00172-s001.zip › Table S5.xlsx]

## Sheet: PcaIRs
Table S5. Comparative PPI of four gastropod species using Drosophila as a reference model.
#node1	node2	node1_string_id	node2_string_id	neighborhood_on_chromosome	gene_fusion	phylogenetic_cooccurrence	homology	coexpression	experimentally_determined_interaction	database_annotated	automated_textmining	combined_score
Fife	PcaIR-A.1	7227.FBpp0305807	7227.FBpp0083391	0	0	0	0	0.053	0.049	0	0.79	0.794
GluRIIA	Nmdar2	7227.FBpp0078739	7227.FBpp0070276	0	0	0	0.575	0	0.066	0.72	0.232	0.781
GluRIIA	PcaIR-A.3	7227.FBpp0078739	7227.FBpp0076691	0	0	0.114	0.714	0.051	0.051	0.72	0.149	0.775
GluRIIA	GluRIIC	7227.FBpp0078739	7227.FBpp0307912	0	0	0.088	0.905	0.146	0	0.72	0.336	0.835
GluRIIA	Neto	7227.FBpp0078739	7227.FBpp0308760	0	0	0	0	0.072	0.137	0.72	0.446	0.859
GluRIIA	GluRIIE	7227.FBpp0078739	7227.FBpp0110134	0	0	0.16	0.759	0.176	0.066	0.72	0.515	0.896
GluRIIA	GluRIID	7227.FBpp0078739	7227.FBpp0083346	0	0	0.165	0.749	0.176	0.066	0.72	0.522	0.898
GluRIIA	GluRIIB	7227.FBpp0078739	7227.FBpp0088541	0	0	0.081	0.918	0.183	0.428	0.72	0.637	0.948
GluRIIB	Nmdar2	7227.FBpp0088541	7227.FBpp0070276	0	0	0	0.569	0.044	0.066	0.72	0.14	0.756
GluRIIB	PcaIR-A.3	7227.FBpp0088541	7227.FBpp0076691	0	0	0.125	0.662	0.079	0.051	0.72	0.141	0.782
GluRIIB	GluRIIA	7227.FBpp0088541	7227.FBpp0078739	0	0	0.081	0.918	0.183	0.428	0.72	0.637	0.948
GluRIIB	GluRIID	7227.FBpp0088541	7227.FBpp0083346	0	0	0.176	0.725	0.187	0.066	0.72	0.942	0.987
GluRIIB	Neto	7227.FBpp0088541	7227.FBpp0308760	0	0	0	0	0.066	0.362	0.72	0.529	0.911
GluRIIB	GluRIIC	7227.FBpp0088541	7227.FBpp0307912	0	0	0.096	0.888	0.058	0	0.72	0.682	0.914
GluRIIB	GluRIIE	7227.FBpp0088541	7227.FBpp0110134	0	0	0.183	0.712	0.092	0.066	0.72	0.941	0.986
GluRIIC	Nmdar2	7227.FBpp0307912	7227.FBpp0070276	0	0	0	0.575	0	0.066	0.72	0.14	0.755
GluRIIC	PcaIR-A.3	7227.FBpp0307912	7227.FBpp0076691	0	0	0.139	0.664	0	0.051	0.72	0.128	0.774
GluRIIC	GluRIIA	7227.FBpp0307912	7227.FBpp0078739	0	0	0.088	0.905	0.146	0	0.72	0.336	0.835
GluRIIC	GluRIID	7227.FBpp0307912	7227.FBpp0083346	0	0	0.175	0.728	0.306	0.066	0.72	0.964	0.993
GluRIIC	GluRIIB	7227.FBpp0307912	7227.FBpp0088541	0	0	0.096	0.888	0.058	0	0.72	0.682	0.914
GluRIIC	GluRIIE	7227.FBpp0307912	7227.FBpp0110134	0	0	0.165	0.749	0.341	0.066	0.72	0.972	0.995
GluRIIC	Neto	7227.FBpp0307912	7227.FBpp0308760	0	0	0	0	0.057	0.362	0.72	0.492	0.903
GluRIID	Nmdar2	7227.FBpp0083346	7227.FBpp0070276	0	0	0	0.586	0	0	0.72	0.088	0.733
GluRIID	PcaIR-A.3	7227.FBpp0083346	7227.FBpp0076691	0	0	0.109	0.742	0	0.055	0.72	0.143	0.771
GluRIID	GluRIIA	7227.FBpp0083346	7227.FBpp0078739	0	0	0.165	0.749	0.176	0.066	0.72	0.522	0.898
GluRIID	Neto	7227.FBpp0083346	7227.FBpp0308760	0	0	0	0	0	0.098	0.72	0.234	0.789
GluRIID	GluRIIB	7227.FBpp0083346	7227.FBpp0088541	0	0	0.176	0.725	0.187	0.066	0.72	0.942	0.987
GluRIID	GluRIIC	7227.FBpp0083346	7227.FBpp0307912	0	0	0.175	0.728	0.306	0.066	0.72	0.964	0.993
GluRIID	GluRIIE	7227.FBpp0083346	7227.FBpp0110134	0	0	0.058	0.965	0.281	0	0.72	0.982	0.996
GluRIIE	Nmdar2	7227.FBpp0110134	7227.FBpp0070276	0	0	0	0.575	0	0	0.72	0.092	0.734
GluRIIE	PcaIR-A.3	7227.FBpp0110134	7227.FBpp0076691	0	0	0.112	0.717	0	0.055	0.72	0.157	0.775
GluRIIE	GluRIIA	7227.FBpp0110134	7227.FBpp0078739	0	0	0.16	0.759	0.176	0.066	0.72	0.515	0.896
GluRIIE	GluRIID	7227.FBpp0110134	7227.FBpp0083346	0	0	0.058	0.965	0.281	0	0.72	0.982	0.996
GluRIIE	GluRIIB	7227.FBpp0110134	7227.FBpp0088541	0	0	0.183	0.712	0.092	0.066	0.72	0.941	0.986
GluRIIE	Neto	7227.FBpp0110134	7227.FBpp0308760	0	0	0	0	0	0.098	0.72	0.279	0.802
GluRIIE	GluRIIC	7227.FBpp0110134	7227.FBpp0307912	0	0	0.165	0.749	0.341	0.066	0.72	0.972	0.995
Gr64f	PcaIR25b.2	7227.FBpp0073057	7227.FBpp0304756	0	0	0	0	0.18	0	0	0.667	0.715
Ir20a	PcaIR25b.2	7227.FBpp0076909	7227.FBpp0304756	0	0	0	0	0.045	0	0	0.799	0.799
Ir31a	Ir8a	7227.FBpp0307910	7227.FBpp0071268	0	0	0	0	0.306	0	0	0.835	0.88
Ir31a	Ir60a	7227.FBpp0307910	7227.FBpp0072181	0	0	0	0	0	0	0	0.835	0.835
Ir31a	PcaIR25b.2	7227.FBpp0307910	7227.FBpp0304756	0	0	0	0	0	0	0	0.797	0.797
Ir31a	Ir92a	7227.FBpp0307910	7227.FBpp0307906	0	0	0	0	0.068	0	0	0.834	0.838
Ir31a	Ir93a	7227.FBpp0307910	7227.FBpp0307913	0	0	0	0	0.044	0	0	0.834	0.834
Ir31a	Ir41a	7227.FBpp0307910	7227.FBpp0307916	0	0	0	0	0.07	0	0	0.834	0.839
Ir31a	Ir40a	7227.FBpp0307910	7227.FBpp0307914	0	0	0.215	0	0.068	0	0	0.838	0.871
Ir40a	Ir8a	7227.FBpp0307914	7227.FBpp0071268	0	0	0	0	0.044	0	0	0.914	0.914
Ir40a	Ir60a	7227.FBpp0307914	7227.FBpp0072181	0	0	0	0	0	0	0	0.837	0.837
Ir40a	Ir68a	7227.FBpp0307914	7227.FBpp0075915	0	0	0	0	0	0	0	0.916	0.916
Ir40a	Ir64a	7227.FBpp0307914	7227.FBpp0076857	0	0	0	0	0.083	0	0	0.912	0.915
Ir40a	Ir75a	7227.FBpp0307914	7227.FBpp0271900	0	0	0	0	0.042	0	0	0.791	0.791
Ir40a	Ir75d	7227.FBpp0307914	7227.FBpp0301551	0	0	0	0	0	0	0	0.836	0.836
Ir40a	PcaIR25b.2	7227.FBpp0307914	7227.FBpp0304756	0	0	0	0	0.044	0	0	0.916	0.916
Ir40a	Ir84a	7227.FBpp0307914	7227.FBpp0307898	0	0	0	0	0.043	0	0	0.791	0.791
Ir40a	Ir87a	7227.FBpp0307914	7227.FBpp0307899	0	0	0	0	0.051	0	0	0.834	0.835
Ir40a	Ir92a	7227.FBpp0307914	7227.FBpp0307906	0	0	0	0	0.045	0	0	0.835	0.835
Ir40a	Ir31a	7227.FBpp0307914	7227.FBpp0307910	0	0	0.215	0	0.068	0	0	0.838	0.871
Ir40a	Ir93a	7227.FBpp0307914	7227.FBpp0307913	0	0	0	0	0.069	0	0	0.97	0.97
Ir40a	Ir41a	7227.FBpp0307914	7227.FBpp0307916	0	0	0.236	0	0.086	0	0	0.91	0.931
Ir41a	Ir60a	7227.FBpp0307916	7227.FBpp0072181	0	0	0	0	0.068	0	0	0.836	0.84
Ir41a	Ir68a	7227.FBpp0307916	7227.FBpp0075915	0	0	0	0	0	0	0	0.911	0.911
Ir41a	Ir64a	7227.FBpp0307916	7227.FBpp0076857	0	0	0	0	0.087	0	0	0.91	0.914
Ir41a	Ir75a	7227.FBpp0307916	7227.FBpp0271900	0	0	0	0	0.092	0	0	0.836	0.844
Ir41a	Ir75d	7227.FBpp0307916	7227.FBpp0301551	0	0	0	0	0	0	0	0.838	0.838
Ir41a	PcaIR25b.2	7227.FBpp0307916	7227.FBpp0304756	0	0	0	0	0.056	0	0	0.941	0.941
Ir41a	Ir84a	7227.FBpp0307916	7227.FBpp0307898	0	0	0	0	0.084	0	0	0.835	0.842
Ir41a	Ir87a	7227.FBpp0307916	7227.FBpp0307899	0	0	0	0	0.055	0	0	0.839	0.841
Ir41a	Ir31a	7227.FBpp0307916	7227.FBpp0307910	0	0	0	0	0.07	0	0	0.834	0.839
Ir41a	Ir93a	7227.FBpp0307916	7227.FBpp0307913	0	0	0	0	0.168	0	0	0.91	0.921
Ir41a	Ir40a	7227.FBpp0307916	7227.FBpp0307914	0	0	0.236	0	0.086	0	0	0.91	0.931
Ir60a	Ir8a	7227.FBpp0072181	7227.FBpp0071268	0	0	0	0	0.068	0	0	0.837	0.841
Ir60a	Ir75d	7227.FBpp0072181	7227.FBpp0301551	0	0	0	0	0	0	0	0.796	0.796
Ir60a	Ir64a	7227.FBpp0072181	7227.FBpp0076857	0	0	0	0	0.074	0	0	0.825	0.831
Ir60a	Ir31a	7227.FBpp0072181	7227.FBpp0307910	0	0	0	0	0	0	0	0.835	0.835
Ir60a	Ir40a	7227.FBpp0072181	7227.FBpp0307914	0	0	0	0	0	0	0	0.837	0.837
Ir60a	PcaIR25b.2	7227.FBpp0072181	7227.FBpp0304756	0	0	0	0	0.047	0	0	0.836	0.837
Ir60a	Ir41a	7227.FBpp0072181	7227.FBpp0307916	0	0	0	0	0.068	0	0	0.836	0.84
Ir60a	Ir93a	7227.FBpp0072181	7227.FBpp0307913	0	0	0	0	0.071	0	0	0.838	0.843
Ir60a	Ir68a	7227.FBpp0072181	7227.FBpp0075915	0	0	0	0	0	0	0	0.911	0.911
Ir62a	PcaIR25b.2	7227.FBpp0099386	7227.FBpp0304756	0	0	0	0	0	0	0	0.869	0.869
Ir64a	Ir8a	7227.FBpp0076857	7227.FBpp0071268	0	0	0	0	0.249	0.292	0.4	0.952	0.982
Ir64a	Ir60a	7227.FBpp0076857	7227.FBpp0072181	0	0	0	0	0.074	0	0	0.825	0.831
Ir64a	Ir68a	7227.FBpp0076857	7227.FBpp0075915	0	0	0	0	0	0	0	0.839	0.839
Ir64a	Ir75a	7227.FBpp0076857	7227.FBpp0271900	0	0	0	0.607	0.155	0	0.54	0.355	0.727
Ir64a	Ir92a	7227.FBpp0076857	7227.FBpp0307906	0	0	0	0	0.072	0	0	0.838	0.843
Ir64a	Ir41a	7227.FBpp0076857	7227.FBpp0307916	0	0	0	0	0.087	0	0	0.91	0.914
Ir64a	Ir40a	7227.FBpp0076857	7227.FBpp0307914	0	0	0	0	0.083	0	0	0.912	0.915
Ir64a	Ir93a	7227.FBpp0076857	7227.FBpp0307913	0	0	0	0	0.122	0	0.4	0.894	0.939
Ir64a	PcaIR25b.2	7227.FBpp0076857	7227.FBpp0304756	0	0	0	0	0.055	0	0.4	0.914	0.946
Ir68a	Ir8a	7227.FBpp0075915	7227.FBpp0071268	0	0	0.216	0	0	0	0	0.913	0.928
Ir68a	Ir60a	7227.FBpp0075915	7227.FBpp0072181	0	0	0	0	0	0	0	0.911	0.911
Ir68a	Ir87a	7227.FBpp0075915	7227.FBpp0307899	0	0	0	0	0	0	0	0.835	0.835
Ir68a	Ir64a	7227.FBpp0075915	7227.FBpp0076857	0	0	0	0	0	0	0	0.839	0.839
Ir68a	Ir75d	7227.FBpp0075915	7227.FBpp0301551	0	0	0.463	0	0	0	0	0.791	0.882
Ir68a	Ir41a	7227.FBpp0075915	7227.FBpp0307916	0	0	0	0	0	0	0	0.911	0.911
Ir68a	Ir40a	7227.FBpp0075915	7227.FBpp0307914	0	0	0	0	0	0	0	0.916	0.916
Ir68a	PcaIR25b.2	7227.FBpp0075915	7227.FBpp0304756	0	0	0.206	0	0	0	0	0.916	0.93
Ir68a	Ir93a	7227.FBpp0075915	7227.FBpp0307913	0	0	0.322	0	0	0	0	0.92	0.943
Ir75a	Ir8a	7227.FBpp0271900	7227.FBpp0071268	0	0	0	0	0.072	0	0	0.95	0.951
Ir75a	Ir64a	7227.FBpp0271900	7227.FBpp0076857	0	0	0	0.607	0.155	0	0.54	0.355	0.727
Ir75a	Ir40a	7227.FBpp0271900	7227.FBpp0307914	0	0	0	0	0.042	0	0	0.791	0.791
Ir75a	Ir92a	7227.FBpp0271900	7227.FBpp0307906	0	0	0	0	0	0	0	0.797	0.797
Ir75a	Ir76a	7227.FBpp0271900	7227.FBpp0290822	0	0	0	0	0.072	0	0	0.796	0.802
Ir75a	PcaIR25b.2	7227.FBpp0271900	7227.FBpp0304756	0	0	0	0	0.084	0	0	0.836	0.843
Ir75a	Ir41a	7227.FBpp0271900	7227.FBpp0307916	0	0	0	0	0.092	0	0	0.836	0.844
Ir75d	Ir60a	7227.FBpp0301551	7227.FBpp0072181	0	0	0	0	0	0	0	0.796	0.796
Ir75d	Ir68a	7227.FBpp0301551	7227.FBpp0075915	0	0	0.463	0	0	0	0	0.791	0.882
Ir75d	Ir76a	7227.FBpp0301551	7227.FBpp0290822	0	0	0	0	0	0	0	0.837	0.837
Ir75d	Ir92a	7227.FBpp0301551	7227.FBpp0307906	0	0	0	0	0	0	0	0.835	0.835
Ir75d	Ir87a	7227.FBpp0301551	7227.FBpp0307899	0	0	0	0	0	0	0	0.835	0.835
Ir75d	Ir40a	7227.FBpp0301551	7227.FBpp0307914	0	0	0	0	0	0	0	0.836	0.836
Ir75d	Ir41a	7227.FBpp0301551	7227.FBpp0307916	0	0	0	0	0	0	0	0.838	0.838
Ir75d	Ir93a	7227.FBpp0301551	7227.FBpp0307913	0	0	0.306	0	0	0	0	0.834	0.879
Ir75d	PcaIR25b.2	7227.FBpp0301551	7227.FBpp0304756	0	0	0.208	0	0	0	0	0.869	0.891
Ir76a	Ir8a	7227.FBpp0290822	7227.FBpp0071268	0	0	0	0	0	0	0	0.799	0.799
Ir76a	Ir75a	7227.FBpp0290822	7227.FBpp0271900	0	0	0	0	0.072	0	0	0.796	0.802
Ir76a	Ir84a	7227.FBpp0290822	7227.FBpp0307898	0	0	0	0	0.042	0	0	0.837	0.837
Ir76a	Ir75d	7227.FBpp0290822	7227.FBpp0301551	0	0	0	0	0	0	0	0.837	0.837
Ir76a	PcaIR25b.2	7227.FBpp0290822	7227.FBpp0304756	0	0	0	0	0	0	0	0.91	0.91
Ir84a	Ir8a	7227.FBpp0307898	7227.FBpp0071268	0	0	0.154	0.553	0.417	0.226	0	0.62	0.835
Ir84a	Ir76a	7227.FBpp0307898	7227.FBpp0290822	0	0	0	0	0.042	0	0	0.837	0.837
Ir84a	PcaIR25b.2	7227.FBpp0307898	7227.FBpp0304756	0	0	0	0	0.082	0	0	0.837	0.843
Ir84a	Ir93a	7227.FBpp0307898	7227.FBpp0307913	0	0	0.234	0	0.071	0	0	0.67	0.744
Ir84a	Ir40a	7227.FBpp0307898	7227.FBpp0307914	0	0	0	0	0.043	0	0	0.791	0.791
Ir84a	Ir92a	7227.FBpp0307898	7227.FBpp0307906	0	0	0	0	0.048	0	0	0.839	0.84
Ir84a	Ir41a	7227.FBpp0307898	7227.FBpp0307916	0	0	0	0	0.084	0	0	0.835	0.842
Ir87a	Ir8a	7227.FBpp0307899	7227.FBpp0071268	0	0	0	0	0.069	0	0	0.837	0.841
Ir87a	Ir68a	7227.FBpp0307899	7227.FBpp0075915	0	0	0	0	0	0	0	0.835	0.835
Ir87a	Ir75d	7227.FBpp0307899	7227.FBpp0301551	0	0	0	0	0	0	0	0.835	0.835
Ir87a	PcaIR25b.2	7227.FBpp0307899	7227.FBpp0304756	0	0	0	0	0	0	0	0.834	0.834
Ir87a	Ir40a	7227.FBpp0307899	7227.FBpp0307914	0	0	0	0	0.051	0	0	0.834	0.835
Ir87a	Ir93a	7227.FBpp0307899	7227.FBpp0307913	0	0	0	0	0.045	0	0	0.835	0.835
Ir87a	Ir41a	7227.FBpp0307899	7227.FBpp0307916	0	0	0	0	0.055	0	0	0.839	0.841
Ir8a	Ir93a	7227.FBpp0071268	7227.FBpp0307913	0	0	0.202	0.555	0.057	0	0.4	0.431	0.709
Ir8a	PcaIR25b.2	7227.FBpp0071268	7227.FBpp0304756	0	0	0.158	0.738	0.134	0	0.4	0.546	0.774
Ir8a	Ir76a	7227.FBpp0071268	7227.FBpp0290822	0	0	0	0	0	0	0	0.799	0.799
Ir8a	Ir84a	7227.FBpp0071268	7227.FBpp0307898	0	0	0.154	0.553	0.417	0.226	0	0.62	0.835
Ir8a	Snmp2	7227.FBpp0071268	7227.FBpp0306711	0	0	0	0	0	0	0	0.836	0.836
Ir8a	Snmp1	7227.FBpp0071268	7227.FBpp0306056	0	0	0	0	0.044	0	0	0.837	0.837
Ir8a	Ir87a	7227.FBpp0071268	7227.FBpp0307899	0	0	0	0	0.069	0	0	0.837	0.841
Ir8a	Ir60a	7227.FBpp0071268	7227.FBpp0072181	0	0	0	0	0.068	0	0	0.837	0.841
Ir8a	Ir92a	7227.FBpp0071268	7227.FBpp0307906	0	0	0	0	0.072	0	0	0.837	0.842
Ir8a	Orco	7227.FBpp0071268	7227.FBpp0078438	0	0	0	0	0.086	0.225	0	0.836	0.873
Ir8a	Ir31a	7227.FBpp0071268	7227.FBpp0307910	0	0	0	0	0.306	0	0	0.835	0.88
Ir8a	Ir40a	7227.FBpp0071268	7227.FBpp0307914	0	0	0	0	0.044	0	0	0.914	0.914
Ir8a	Ir68a	7227.FBpp0071268	7227.FBpp0075915	0	0	0.216	0	0	0	0	0.913	0.928
Ir8a	Ir75a	7227.FBpp0071268	7227.FBpp0271900	0	0	0	0	0.072	0	0	0.95	0.951
Ir8a	Ir64a	7227.FBpp0071268	7227.FBpp0076857	0	0	0	0	0.249	0.292	0.4	0.952	0.982
Ir92a	Ir8a	7227.FBpp0307906	7227.FBpp0071268	0	0	0	0	0.072	0	0	0.837	0.842
Ir92a	Ir64a	7227.FBpp0307906	7227.FBpp0076857	0	0	0	0	0.072	0	0	0.838	0.843
Ir92a	Ir75a	7227.FBpp0307906	7227.FBpp0271900	0	0	0	0	0	0	0	0.797	0.797
Ir92a	Ir75d	7227.FBpp0307906	7227.FBpp0301551	0	0	0	0	0	0	0	0.835	0.835
Ir92a	PcaIR25b.2	7227.FBpp0307906	7227.FBpp0304756	0	0	0	0	0	0	0	0.893	0.893
Ir92a	Ir84a	7227.FBpp0307906	7227.FBpp0307898	0	0	0	0	0.048	0	0	0.839	0.84
Ir92a	Ir40a	7227.FBpp0307906	7227.FBpp0307914	0	0	0	0	0.045	0	0	0.835	0.835
Ir92a	Ir31a	7227.FBpp0307906	7227.FBpp0307910	0	0	0	0	0.068	0	0	0.834	0.838
Ir93a	Ir8a	7227.FBpp0307913	7227.FBpp0071268	0	0	0.202	0.555	0.057	0	0.4	0.431	0.709
Ir93a	Ir60a	7227.FBpp0307913	7227.FBpp0072181	0	0	0	0	0.071	0	0	0.838	0.843
Ir93a	Ir68a	7227.FBpp0307913	7227.FBpp0075915	0	0	0.322	0	0	0	0	0.92	0.943
Ir93a	Ir64a	7227.FBpp0307913	7227.FBpp0076857	0	0	0	0	0.122	0	0.4	0.894	0.939
Ir93a	Ir75d	7227.FBpp0307913	7227.FBpp0301551	0	0	0.306	0	0	0	0	0.834	0.879
Ir93a	PcaIR25b.2	7227.FBpp0307913	7227.FBpp0304756	0	0	0.181	0.559	0.051	0	0.4	0.815	0.902
Ir93a	Ir84a	7227.FBpp0307913	7227.FBpp0307898	0	0	0.234	0	0.071	0	0	0.67	0.744
Ir93a	Ir87a	7227.FBpp0307913	7227.FBpp0307899	0	0	0	0	0.045	0	0	0.835	0.835
Ir93a	Ir31a	7227.FBpp0307913	7227.FBpp0307910	0	0	0	0	0.044	0	0	0.834	0.834
Ir93a	Ir41a	7227.FBpp0307913	7227.FBpp0307916	0	0	0	0	0.168	0	0	0.91	0.921
Ir93a	Ir40a	7227.FBpp0307913	7227.FBpp0307914	0	0	0	0	0.069	0	0	0.97	0.97
Neto	Nmdar2	7227.FBpp0308760	7227.FBpp0070276	0	0	0	0	0.065	0.098	0.72	0.057	0.747
Neto	PcaIR-A.3	7227.FBpp0308760	7227.FBpp0076691	0	0	0	0	0.125	0	0.72	0.186	0.783
Neto	GluRIIA	7227.FBpp0308760	7227.FBpp0078739	0	0	0	0	0.072	0.137	0.72	0.446	0.859
Neto	GluRIID	7227.FBpp0308760	7227.FBpp0083346	0	0	0	0	0	0.098	0.72	0.234	0.789
Neto	GluRIIB	7227.FBpp0308760	7227.FBpp0088541	0	0	0	0	0.066	0.362	0.72	0.529	0.911
Neto	GluRIIE	7227.FBpp0308760	7227.FBpp0110134	0	0	0	0	0	0.098	0.72	0.279	0.802
Neto	GluRIIC	7227.FBpp0308760	7227.FBpp0307912	0	0	0	0	0.057	0.362	0.72	0.492	0.903
Nmdar2	GluRIID	7227.FBpp0070276	7227.FBpp0083346	0	0	0	0.586	0	0	0.72	0.088	0.733
Nmdar2	GluRIIE	7227.FBpp0070276	7227.FBpp0110134	0	0	0	0.575	0	0	0.72	0.092	0.734
Nmdar2	Neto	7227.FBpp0070276	7227.FBpp0308760	0	0	0	0	0.065	0.098	0.72	0.057	0.747
Nmdar2	GluRIIC	7227.FBpp0070276	7227.FBpp0307912	0	0	0	0.575	0	0.066	0.72	0.14	0.755
Nmdar2	GluRIIB	7227.FBpp0070276	7227.FBpp0088541	0	0	0	0.569	0.044	0.066	0.72	0.14	0.756
Nmdar2	GluRIIA	7227.FBpp0070276	7227.FBpp0078739	0	0	0	0.575	0	0.066	0.72	0.232	0.781
Nmdar2	PcaIR-A.3	7227.FBpp0070276	7227.FBpp0076691	0	0	0	0.576	0.067	0.057	0.72	0.295	0.803
Orco	Ir8a	7227.FBpp0078438	7227.FBpp0071268	0	0	0	0	0.086	0.225	0	0.836	0.873
Orco	Snmp1	7227.FBpp0078438	7227.FBpp0306056	0	0	0	0	0.069	0	0	0.703	0.711
Orco	PcaIR25b.2	7227.FBpp0078438	7227.FBpp0304756	0	0	0	0	0.176	0	0	0.827	0.851
PcaIR-A.1	Fife	7227.FBpp0083391	7227.FBpp0305807	0	0	0	0	0.053	0.049	0	0.79	0.794
PcaIR-A.3	Nmdar2	7227.FBpp0076691	7227.FBpp0070276	0	0	0	0.576	0.067	0.057	0.72	0.295	0.803
PcaIR-A.3	cnir	7227.FBpp0076691	7227.FBpp0077350	0	0	0	0	0	0.729	0	0.172	0.766
PcaIR-A.3	GluRIID	7227.FBpp0076691	7227.FBpp0083346	0	0	0.109	0.742	0	0.055	0.72	0.143	0.771
PcaIR-A.3	GluRIIC	7227.FBpp0076691	7227.FBpp0307912	0	0	0.139	0.664	0	0.051	0.72	0.128	0.774
PcaIR-A.3	GluRIIE	7227.FBpp0076691	7227.FBpp0110134	0	0	0.112	0.717	0	0.055	0.72	0.157	0.775
PcaIR-A.3	GluRIIA	7227.FBpp0076691	7227.FBpp0078739	0	0	0.114	0.714	0.051	0.051	0.72	0.149	0.775
PcaIR-A.3	GluRIIB	7227.FBpp0076691	7227.FBpp0088541	0	0	0.125	0.662	0.079	0.051	0.72	0.141	0.782
PcaIR-A.3	Neto	7227.FBpp0076691	7227.FBpp0308760	0	0	0	0	0.125	0	0.72	0.186	0.783
PcaIR-A.3	stg1	7227.FBpp0076691	7227.FBpp0076940	0	0	0	0	0	0.749	0	0.59	0.892
PcaIR25b.2	Ir8a	7227.FBpp0304756	7227.FBpp0071268	0	0	0.158	0.738	0.134	0	0.4	0.546	0.774
PcaIR25b.2	Ir60a	7227.FBpp0304756	7227.FBpp0072181	0	0	0	0	0.047	0	0	0.836	0.837
PcaIR25b.2	Gr64f	7227.FBpp0304756	7227.FBpp0073057	0	0	0	0	0.18	0	0	0.667	0.715
PcaIR25b.2	Ir68a	7227.FBpp0304756	7227.FBpp0075915	0	0	0.206	0	0	0	0	0.916	0.93
PcaIR25b.2	Ir64a	7227.FBpp0304756	7227.FBpp0076857	0	0	0	0	0.055	0	0.4	0.914	0.946
PcaIR25b.2	Ir20a	7227.FBpp0304756	7227.FBpp0076909	0	0	0	0	0.045	0	0	0.799	0.799
PcaIR25b.2	Orco	7227.FBpp0304756	7227.FBpp0078438	0	0	0	0	0.176	0	0	0.827	0.851
PcaIR25b.2	Ir62a	7227.FBpp0304756	7227.FBpp0099386	0	0	0	0	0	0	0	0.869	0.869
PcaIR25b.2	Ir75a	7227.FBpp0304756	7227.FBpp0271900	0	0	0	0	0.084	0	0	0.836	0.843
PcaIR25b.2	Ir76a	7227.FBpp0304756	7227.FBpp0290822	0	0	0	0	0	0	0	0.91	0.91
PcaIR25b.2	Ir75d	7227.FBpp0304756	7227.FBpp0301551	0	0	0.208	0	0	0	0	0.869	0.891
PcaIR25b.2	Ir31a	7227.FBpp0304756	7227.FBpp0307910	0	0	0	0	0	0	0	0.797	0.797
PcaIR25b.2	Ir87a	7227.FBpp0304756	7227.FBpp0307899	0	0	0	0	0	0	0	0.834	0.834
PcaIR25b.2	Snmp2	7227.FBpp0304756	7227.FBpp0306711	0	0	0	0	0	0	0	0.835	0.835
PcaIR25b.2	Snmp1	7227.FBpp0304756	7227.FBpp0306056	0	0	0	0	0.068	0	0	0.835	0.839
PcaIR25b.2	Ir84a	7227.FBpp0304756	7227.FBpp0307898	0	0	0	0	0.082	0	0	0.837	0.843
PcaIR25b.2	Ir92a	7227.FBpp0304756	7227.FBpp0307906	0	0	0	0	0	0	0	0.893	0.893
PcaIR25b.2	Ir93a	7227.FBpp0304756	7227.FBpp0307913	0	0	0.181	0.559	0.051	0	0.4	0.815	0.902
PcaIR25b.2	Ir40a	7227.FBpp0304756	7227.FBpp0307914	0	0	0	0	0.044	0	0	0.916	0.916
PcaIR25b.2	Ir41a	7227.FBpp0304756	7227.FBpp0307916	0	0	0	0	0.056	0	0	0.941	0.941
Snmp1	Ir8a	7227.FBpp0306056	7227.FBpp0071268	0	0	0	0	0.044	0	0	0.837	0.837
Snmp1	Orco	7227.FBpp0306056	7227.FBpp0078438	0	0	0	0	0.069	0	0	0.703	0.711
Snmp1	PcaIR25b.2	7227.FBpp0306056	7227.FBpp0304756	0	0	0	0	0.068	0	0	0.835	0.839
Snmp2	Ir8a	7227.FBpp0306711	7227.FBpp0071268	0	0	0	0	0	0	0	0.836	0.836
Snmp2	PcaIR25b.2	7227.FBpp0306711	7227.FBpp0304756	0	0	0	0	0	0	0	0.835	0.835
cnir	PcaIR-A.3	7227.FBpp0077350	7227.FBpp0076691	0	0	0	0	0	0.729	0	0.172	0.766
stg1	PcaIR-A.3	7227.FBpp0076940	7227.FBpp0076691	0	0	0	0	0	0.749	0	0.59	0.892

## Sheet: BpuIRs
#node1	node2	node1_string_id	node2_string_id	neighborhood_on_chromosome	gene_fusion	phylogenetic_cooccurrence	homology	coexpression	experimentally_determined_interaction	database_annotated	automated_textmining	combined_score
BpuIR-A.3	Nmdar2	7227.FBpp0076691	7227.FBpp0070276	0	0	0	0.576	0.067	0.057	0.72	0.295	0.803
BpuIR-A.3	BpuIR-A.4	7227.FBpp0076691	7227.FBpp0303373	0	0	0.055	0.971	0.079	0	0.72	0.054	0.738
BpuIR-A.3	cni	7227.FBpp0076691	7227.FBpp0308005	0	0	0	0	0	0.729	0	0.172	0.766
BpuIR-A.3	cnir	7227.FBpp0076691	7227.FBpp0077350	0	0	0	0	0	0.729	0	0.172	0.766
BpuIR-A.3	GluRIID	7227.FBpp0076691	7227.FBpp0083346	0	0	0.109	0.742	0	0.055	0.72	0.143	0.771
BpuIR-A.3	GluRIIC	7227.FBpp0076691	7227.FBpp0307912	0	0	0.139	0.664	0	0.051	0.72	0.128	0.774
BpuIR-A.3	GluRIIE	7227.FBpp0076691	7227.FBpp0110134	0	0	0.112	0.717	0	0.055	0.72	0.157	0.775
BpuIR-A.3	GluRIIA	7227.FBpp0076691	7227.FBpp0078739	0	0	0.114	0.714	0.051	0.051	0.72	0.149	0.775
BpuIR-A.3	PICK1	7227.FBpp0076691	7227.FBpp0309442	0	0	0	0	0.055	0.447	0.5	0.251	0.778
BpuIR-A.3	GluRIIB	7227.FBpp0076691	7227.FBpp0088541	0	0	0.125	0.662	0.079	0.051	0.72	0.141	0.782
BpuIR-A.3	Neto	7227.FBpp0076691	7227.FBpp0308760	0	0	0	0	0.125	0	0.72	0.186	0.783
BpuIR-A.3	CASK	7227.FBpp0076691	7227.FBpp0303394	0	0	0	0	0.054	0.793	0	0.198	0.829
BpuIR-A.3	BpuIR-C.2	7227.FBpp0076691	7227.FBpp0078410	0	0	0	0.597	0.126	0.066	0.72	0.378	0.838
BpuIR-A.3	stg1	7227.FBpp0076691	7227.FBpp0076940	0	0	0	0	0	0.749	0	0.59	0.892
BpuIR-A.4	Nmdar2	7227.FBpp0303373	7227.FBpp0070276	0	0	0	0.568	0.068	0.057	0.72	0.365	0.823
BpuIR-A.4	BpuIR-A.3	7227.FBpp0303373	7227.FBpp0076691	0	0	0.055	0.971	0.079	0	0.72	0.054	0.738
BpuIR-A.4	stg1	7227.FBpp0303373	7227.FBpp0076940	0	0	0	0	0	0.749	0	0.27	0.808
BpuIR-A.4	cnir	7227.FBpp0303373	7227.FBpp0077350	0	0	0	0	0	0.729	0	0.172	0.766
BpuIR-A.4	BpuIR-C.2	7227.FBpp0303373	7227.FBpp0078410	0	0	0	0.597	0.104	0.066	0.72	0.379	0.835
BpuIR-A.4	GluRIIA	7227.FBpp0303373	7227.FBpp0078739	0	0	0.103	0.692	0	0.051	0.72	0.184	0.779
BpuIR-A.4	GluRIID	7227.FBpp0303373	7227.FBpp0083346	0	0	0.095	0.74	0	0.055	0.72	0.124	0.762
BpuIR-A.4	GluRIIB	7227.FBpp0303373	7227.FBpp0088541	0	0	0.108	0.652	0	0.051	0.72	0.124	0.764
BpuIR-A.4	GluRIIE	7227.FBpp0303373	7227.FBpp0110134	0	0	0.098	0.714	0	0.055	0.72	0.194	0.782
BpuIR-A.4	GluRIIC	7227.FBpp0303373	7227.FBpp0307912	0	0	0.125	0.648	0	0.051	0.72	0.114	0.766
BpuIR-A.4	PICK1	7227.FBpp0303373	7227.FBpp0309442	0	0	0	0	0	0.447	0.5	0.251	0.774
BpuIR-A.4	Neto	7227.FBpp0303373	7227.FBpp0308760	0	0	0	0	0.127	0	0.72	0.186	0.783
BpuIR-A.4	CASK	7227.FBpp0303373	7227.FBpp0303394	0	0	0	0	0.052	0.793	0	0.198	0.828
BpuIR-A.4	cni	7227.FBpp0303373	7227.FBpp0308005	0	0	0	0	0	0.729	0.9	0.172	0.975
BpuIR-C.2	Nmdar2	7227.FBpp0078410	7227.FBpp0070276	0	0	0	0.666	0.185	0.98	0.9	0.802	0.999
BpuIR-C.2	BpuIR-A.3	7227.FBpp0078410	7227.FBpp0076691	0	0	0	0.597	0.126	0.066	0.72	0.378	0.838
BpuIR-C.2	GluRIIB	7227.FBpp0078410	7227.FBpp0088541	0	0	0	0.587	0.05	0.053	0.72	0.061	0.732
BpuIR-C.2	GluRIIC	7227.FBpp0078410	7227.FBpp0307912	0	0	0	0.579	0.049	0.053	0.72	0.082	0.737
BpuIR-C.2	Neto	7227.FBpp0078410	7227.FBpp0308760	0	0	0	0	0.085	0.101	0.72	0.086	0.761
BpuIR-C.2	GluRIIA	7227.FBpp0078410	7227.FBpp0078739	0	0	0	0.584	0.078	0.053	0.72	0.206	0.78
BpuIR-C.2	BpuIR-A.4	7227.FBpp0078410	7227.FBpp0303373	0	0	0	0.597	0.104	0.066	0.72	0.379	0.835
BpuIR-C.2	CASK	7227.FBpp0078410	7227.FBpp0303394	0	0	0	0	0.138	0.732	0	0.554	0.888
BpuIR-C.2	GluRIID	7227.FBpp0078410	7227.FBpp0083346	0	0	0	0.611	0.132	0.789	0.72	0.278	0.958
BpuIR-C.2	GluRIIE	7227.FBpp0078410	7227.FBpp0110134	0	0	0	0.604	0.132	0.789	0.72	0.289	0.958
BpuIR25b.2	Ir8a	7227.FBpp0304756	7227.FBpp0071268	0	0	0.158	0.738	0.134	0	0.4	0.546	0.774
BpuIR25b.2	Ir68a	7227.FBpp0304756	7227.FBpp0075915	0	0	0.206	0	0	0	0	0.916	0.93
BpuIR25b.2	Ir64a	7227.FBpp0304756	7227.FBpp0076857	0	0	0	0	0.055	0	0.4	0.914	0.946
BpuIR25b.2	Ir20a	7227.FBpp0304756	7227.FBpp0076909	0	0	0	0	0.045	0	0	0.799	0.799
BpuIR25b.2	Orco	7227.FBpp0304756	7227.FBpp0078438	0	0	0	0	0.176	0	0	0.827	0.851
BpuIR25b.2	Ir62a	7227.FBpp0304756	7227.FBpp0099386	0	0	0	0	0	0	0	0.869	0.869
BpuIR25b.2	Ir75a	7227.FBpp0304756	7227.FBpp0271900	0	0	0	0	0.084	0	0	0.836	0.843
BpuIR25b.2	Ir76a	7227.FBpp0304756	7227.FBpp0290822	0	0	0	0	0	0	0	0.91	0.91
BpuIR25b.2	Ir75d	7227.FBpp0304756	7227.FBpp0301551	0	0	0.208	0	0	0	0	0.869	0.891
BpuIR25b.2	Ir31a	7227.FBpp0304756	7227.FBpp0307910	0	0	0	0	0	0	0	0.797	0.797
BpuIR25b.2	Ir87a	7227.FBpp0304756	7227.FBpp0307899	0	0	0	0	0	0	0	0.834	0.834
BpuIR25b.2	Snmp2	7227.FBpp0304756	7227.FBpp0306711	0	0	0	0	0	0	0	0.835	0.835
BpuIR25b.2	Snmp1	7227.FBpp0304756	7227.FBpp0306056	0	0	0	0	0.068	0	0	0.835	0.839
BpuIR25b.2	Ir84a	7227.FBpp0304756	7227.FBpp0307898	0	0	0	0	0.082	0	0	0.837	0.843
BpuIR25b.2	Ir92a	7227.FBpp0304756	7227.FBpp0307906	0	0	0	0	0	0	0	0.893	0.893
BpuIR25b.2	Ir93a	7227.FBpp0304756	7227.FBpp0307913	0	0	0.181	0.559	0.051	0	0.4	0.815	0.902
BpuIR25b.2	Ir40a	7227.FBpp0304756	7227.FBpp0307914	0	0	0	0	0.044	0	0	0.916	0.916
BpuIR25b.2	Ir41a	7227.FBpp0304756	7227.FBpp0307916	0	0	0	0	0.056	0	0	0.941	0.941
CASK	Nmdar2	7227.FBpp0303394	7227.FBpp0070276	0	0	0	0	0.084	0.776	0	0.429	0.872
CASK	BpuIR-A.3	7227.FBpp0303394	7227.FBpp0076691	0	0	0	0	0.054	0.793	0	0.198	0.829
CASK	BpuIR-C.2	7227.FBpp0303394	7227.FBpp0078410	0	0	0	0	0.138	0.732	0	0.554	0.888
CASK	GluRIID	7227.FBpp0303394	7227.FBpp0083346	0	0	0	0	0.062	0.776	0	0.244	0.827
CASK	GluRIIE	7227.FBpp0303394	7227.FBpp0110134	0	0	0	0	0.062	0.776	0	0.2	0.817
CASK	BpuIR-A.4	7227.FBpp0303394	7227.FBpp0303373	0	0	0	0	0.052	0.793	0	0.198	0.828
GluRIIA	Nmdar2	7227.FBpp0078739	7227.FBpp0070276	0	0	0	0.575	0	0.066	0.72	0.232	0.781
GluRIIA	BpuIR-A.3	7227.FBpp0078739	7227.FBpp0076691	0	0	0.114	0.714	0.051	0.051	0.72	0.149	0.775
GluRIIA	BpuIR-C.2	7227.FBpp0078739	7227.FBpp0078410	0	0	0	0.584	0.078	0.053	0.72	0.206	0.78
GluRIIA	BpuIR-A.4	7227.FBpp0078739	7227.FBpp0303373	0	0	0.103	0.692	0	0.051	0.72	0.184	0.779
GluRIIA	GluRIIC	7227.FBpp0078739	7227.FBpp0307912	0	0	0.088	0.905	0.146	0	0.72	0.336	0.835
GluRIIA	Neto	7227.FBpp0078739	7227.FBpp0308760	0	0	0	0	0.072	0.137	0.72	0.446	0.859
GluRIIA	GluRIIE	7227.FBpp0078739	7227.FBpp0110134	0	0	0.16	0.759	0.176	0.066	0.72	0.515	0.896
GluRIIA	GluRIID	7227.FBpp0078739	7227.FBpp0083346	0	0	0.165	0.749	0.176	0.066	0.72	0.522	0.898
GluRIIA	GluRIIB	7227.FBpp0078739	7227.FBpp0088541	0	0	0.081	0.918	0.183	0.428	0.72	0.637	0.948
GluRIIB	Nmdar2	7227.FBpp0088541	7227.FBpp0070276	0	0	0	0.569	0.044	0.066	0.72	0.14	0.756
GluRIIB	BpuIR-A.3	7227.FBpp0088541	7227.FBpp0076691	0	0	0.125	0.662	0.079	0.051	0.72	0.141	0.782
GluRIIB	BpuIR-C.2	7227.FBpp0088541	7227.FBpp0078410	0	0	0	0.587	0.05	0.053	0.72	0.061	0.732
GluRIIB	GluRIIA	7227.FBpp0088541	7227.FBpp0078739	0	0	0.081	0.918	0.183	0.428	0.72	0.637	0.948
GluRIIB	GluRIID	7227.FBpp0088541	7227.FBpp0083346	0	0	0.176	0.725	0.187	0.066	0.72	0.942	0.987
GluRIIB	BpuIR-A.4	7227.FBpp0088541	7227.FBpp0303373	0	0	0.108	0.652	0	0.051	0.72	0.124	0.764
GluRIIB	Neto	7227.FBpp0088541	7227.FBpp0308760	0	0	0	0	0.066	0.362	0.72	0.529	0.911
GluRIIB	GluRIIC	7227.FBpp0088541	7227.FBpp0307912	0	0	0.096	0.888	0.058	0	0.72	0.682	0.914
GluRIIB	GluRIIE	7227.FBpp0088541	7227.FBpp0110134	0	0	0.183	0.712	0.092	0.066	0.72	0.941	0.986
GluRIIC	Nmdar2	7227.FBpp0307912	7227.FBpp0070276	0	0	0	0.575	0	0.066	0.72	0.14	0.755
GluRIIC	BpuIR-A.3	7227.FBpp0307912	7227.FBpp0076691	0	0	0.139	0.664	0	0.051	0.72	0.128	0.774
GluRIIC	BpuIR-C.2	7227.FBpp0307912	7227.FBpp0078410	0	0	0	0.579	0.049	0.053	0.72	0.082	0.737
GluRIIC	GluRIIA	7227.FBpp0307912	7227.FBpp0078739	0	0	0.088	0.905	0.146	0	0.72	0.336	0.835
GluRIIC	GluRIID	7227.FBpp0307912	7227.FBpp0083346	0	0	0.175	0.728	0.306	0.066	0.72	0.964	0.993
GluRIIC	GluRIIB	7227.FBpp0307912	7227.FBpp0088541	0	0	0.096	0.888	0.058	0	0.72	0.682	0.914
GluRIIC	GluRIIE	7227.FBpp0307912	7227.FBpp0110134	0	0	0.165	0.749	0.341	0.066	0.72	0.972	0.995
GluRIIC	BpuIR-A.4	7227.FBpp0307912	7227.FBpp0303373	0	0	0.125	0.648	0	0.051	0.72	0.114	0.766
GluRIIC	Neto	7227.FBpp0307912	7227.FBpp0308760	0	0	0	0	0.057	0.362	0.72	0.492	0.903
GluRIID	Nmdar2	7227.FBpp0083346	7227.FBpp0070276	0	0	0	0.586	0	0	0.72	0.088	0.733
GluRIID	BpuIR-A.3	7227.FBpp0083346	7227.FBpp0076691	0	0	0.109	0.742	0	0.055	0.72	0.143	0.771
GluRIID	BpuIR-C.2	7227.FBpp0083346	7227.FBpp0078410	0	0	0	0.611	0.132	0.789	0.72	0.278	0.958
GluRIID	GluRIIA	7227.FBpp0083346	7227.FBpp0078739	0	0	0.165	0.749	0.176	0.066	0.72	0.522	0.898
GluRIID	BpuIR-A.4	7227.FBpp0083346	7227.FBpp0303373	0	0	0.095	0.74	0	0.055	0.72	0.124	0.762
GluRIID	Neto	7227.FBpp0083346	7227.FBpp0308760	0	0	0	0	0	0.098	0.72	0.234	0.789
GluRIID	CASK	7227.FBpp0083346	7227.FBpp0303394	0	0	0	0	0.062	0.776	0	0.244	0.827
GluRIID	GluRIIB	7227.FBpp0083346	7227.FBpp0088541	0	0	0.176	0.725	0.187	0.066	0.72	0.942	0.987
GluRIID	GluRIIC	7227.FBpp0083346	7227.FBpp0307912	0	0	0.175	0.728	0.306	0.066	0.72	0.964	0.993
GluRIID	GluRIIE	7227.FBpp0083346	7227.FBpp0110134	0	0	0.058	0.965	0.281	0	0.72	0.982	0.996
GluRIIE	Nmdar2	7227.FBpp0110134	7227.FBpp0070276	0	0	0	0.575	0	0	0.72	0.092	0.734
GluRIIE	BpuIR-A.3	7227.FBpp0110134	7227.FBpp0076691	0	0	0.112	0.717	0	0.055	0.72	0.157	0.775
GluRIIE	BpuIR-C.2	7227.FBpp0110134	7227.FBpp0078410	0	0	0	0.604	0.132	0.789	0.72	0.289	0.958
GluRIIE	GluRIIA	7227.FBpp0110134	7227.FBpp0078739	0	0	0.16	0.759	0.176	0.066	0.72	0.515	0.896
GluRIIE	GluRIID	7227.FBpp0110134	7227.FBpp0083346	0	0	0.058	0.965	0.281	0	0.72	0.982	0.996
GluRIIE	GluRIIB	7227.FBpp0110134	7227.FBpp0088541	0	0	0.183	0.712	0.092	0.066	0.72	0.941	0.986
GluRIIE	BpuIR-A.4	7227.FBpp0110134	7227.FBpp0303373	0	0	0.098	0.714	0	0.055	0.72	0.194	0.782
GluRIIE	Neto	7227.FBpp0110134	7227.FBpp0308760	0	0	0	0	0	0.098	0.72	0.279	0.802
GluRIIE	CASK	7227.FBpp0110134	7227.FBpp0303394	0	0	0	0	0.062	0.776	0	0.2	0.817
GluRIIE	GluRIIC	7227.FBpp0110134	7227.FBpp0307912	0	0	0.165	0.749	0.341	0.066	0.72	0.972	0.995
Ir20a	BpuIR25b.2	7227.FBpp0076909	7227.FBpp0304756	0	0	0	0	0.045	0	0	0.799	0.799
Ir31a	Ir8a	7227.FBpp0307910	7227.FBpp0071268	0	0	0	0	0.306	0	0	0.835	0.88
Ir31a	BpuIR25b.2	7227.FBpp0307910	7227.FBpp0304756	0	0	0	0	0	0	0	0.797	0.797
Ir31a	Ir92a	7227.FBpp0307910	7227.FBpp0307906	0	0	0	0	0.068	0	0	0.834	0.838
Ir31a	Ir93a	7227.FBpp0307910	7227.FBpp0307913	0	0	0	0	0.044	0	0	0.834	0.834
Ir31a	Ir41a	7227.FBpp0307910	7227.FBpp0307916	0	0	0	0	0.07	0	0	0.834	0.839
Ir31a	Ir40a	7227.FBpp0307910	7227.FBpp0307914	0	0	0.215	0	0.068	0	0	0.838	0.871
Ir40a	Ir8a	7227.FBpp0307914	7227.FBpp0071268	0	0	0	0	0.044	0	0	0.914	0.914
Ir40a	Ir68a	7227.FBpp0307914	7227.FBpp0075915	0	0	0	0	0	0	0	0.916	0.916
Ir40a	Ir64a	7227.FBpp0307914	7227.FBpp0076857	0	0	0	0	0.083	0	0	0.912	0.915
Ir40a	Ir75a	7227.FBpp0307914	7227.FBpp0271900	0	0	0	0	0.042	0	0	0.791	0.791
Ir40a	Ir75d	7227.FBpp0307914	7227.FBpp0301551	0	0	0	0	0	0	0	0.836	0.836
Ir40a	BpuIR25b.2	7227.FBpp0307914	7227.FBpp0304756	0	0	0	0	0.044	0	0	0.916	0.916
Ir40a	Ir84a	7227.FBpp0307914	7227.FBpp0307898	0	0	0	0	0.043	0	0	0.791	0.791
Ir40a	Ir87a	7227.FBpp0307914	7227.FBpp0307899	0	0	0	0	0.051	0	0	0.834	0.835
Ir40a	Ir92a	7227.FBpp0307914	7227.FBpp0307906	0	0	0	0	0.045	0	0	0.835	0.835
Ir40a	Ir31a	7227.FBpp0307914	7227.FBpp0307910	0	0	0.215	0	0.068	0	0	0.838	0.871
Ir40a	Ir93a	7227.FBpp0307914	7227.FBpp0307913	0	0	0	0	0.069	0	0	0.97	0.97
Ir40a	Ir41a	7227.FBpp0307914	7227.FBpp0307916	0	0	0.236	0	0.086	0	0	0.91	0.931
Ir41a	Ir68a	7227.FBpp0307916	7227.FBpp0075915	0	0	0	0	0	0	0	0.911	0.911
Ir41a	Ir64a	7227.FBpp0307916	7227.FBpp0076857	0	0	0	0	0.087	0	0	0.91	0.914
Ir41a	Ir75a	7227.FBpp0307916	7227.FBpp0271900	0	0	0	0	0.092	0	0	0.836	0.844
Ir41a	Ir75d	7227.FBpp0307916	7227.FBpp0301551	0	0	0	0	0	0	0	0.838	0.838
Ir41a	BpuIR25b.2	7227.FBpp0307916	7227.FBpp0304756	0	0	0	0	0.056	0	0	0.941	0.941
Ir41a	Ir84a	7227.FBpp0307916	7227.FBpp0307898	0	0	0	0	0.084	0	0	0.835	0.842
Ir41a	Ir87a	7227.FBpp0307916	7227.FBpp0307899	0	0	0	0	0.055	0	0	0.839	0.841
Ir41a	Ir31a	7227.FBpp0307916	7227.FBpp0307910	0	0	0	0	0.07	0	0	0.834	0.839
Ir41a	Ir93a	7227.FBpp0307916	7227.FBpp0307913	0	0	0	0	0.168	0	0	0.91	0.921
Ir41a	Ir40a	7227.FBpp0307916	7227.FBpp0307914	0	0	0.236	0	0.086	0	0	0.91	0.931
Ir62a	BpuIR25b.2	7227.FBpp0099386	7227.FBpp0304756	0	0	0	0	0	0	0	0.869	0.869
Ir64a	Ir8a	7227.FBpp0076857	7227.FBpp0071268	0	0	0	0	0.249	0.292	0.4	0.952	0.982
Ir64a	Ir68a	7227.FBpp0076857	7227.FBpp0075915	0	0	0	0	0	0	0	0.839	0.839
Ir64a	Ir75a	7227.FBpp0076857	7227.FBpp0271900	0	0	0	0.607	0.155	0	0.54	0.355	0.727
Ir64a	Ir92a	7227.FBpp0076857	7227.FBpp0307906	0	0	0	0	0.072	0	0	0.838	0.843
Ir64a	Ir41a	7227.FBpp0076857	7227.FBpp0307916	0	0	0	0	0.087	0	0	0.91	0.914
Ir64a	Ir40a	7227.FBpp0076857	7227.FBpp0307914	0	0	0	0	0.083	0	0	0.912	0.915
Ir64a	Ir93a	7227.FBpp0076857	7227.FBpp0307913	0	0	0	0	0.122	0	0.4	0.894	0.939
Ir64a	BpuIR25b.2	7227.FBpp0076857	7227.FBpp0304756	0	0	0	0	0.055	0	0.4	0.914	0.946
Ir68a	Ir8a	7227.FBpp0075915	7227.FBpp0071268	0	0	0.216	0	0	0	0	0.913	0.928
Ir68a	Ir87a	7227.FBpp0075915	7227.FBpp0307899	0	0	0	0	0	0	0	0.835	0.835
Ir68a	Ir64a	7227.FBpp0075915	7227.FBpp0076857	0	0	0	0	0	0	0	0.839	0.839
Ir68a	Ir75d	7227.FBpp0075915	7227.FBpp0301551	0	0	0.463	0	0	0	0	0.791	0.882
Ir68a	Ir41a	7227.FBpp0075915	7227.FBpp0307916	0	0	0	0	0	0	0	0.911	0.911
Ir68a	Ir40a	7227.FBpp0075915	7227.FBpp0307914	0	0	0	0	0	0	0	0.916	0.916
Ir68a	BpuIR25b.2	7227.FBpp0075915	7227.FBpp0304756	0	0	0.206	0	0	0	0	0.916	0.93
Ir68a	Ir93a	7227.FBpp0075915	7227.FBpp0307913	0	0	0.322	0	0	0	0	0.92	0.943
Ir75a	Ir8a	7227.FBpp0271900	7227.FBpp0071268	0	0	0	0	0.072	0	0	0.95	0.951
Ir75a	Ir64a	7227.FBpp0271900	7227.FBpp0076857	0	0	0	0.607	0.155	0	0.54	0.355	0.727
Ir75a	Ir40a	7227.FBpp0271900	7227.FBpp0307914	0	0	0	0	0.042	0	0	0.791	0.791
Ir75a	Ir92a	7227.FBpp0271900	7227.FBpp0307906	0	0	0	0	0	0	0	0.797	0.797
Ir75a	Ir76a	7227.FBpp0271900	7227.FBpp0290822	0	0	0	0	0.072	0	0	0.796	0.802
Ir75a	BpuIR25b.2	7227.FBpp0271900	7227.FBpp0304756	0	0	0	0	0.084	0	0	0.836	0.843
Ir75a	Ir41a	7227.FBpp0271900	7227.FBpp0307916	0	0	0	0	0.092	0	0	0.836	0.844
Ir75d	Ir68a	7227.FBpp0301551	7227.FBpp0075915	0	0	0.463	0	0	0	0	0.791	0.882
Ir75d	Ir76a	7227.FBpp0301551	7227.FBpp0290822	0	0	0	0	0	0	0	0.837	0.837
Ir75d	Ir92a	7227.FBpp0301551	7227.FBpp0307906	0	0	0	0	0	0	0	0.835	0.835
Ir75d	Ir87a	7227.FBpp0301551	7227.FBpp0307899	0	0	0	0	0	0	0	0.835	0.835
Ir75d	Ir40a	7227.FBpp0301551	7227.FBpp0307914	0	0	0	0	0	0	0	0.836	0.836
Ir75d	Ir41a	7227.FBpp0301551	7227.FBpp0307916	0	0	0	0	0	0	0	0.838	0.838
Ir75d	Ir93a	7227.FBpp0301551	7227.FBpp0307913	0	0	0.306	0	0	0	0	0.834	0.879
Ir75d	BpuIR25b.2	7227.FBpp0301551	7227.FBpp0304756	0	0	0.208	0	0	0	0	0.869	0.891
Ir76a	Ir8a	7227.FBpp0290822	7227.FBpp0071268	0	0	0	0	0	0	0	0.799	0.799
Ir76a	Ir75a	7227.FBpp0290822	7227.FBpp0271900	0	0	0	0	0.072	0	0	0.796	0.802
Ir76a	Ir84a	7227.FBpp0290822	7227.FBpp0307898	0	0	0	0	0.042	0	0	0.837	0.837
Ir76a	Ir75d	7227.FBpp0290822	7227.FBpp0301551	0	0	0	0	0	0	0	0.837	0.837
Ir76a	BpuIR25b.2	7227.FBpp0290822	7227.FBpp0304756	0	0	0	0	0	0	0	0.91	0.91
Ir84a	Ir8a	7227.FBpp0307898	7227.FBpp0071268	0	0	0.154	0.553	0.417	0.226	0	0.62	0.835
Ir84a	Ir76a	7227.FBpp0307898	7227.FBpp0290822	0	0	0	0	0.042	0	0	0.837	0.837
Ir84a	BpuIR25b.2	7227.FBpp0307898	7227.FBpp0304756	0	0	0	0	0.082	0	0	0.837	0.843
Ir84a	Ir93a	7227.FBpp0307898	7227.FBpp0307913	0	0	0.234	0	0.071	0	0	0.67	0.744
Ir84a	Ir40a	7227.FBpp0307898	7227.FBpp0307914	0	0	0	0	0.043	0	0	0.791	0.791
Ir84a	Ir92a	7227.FBpp0307898	7227.FBpp0307906	0	0	0	0	0.048	0	0	0.839	0.84
Ir84a	Ir41a	7227.FBpp0307898	7227.FBpp0307916	0	0	0	0	0.084	0	0	0.835	0.842
Ir87a	Ir8a	7227.FBpp0307899	7227.FBpp0071268	0	0	0	0	0.069	0	0	0.837	0.841
Ir87a	Ir68a	7227.FBpp0307899	7227.FBpp0075915	0	0	0	0	0	0	0	0.835	0.835
Ir87a	Ir75d	7227.FBpp0307899	7227.FBpp0301551	0	0	0	0	0	0	0	0.835	0.835
Ir87a	BpuIR25b.2	7227.FBpp0307899	7227.FBpp0304756	0	0	0	0	0	0	0	0.834	0.834
Ir87a	Ir40a	7227.FBpp0307899	7227.FBpp0307914	0	0	0	0	0.051	0	0	0.834	0.835
Ir87a	Ir93a	7227.FBpp0307899	7227.FBpp0307913	0	0	0	0	0.045	0	0	0.835	0.835
Ir87a	Ir41a	7227.FBpp0307899	7227.FBpp0307916	0	0	0	0	0.055	0	0	0.839	0.841
Ir8a	Ir93a	7227.FBpp0071268	7227.FBpp0307913	0	0	0.202	0.555	0.057	0	0.4	0.431	0.709
Ir8a	BpuIR25b.2	7227.FBpp0071268	7227.FBpp0304756	0	0	0.158	0.738	0.134	0	0.4	0.546	0.774
Ir8a	Ir76a	7227.FBpp0071268	7227.FBpp0290822	0	0	0	0	0	0	0	0.799	0.799
Ir8a	Ir84a	7227.FBpp0071268	7227.FBpp0307898	0	0	0.154	0.553	0.417	0.226	0	0.62	0.835
Ir8a	Snmp2	7227.FBpp0071268	7227.FBpp0306711	0	0	0	0	0	0	0	0.836	0.836
Ir8a	Snmp1	7227.FBpp0071268	7227.FBpp0306056	0	0	0	0	0.044	0	0	0.837	0.837
Ir8a	Ir87a	7227.FBpp0071268	7227.FBpp0307899	0	0	0	0	0.069	0	0	0.837	0.841
Ir8a	Ir92a	7227.FBpp0071268	7227.FBpp0307906	0	0	0	0	0.072	0	0	0.837	0.842
Ir8a	Orco	7227.FBpp0071268	7227.FBpp0078438	0	0	0	0	0.086	0.225	0	0.836	0.873
Ir8a	Ir31a	7227.FBpp0071268	7227.FBpp0307910	0	0	0	0	0.306	0	0	0.835	0.88
Ir8a	Ir40a	7227.FBpp0071268	7227.FBpp0307914	0	0	0	0	0.044	0	0	0.914	0.914
Ir8a	Ir68a	7227.FBpp0071268	7227.FBpp0075915	0	0	0.216	0	0	0	0	0.913	0.928
Ir8a	Ir75a	7227.FBpp0071268	7227.FBpp0271900	0	0	0	0	0.072	0	0	0.95	0.951
Ir8a	Ir64a	7227.FBpp0071268	7227.FBpp0076857	0	0	0	0	0.249	0.292	0.4	0.952	0.982
Ir92a	Ir8a	7227.FBpp0307906	7227.FBpp0071268	0	0	0	0	0.072	0	0	0.837	0.842
Ir92a	Ir64a	7227.FBpp0307906	7227.FBpp0076857	0	0	0	0	0.072	0	0	0.838	0.843
Ir92a	Ir75a	7227.FBpp0307906	7227.FBpp0271900	0	0	0	0	0	0	0	0.797	0.797
Ir92a	Ir75d	7227.FBpp0307906	7227.FBpp0301551	0	0	0	0	0	0	0	0.835	0.835
Ir92a	BpuIR25b.2	7227.FBpp0307906	7227.FBpp0304756	0	0	0	0	0	0	0	0.893	0.893
Ir92a	Ir84a	7227.FBpp0307906	7227.FBpp0307898	0	0	0	0	0.048	0	0	0.839	0.84
Ir92a	Ir40a	7227.FBpp0307906	7227.FBpp0307914	0	0	0	0	0.045	0	0	0.835	0.835
Ir92a	Ir31a	7227.FBpp0307906	7227.FBpp0307910	0	0	0	0	0.068	0	0	0.834	0.838
Ir93a	Ir8a	7227.FBpp0307913	7227.FBpp0071268	0	0	0.202	0.555	0.057	0	0.4	0.431	0.709
Ir93a	Ir68a	7227.FBpp0307913	7227.FBpp0075915	0	0	0.322	0	0	0	0	0.92	0.943
Ir93a	Ir64a	7227.FBpp0307913	7227.FBpp0076857	0	0	0	0	0.122	0	0.4	0.894	0.939
Ir93a	Ir75d	7227.FBpp0307913	7227.FBpp0301551	0	0	0.306	0	0	0	0	0.834	0.879
Ir93a	BpuIR25b.2	7227.FBpp0307913	7227.FBpp0304756	0	0	0.181	0.559	0.051	0	0.4	0.815	0.902
Ir93a	Ir84a	7227.FBpp0307913	7227.FBpp0307898	0	0	0.234	0	0.071	0	0	0.67	0.744
Ir93a	Ir87a	7227.FBpp0307913	7227.FBpp0307899	0	0	0	0	0.045	0	0	0.835	0.835
Ir93a	Ir31a	7227.FBpp0307913	7227.FBpp0307910	0	0	0	0	0.044	0	0	0.834	0.834
Ir93a	Ir41a	7227.FBpp0307913	7227.FBpp0307916	0	0	0	0	0.168	0	0	0.91	0.921
Ir93a	Ir40a	7227.FBpp0307913	7227.FBpp0307914	0	0	0	0	0.069	0	0	0.97	0.97
Neto	Nmdar2	7227.FBpp0308760	7227.FBpp0070276	0	0	0	0	0.065	0.098	0.72	0.057	0.747
Neto	BpuIR-A.3	7227.FBpp0308760	7227.FBpp0076691	0	0	0	0	0.125	0	0.72	0.186	0.783
Neto	BpuIR-C.2	7227.FBpp0308760	7227.FBpp0078410	0	0	0	0	0.085	0.101	0.72	0.086	0.761
Neto	GluRIIA	7227.FBpp0308760	7227.FBpp0078739	0	0	0	0	0.072	0.137	0.72	0.446	0.859
Neto	GluRIID	7227.FBpp0308760	7227.FBpp0083346	0	0	0	0	0	0.098	0.72	0.234	0.789
Neto	GluRIIB	7227.FBpp0308760	7227.FBpp0088541	0	0	0	0	0.066	0.362	0.72	0.529	0.911
Neto	GluRIIE	7227.FBpp0308760	7227.FBpp0110134	0	0	0	0	0	0.098	0.72	0.279	0.802
Neto	BpuIR-A.4	7227.FBpp0308760	7227.FBpp0303373	0	0	0	0	0.127	0	0.72	0.186	0.783
Neto	GluRIIC	7227.FBpp0308760	7227.FBpp0307912	0	0	0	0	0.057	0.362	0.72	0.492	0.903
Nmdar2	GluRIID	7227.FBpp0070276	7227.FBpp0083346	0	0	0	0.586	0	0	0.72	0.088	0.733
Nmdar2	GluRIIE	7227.FBpp0070276	7227.FBpp0110134	0	0	0	0.575	0	0	0.72	0.092	0.734
Nmdar2	Neto	7227.FBpp0070276	7227.FBpp0308760	0	0	0	0	0.065	0.098	0.72	0.057	0.747
Nmdar2	GluRIIC	7227.FBpp0070276	7227.FBpp0307912	0	0	0	0.575	0	0.066	0.72	0.14	0.755
Nmdar2	GluRIIB	7227.FBpp0070276	7227.FBpp0088541	0	0	0	0.569	0.044	0.066	0.72	0.14	0.756
Nmdar2	GluRIIA	7227.FBpp0070276	7227.FBpp0078739	0	0	0	0.575	0	0.066	0.72	0.232	0.781
Nmdar2	BpuIR-A.3	7227.FBpp0070276	7227.FBpp0076691	0	0	0	0.576	0.067	0.057	0.72	0.295	0.803
Nmdar2	BpuIR-A.4	7227.FBpp0070276	7227.FBpp0303373	0	0	0	0.568	0.068	0.057	0.72	0.365	0.823
Nmdar2	CASK	7227.FBpp0070276	7227.FBpp0303394	0	0	0	0	0.084	0.776	0	0.429	0.872
Nmdar2	BpuIR-C.2	7227.FBpp0070276	7227.FBpp0078410	0	0	0	0.666	0.185	0.98	0.9	0.802	0.999
Orco	Ir8a	7227.FBpp0078438	7227.FBpp0071268	0	0	0	0	0.086	0.225	0	0.836	0.873
Orco	Snmp1	7227.FBpp0078438	7227.FBpp0306056	0	0	0	0	0.069	0	0	0.703	0.711
Orco	BpuIR25b.2	7227.FBpp0078438	7227.FBpp0304756	0	0	0	0	0.176	0	0	0.827	0.851
PICK1	BpuIR-A.3	7227.FBpp0309442	7227.FBpp0076691	0	0	0	0	0.055	0.447	0.5	0.251	0.778
PICK1	BpuIR-A.4	7227.FBpp0309442	7227.FBpp0303373	0	0	0	0	0	0.447	0.5	0.251	0.774
Snmp1	Ir8a	7227.FBpp0306056	7227.FBpp0071268	0	0	0	0	0.044	0	0	0.837	0.837
Snmp1	Orco	7227.FBpp0306056	7227.FBpp0078438	0	0	0	0	0.069	0	0	0.703	0.711
Snmp1	BpuIR25b.2	7227.FBpp0306056	7227.FBpp0304756	0	0	0	0	0.068	0	0	0.835	0.839
Snmp2	Ir8a	7227.FBpp0306711	7227.FBpp0071268	0	0	0	0	0	0	0	0.836	0.836
Snmp2	BpuIR25b.2	7227.FBpp0306711	7227.FBpp0304756	0	0	0	0	0	0	0	0.835	0.835
cni	BpuIR-A.3	7227.FBpp0308005	7227.FBpp0076691	0	0	0	0	0	0.729	0	0.172	0.766
cni	BpuIR-A.4	7227.FBpp0308005	7227.FBpp0303373	0	0	0	0	0	0.729	0.9	0.172	0.975
cnir	BpuIR-A.3	7227.FBpp0077350	7227.FBpp0076691	0	0	0	0	0	0.729	0	0.172	0.766
cnir	BpuIR-A.4	7227.FBpp0077350	7227.FBpp0303373	0	0	0	0	0	0.729	0	0.172	0.766
stg1	BpuIR-A.3	7227.FBpp0076940	7227.FBpp0076691	0	0	0	0	0	0.749	0	0.59	0.892
stg1	BpuIR-A.4	7227.FBpp0076940	7227.FBpp0303373	0	0	0	0	0	0.749	0	0.27	0.808

## Sheet: CchIRs
#node1	node2	node1_string_id	node2_string_id	neighborhood_on_chromosome	gene_fusion	phylogenetic_cooccurrence	homology	coexpression	experimentally_determined_interaction	database_annotated	automated_textmining	combined_score
CASK	Nmdar2	7227.FBpp0303394	7227.FBpp0070276	0	0	0	0	0.084	0.776	0	0.429	0.872
CASK	CchIR-A.4	7227.FBpp0303394	7227.FBpp0076691	0	0	0	0	0.054	0.793	0	0.198	0.829
CASK	CchIR-C.3	7227.FBpp0303394	7227.FBpp0078410	0	0	0	0	0.138	0.732	0	0.554	0.888
CASK	GluRIID	7227.FBpp0303394	7227.FBpp0083346	0	0	0	0	0.062	0.776	0	0.244	0.827
CASK	GluRIIE	7227.FBpp0303394	7227.FBpp0110134	0	0	0	0	0.062	0.776	0	0.2	0.817
CASK	CchIR-A.3	7227.FBpp0303394	7227.FBpp0303373	0	0	0	0	0.052	0.793	0	0.198	0.828
CchIR-A.3	Nmdar2	7227.FBpp0303373	7227.FBpp0070276	0	0	0	0.568	0.068	0.057	0.72	0.365	0.823
CchIR-A.3	CchIR-A.4	7227.FBpp0303373	7227.FBpp0076691	0	0	0.055	0.971	0.079	0	0.72	0.054	0.738
CchIR-A.3	stg1	7227.FBpp0303373	7227.FBpp0076940	0	0	0	0	0	0.749	0	0.27	0.808
CchIR-A.3	cnir	7227.FBpp0303373	7227.FBpp0077350	0	0	0	0	0	0.729	0	0.172	0.766
CchIR-A.3	CchIR-C.3	7227.FBpp0303373	7227.FBpp0078410	0	0	0	0.597	0.104	0.066	0.72	0.379	0.835
CchIR-A.3	GluRIIA	7227.FBpp0303373	7227.FBpp0078739	0	0	0.103	0.692	0	0.051	0.72	0.184	0.779
CchIR-A.3	GluRIID	7227.FBpp0303373	7227.FBpp0083346	0	0	0.095	0.74	0	0.055	0.72	0.124	0.762
CchIR-A.3	GluRIIB	7227.FBpp0303373	7227.FBpp0088541	0	0	0.108	0.652	0	0.051	0.72	0.124	0.764
CchIR-A.3	GluRIIE	7227.FBpp0303373	7227.FBpp0110134	0	0	0.098	0.714	0	0.055	0.72	0.194	0.782
CchIR-A.3	GluRIIC	7227.FBpp0303373	7227.FBpp0307912	0	0	0.125	0.648	0	0.051	0.72	0.114	0.766
CchIR-A.3	PICK1	7227.FBpp0303373	7227.FBpp0309442	0	0	0	0	0	0.447	0.5	0.251	0.774
CchIR-A.3	Neto	7227.FBpp0303373	7227.FBpp0308760	0	0	0	0	0.127	0	0.72	0.186	0.783
CchIR-A.3	CASK	7227.FBpp0303373	7227.FBpp0303394	0	0	0	0	0.052	0.793	0	0.198	0.828
CchIR-A.3	cni	7227.FBpp0303373	7227.FBpp0308005	0	0	0	0	0	0.729	0.9	0.172	0.975
CchIR-A.4	Nmdar2	7227.FBpp0076691	7227.FBpp0070276	0	0	0	0.576	0.067	0.057	0.72	0.295	0.803
CchIR-A.4	CchIR-A.3	7227.FBpp0076691	7227.FBpp0303373	0	0	0.055	0.971	0.079	0	0.72	0.054	0.738
CchIR-A.4	cni	7227.FBpp0076691	7227.FBpp0308005	0	0	0	0	0	0.729	0	0.172	0.766
CchIR-A.4	cnir	7227.FBpp0076691	7227.FBpp0077350	0	0	0	0	0	0.729	0	0.172	0.766
CchIR-A.4	GluRIID	7227.FBpp0076691	7227.FBpp0083346	0	0	0.109	0.742	0	0.055	0.72	0.143	0.771
CchIR-A.4	GluRIIC	7227.FBpp0076691	7227.FBpp0307912	0	0	0.139	0.664	0	0.051	0.72	0.128	0.774
CchIR-A.4	GluRIIE	7227.FBpp0076691	7227.FBpp0110134	0	0	0.112	0.717	0	0.055	0.72	0.157	0.775
CchIR-A.4	GluRIIA	7227.FBpp0076691	7227.FBpp0078739	0	0	0.114	0.714	0.051	0.051	0.72	0.149	0.775
CchIR-A.4	PICK1	7227.FBpp0076691	7227.FBpp0309442	0	0	0	0	0.055	0.447	0.5	0.251	0.778
CchIR-A.4	GluRIIB	7227.FBpp0076691	7227.FBpp0088541	0	0	0.125	0.662	0.079	0.051	0.72	0.141	0.782
CchIR-A.4	Neto	7227.FBpp0076691	7227.FBpp0308760	0	0	0	0	0.125	0	0.72	0.186	0.783
CchIR-A.4	CASK	7227.FBpp0076691	7227.FBpp0303394	0	0	0	0	0.054	0.793	0	0.198	0.829
CchIR-A.4	CchIR-C.3	7227.FBpp0076691	7227.FBpp0078410	0	0	0	0.597	0.126	0.066	0.72	0.378	0.838
CchIR-A.4	stg1	7227.FBpp0076691	7227.FBpp0076940	0	0	0	0	0	0.749	0	0.59	0.892
CchIR-C.3	Nmdar2	7227.FBpp0078410	7227.FBpp0070276	0	0	0	0.666	0.185	0.98	0.9	0.802	0.999
CchIR-C.3	CchIR-A.4	7227.FBpp0078410	7227.FBpp0076691	0	0	0	0.597	0.126	0.066	0.72	0.378	0.838
CchIR-C.3	GluRIIB	7227.FBpp0078410	7227.FBpp0088541	0	0	0	0.587	0.05	0.053	0.72	0.061	0.732
CchIR-C.3	GluRIIC	7227.FBpp0078410	7227.FBpp0307912	0	0	0	0.579	0.049	0.053	0.72	0.082	0.737
CchIR-C.3	Neto	7227.FBpp0078410	7227.FBpp0308760	0	0	0	0	0.085	0.101	0.72	0.086	0.761
CchIR-C.3	GluRIIA	7227.FBpp0078410	7227.FBpp0078739	0	0	0	0.584	0.078	0.053	0.72	0.206	0.78
CchIR-C.3	CchIR-A.3	7227.FBpp0078410	7227.FBpp0303373	0	0	0	0.597	0.104	0.066	0.72	0.379	0.835
CchIR-C.3	CASK	7227.FBpp0078410	7227.FBpp0303394	0	0	0	0	0.138	0.732	0	0.554	0.888
CchIR-C.3	GluRIID	7227.FBpp0078410	7227.FBpp0083346	0	0	0	0.611	0.132	0.789	0.72	0.278	0.958
CchIR-C.3	GluRIIE	7227.FBpp0078410	7227.FBpp0110134	0	0	0	0.604	0.132	0.789	0.72	0.289	0.958
CchIR25b.2	Ir8a	7227.FBpp0304756	7227.FBpp0071268	0	0	0.158	0.738	0.134	0	0.4	0.546	0.774
CchIR25b.2	Ir68a	7227.FBpp0304756	7227.FBpp0075915	0	0	0.206	0	0	0	0	0.916	0.93
CchIR25b.2	Ir64a	7227.FBpp0304756	7227.FBpp0076857	0	0	0	0	0.055	0	0.4	0.914	0.946
CchIR25b.2	Ir20a	7227.FBpp0304756	7227.FBpp0076909	0	0	0	0	0.045	0	0	0.799	0.799
CchIR25b.2	Orco	7227.FBpp0304756	7227.FBpp0078438	0	0	0	0	0.176	0	0	0.827	0.851
CchIR25b.2	Ir62a	7227.FBpp0304756	7227.FBpp0099386	0	0	0	0	0	0	0	0.869	0.869
CchIR25b.2	Ir75a	7227.FBpp0304756	7227.FBpp0271900	0	0	0	0	0.084	0	0	0.836	0.843
CchIR25b.2	Ir76a	7227.FBpp0304756	7227.FBpp0290822	0	0	0	0	0	0	0	0.91	0.91
CchIR25b.2	Ir75d	7227.FBpp0304756	7227.FBpp0301551	0	0	0.208	0	0	0	0	0.869	0.891
CchIR25b.2	Ir31a	7227.FBpp0304756	7227.FBpp0307910	0	0	0	0	0	0	0	0.797	0.797
CchIR25b.2	Ir87a	7227.FBpp0304756	7227.FBpp0307899	0	0	0	0	0	0	0	0.834	0.834
CchIR25b.2	Snmp2	7227.FBpp0304756	7227.FBpp0306711	0	0	0	0	0	0	0	0.835	0.835
CchIR25b.2	Snmp1	7227.FBpp0304756	7227.FBpp0306056	0	0	0	0	0.068	0	0	0.835	0.839
CchIR25b.2	Ir84a	7227.FBpp0304756	7227.FBpp0307898	0	0	0	0	0.082	0	0	0.837	0.843
CchIR25b.2	Ir92a	7227.FBpp0304756	7227.FBpp0307906	0	0	0	0	0	0	0	0.893	0.893
CchIR25b.2	Ir93a	7227.FBpp0304756	7227.FBpp0307913	0	0	0.181	0.559	0.051	0	0.4	0.815	0.902
CchIR25b.2	Ir40a	7227.FBpp0304756	7227.FBpp0307914	0	0	0	0	0.044	0	0	0.916	0.916
CchIR25b.2	Ir41a	7227.FBpp0304756	7227.FBpp0307916	0	0	0	0	0.056	0	0	0.941	0.941
GluRIIA	Nmdar2	7227.FBpp0078739	7227.FBpp0070276	0	0	0	0.575	0	0.066	0.72	0.232	0.781
GluRIIA	CchIR-A.4	7227.FBpp0078739	7227.FBpp0076691	0	0	0.114	0.714	0.051	0.051	0.72	0.149	0.775
GluRIIA	CchIR-C.3	7227.FBpp0078739	7227.FBpp0078410	0	0	0	0.584	0.078	0.053	0.72	0.206	0.78
GluRIIA	CchIR-A.3	7227.FBpp0078739	7227.FBpp0303373	0	0	0.103	0.692	0	0.051	0.72	0.184	0.779
GluRIIA	GluRIIC	7227.FBpp0078739	7227.FBpp0307912	0	0	0.088	0.905	0.146	0	0.72	0.336	0.835
GluRIIA	Neto	7227.FBpp0078739	7227.FBpp0308760	0	0	0	0	0.072	0.137	0.72	0.446	0.859
GluRIIA	GluRIIE	7227.FBpp0078739	7227.FBpp0110134	0	0	0.16	0.759	0.176	0.066	0.72	0.515	0.896
GluRIIA	GluRIID	7227.FBpp0078739	7227.FBpp0083346	0	0	0.165	0.749	0.176	0.066	0.72	0.522	0.898
GluRIIA	GluRIIB	7227.FBpp0078739	7227.FBpp0088541	0	0	0.081	0.918	0.183	0.428	0.72	0.637	0.948
GluRIIB	Nmdar2	7227.FBpp0088541	7227.FBpp0070276	0	0	0	0.569	0.044	0.066	0.72	0.14	0.756
GluRIIB	CchIR-A.4	7227.FBpp0088541	7227.FBpp0076691	0	0	0.125	0.662	0.079	0.051	0.72	0.141	0.782
GluRIIB	CchIR-C.3	7227.FBpp0088541	7227.FBpp0078410	0	0	0	0.587	0.05	0.053	0.72	0.061	0.732
GluRIIB	GluRIIA	7227.FBpp0088541	7227.FBpp0078739	0	0	0.081	0.918	0.183	0.428	0.72	0.637	0.948
GluRIIB	GluRIID	7227.FBpp0088541	7227.FBpp0083346	0	0	0.176	0.725	0.187	0.066	0.72	0.942	0.987
GluRIIB	CchIR-A.3	7227.FBpp0088541	7227.FBpp0303373	0	0	0.108	0.652	0	0.051	0.72	0.124	0.764
GluRIIB	Neto	7227.FBpp0088541	7227.FBpp0308760	0	0	0	0	0.066	0.362	0.72	0.529	0.911
GluRIIB	GluRIIC	7227.FBpp0088541	7227.FBpp0307912	0	0	0.096	0.888	0.058	0	0.72	0.682	0.914
GluRIIB	GluRIIE	7227.FBpp0088541	7227.FBpp0110134	0	0	0.183	0.712	0.092	0.066	0.72	0.941	0.986
GluRIIC	Nmdar2	7227.FBpp0307912	7227.FBpp0070276	0	0	0	0.575	0	0.066	0.72	0.14	0.755
GluRIIC	CchIR-A.4	7227.FBpp0307912	7227.FBpp0076691	0	0	0.139	0.664	0	0.051	0.72	0.128	0.774
GluRIIC	CchIR-C.3	7227.FBpp0307912	7227.FBpp0078410	0	0	0	0.579	0.049	0.053	0.72	0.082	0.737
GluRIIC	GluRIIA	7227.FBpp0307912	7227.FBpp0078739	0	0	0.088	0.905	0.146	0	0.72	0.336	0.835
GluRIIC	GluRIID	7227.FBpp0307912	7227.FBpp0083346	0	0	0.175	0.728	0.306	0.066	0.72	0.964	0.993
GluRIIC	GluRIIB	7227.FBpp0307912	7227.FBpp0088541	0	0	0.096	0.888	0.058	0	0.72	0.682	0.914
GluRIIC	GluRIIE	7227.FBpp0307912	7227.FBpp0110134	0	0	0.165	0.749	0.341	0.066	0.72	0.972	0.995
GluRIIC	CchIR-A.3	7227.FBpp0307912	7227.FBpp0303373	0	0	0.125	0.648	0	0.051	0.72	0.114	0.766
GluRIIC	Neto	7227.FBpp0307912	7227.FBpp0308760	0	0	0	0	0.057	0.362	0.72	0.492	0.903
GluRIID	Nmdar2	7227.FBpp0083346	7227.FBpp0070276	0	0	0	0.586	0	0	0.72	0.088	0.733
GluRIID	CchIR-A.4	7227.FBpp0083346	7227.FBpp0076691	0	0	0.109	0.742	0	0.055	0.72	0.143	0.771
GluRIID	CchIR-C.3	7227.FBpp0083346	7227.FBpp0078410	0	0	0	0.611	0.132	0.789	0.72	0.278	0.958
GluRIID	GluRIIA	7227.FBpp0083346	7227.FBpp0078739	0	0	0.165	0.749	0.176	0.066	0.72	0.522	0.898
GluRIID	CchIR-A.3	7227.FBpp0083346	7227.FBpp0303373	0	0	0.095	0.74	0	0.055	0.72	0.124	0.762
GluRIID	Neto	7227.FBpp0083346	7227.FBpp0308760	0	0	0	0	0	0.098	0.72	0.234	0.789
GluRIID	CASK	7227.FBpp0083346	7227.FBpp0303394	0	0	0	0	0.062	0.776	0	0.244	0.827
GluRIID	GluRIIB	7227.FBpp0083346	7227.FBpp0088541	0	0	0.176	0.725	0.187	0.066	0.72	0.942	0.987
GluRIID	GluRIIC	7227.FBpp0083346	7227.FBpp0307912	0	0	0.175	0.728	0.306	0.066	0.72	0.964	0.993
GluRIID	GluRIIE	7227.FBpp0083346	7227.FBpp0110134	0	0	0.058	0.965	0.281	0	0.72	0.982	0.996
GluRIIE	Nmdar2	7227.FBpp0110134	7227.FBpp0070276	0	0	0	0.575	0	0	0.72	0.092	0.734
GluRIIE	CchIR-A.4	7227.FBpp0110134	7227.FBpp0076691	0	0	0.112	0.717	0	0.055	0.72	0.157	0.775
GluRIIE	CchIR-C.3	7227.FBpp0110134	7227.FBpp0078410	0	0	0	0.604	0.132	0.789	0.72	0.289	0.958
GluRIIE	GluRIIA	7227.FBpp0110134	7227.FBpp0078739	0	0	0.16	0.759	0.176	0.066	0.72	0.515	0.896
GluRIIE	GluRIID	7227.FBpp0110134	7227.FBpp0083346	0	0	0.058	0.965	0.281	0	0.72	0.982	0.996
GluRIIE	GluRIIB	7227.FBpp0110134	7227.FBpp0088541	0	0	0.183	0.712	0.092	0.066	0.72	0.941	0.986
GluRIIE	CchIR-A.3	7227.FBpp0110134	7227.FBpp0303373	0	0	0.098	0.714	0	0.055	0.72	0.194	0.782
GluRIIE	Neto	7227.FBpp0110134	7227.FBpp0308760	0	0	0	0	0	0.098	0.72	0.279	0.802
GluRIIE	CASK	7227.FBpp0110134	7227.FBpp0303394	0	0	0	0	0.062	0.776	0	0.2	0.817
GluRIIE	GluRIIC	7227.FBpp0110134	7227.FBpp0307912	0	0	0.165	0.749	0.341	0.066	0.72	0.972	0.995
Ir20a	CchIR25b.2	7227.FBpp0076909	7227.FBpp0304756	0	0	0	0	0.045	0	0	0.799	0.799
Ir31a	Ir8a	7227.FBpp0307910	7227.FBpp0071268	0	0	0	0	0.306	0	0	0.835	0.88
Ir31a	CchIR25b.2	7227.FBpp0307910	7227.FBpp0304756	0	0	0	0	0	0	0	0.797	0.797
Ir31a	Ir92a	7227.FBpp0307910	7227.FBpp0307906	0	0	0	0	0.068	0	0	0.834	0.838
Ir31a	Ir93a	7227.FBpp0307910	7227.FBpp0307913	0	0	0	0	0.044	0	0	0.834	0.834
Ir31a	Ir41a	7227.FBpp0307910	7227.FBpp0307916	0	0	0	0	0.07	0	0	0.834	0.839
Ir31a	Ir40a	7227.FBpp0307910	7227.FBpp0307914	0	0	0.215	0	0.068	0	0	0.838	0.871
Ir40a	Ir8a	7227.FBpp0307914	7227.FBpp0071268	0	0	0	0	0.044	0	0	0.914	0.914
Ir40a	Ir68a	7227.FBpp0307914	7227.FBpp0075915	0	0	0	0	0	0	0	0.916	0.916
Ir40a	Ir64a	7227.FBpp0307914	7227.FBpp0076857	0	0	0	0	0.083	0	0	0.912	0.915
Ir40a	Ir75a	7227.FBpp0307914	7227.FBpp0271900	0	0	0	0	0.042	0	0	0.791	0.791
Ir40a	Ir75d	7227.FBpp0307914	7227.FBpp0301551	0	0	0	0	0	0	0	0.836	0.836
Ir40a	CchIR25b.2	7227.FBpp0307914	7227.FBpp0304756	0	0	0	0	0.044	0	0	0.916	0.916
Ir40a	Ir84a	7227.FBpp0307914	7227.FBpp0307898	0	0	0	0	0.043	0	0	0.791	0.791
Ir40a	Ir87a	7227.FBpp0307914	7227.FBpp0307899	0	0	0	0	0.051	0	0	0.834	0.835
Ir40a	Ir92a	7227.FBpp0307914	7227.FBpp0307906	0	0	0	0	0.045	0	0	0.835	0.835
Ir40a	Ir31a	7227.FBpp0307914	7227.FBpp0307910	0	0	0.215	0	0.068	0	0	0.838	0.871
Ir40a	Ir93a	7227.FBpp0307914	7227.FBpp0307913	0	0	0	0	0.069	0	0	0.97	0.97
Ir40a	Ir41a	7227.FBpp0307914	7227.FBpp0307916	0	0	0.236	0	0.086	0	0	0.91	0.931
Ir41a	Ir68a	7227.FBpp0307916	7227.FBpp0075915	0	0	0	0	0	0	0	0.911	0.911
Ir41a	Ir64a	7227.FBpp0307916	7227.FBpp0076857	0	0	0	0	0.087	0	0	0.91	0.914
Ir41a	Ir75a	7227.FBpp0307916	7227.FBpp0271900	0	0	0	0	0.092	0	0	0.836	0.844
Ir41a	Ir75d	7227.FBpp0307916	7227.FBpp0301551	0	0	0	0	0	0	0	0.838	0.838
Ir41a	CchIR25b.2	7227.FBpp0307916	7227.FBpp0304756	0	0	0	0	0.056	0	0	0.941	0.941
Ir41a	Ir84a	7227.FBpp0307916	7227.FBpp0307898	0	0	0	0	0.084	0	0	0.835	0.842
Ir41a	Ir87a	7227.FBpp0307916	7227.FBpp0307899	0	0	0	0	0.055	0	0	0.839	0.841
Ir41a	Ir31a	7227.FBpp0307916	7227.FBpp0307910	0	0	0	0	0.07	0	0	0.834	0.839
Ir41a	Ir93a	7227.FBpp0307916	7227.FBpp0307913	0	0	0	0	0.168	0	0	0.91	0.921
Ir41a	Ir40a	7227.FBpp0307916	7227.FBpp0307914	0	0	0.236	0	0.086	0	0	0.91	0.931
Ir62a	CchIR25b.2	7227.FBpp0099386	7227.FBpp0304756	0	0	0	0	0	0	0	0.869	0.869
Ir64a	Ir8a	7227.FBpp0076857	7227.FBpp0071268	0	0	0	0	0.249	0.292	0.4	0.952	0.982
Ir64a	Ir68a	7227.FBpp0076857	7227.FBpp0075915	0	0	0	0	0	0	0	0.839	0.839
Ir64a	Ir75a	7227.FBpp0076857	7227.FBpp0271900	0	0	0	0.607	0.155	0	0.54	0.355	0.727
Ir64a	Ir92a	7227.FBpp0076857	7227.FBpp0307906	0	0	0	0	0.072	0	0	0.838	0.843
Ir64a	Ir41a	7227.FBpp0076857	7227.FBpp0307916	0	0	0	0	0.087	0	0	0.91	0.914
Ir64a	Ir40a	7227.FBpp0076857	7227.FBpp0307914	0	0	0	0	0.083	0	0	0.912	0.915
Ir64a	Ir93a	7227.FBpp0076857	7227.FBpp0307913	0	0	0	0	0.122	0	0.4	0.894	0.939
Ir64a	CchIR25b.2	7227.FBpp0076857	7227.FBpp0304756	0	0	0	0	0.055	0	0.4	0.914	0.946
Ir68a	Ir8a	7227.FBpp0075915	7227.FBpp0071268	0	0	0.216	0	0	0	0	0.913	0.928
Ir68a	Ir87a	7227.FBpp0075915	7227.FBpp0307899	0	0	0	0	0	0	0	0.835	0.835
Ir68a	Ir64a	7227.FBpp0075915	7227.FBpp0076857	0	0	0	0	0	0	0	0.839	0.839
Ir68a	Ir75d	7227.FBpp0075915	7227.FBpp0301551	0	0	0.463	0	0	0	0	0.791	0.882
Ir68a	Ir41a	7227.FBpp0075915	7227.FBpp0307916	0	0	0	0	0	0	0	0.911	0.911
Ir68a	Ir40a	7227.FBpp0075915	7227.FBpp0307914	0	0	0	0	0	0	0	0.916	0.916
Ir68a	CchIR25b.2	7227.FBpp0075915	7227.FBpp0304756	0	0	0.206	0	0	0	0	0.916	0.93
Ir68a	Ir93a	7227.FBpp0075915	7227.FBpp0307913	0	0	0.322	0	0	0	0	0.92	0.943
Ir75a	Ir8a	7227.FBpp0271900	7227.FBpp0071268	0	0	0	0	0.072	0	0	0.95	0.951
Ir75a	Ir64a	7227.FBpp0271900	7227.FBpp0076857	0	0	0	0.607	0.155	0	0.54	0.355	0.727
Ir75a	Ir40a	7227.FBpp0271900	7227.FBpp0307914	0	0	0	0	0.042	0	0	0.791	0.791
Ir75a	Ir92a	7227.FBpp0271900	7227.FBpp0307906	0	0	0	0	0	0	0	0.797	0.797
Ir75a	Ir76a	7227.FBpp0271900	7227.FBpp0290822	0	0	0	0	0.072	0	0	0.796	0.802
Ir75a	CchIR25b.2	7227.FBpp0271900	7227.FBpp0304756	0	0	0	0	0.084	0	0	0.836	0.843
Ir75a	Ir41a	7227.FBpp0271900	7227.FBpp0307916	0	0	0	0	0.092	0	0	0.836	0.844
Ir75d	Ir68a	7227.FBpp0301551	7227.FBpp0075915	0	0	0.463	0	0	0	0	0.791	0.882
Ir75d	Ir76a	7227.FBpp0301551	7227.FBpp0290822	0	0	0	0	0	0	0	0.837	0.837
Ir75d	Ir92a	7227.FBpp0301551	7227.FBpp0307906	0	0	0	0	0	0	0	0.835	0.835
Ir75d	Ir87a	7227.FBpp0301551	7227.FBpp0307899	0	0	0	0	0	0	0	0.835	0.835
Ir75d	Ir40a	7227.FBpp0301551	7227.FBpp0307914	0	0	0	0	0	0	0	0.836	0.836
Ir75d	Ir41a	7227.FBpp0301551	7227.FBpp0307916	0	0	0	0	0	0	0	0.838	0.838
Ir75d	Ir93a	7227.FBpp0301551	7227.FBpp0307913	0	0	0.306	0	0	0	0	0.834	0.879
Ir75d	CchIR25b.2	7227.FBpp0301551	7227.FBpp0304756	0	0	0.208	0	0	0	0	0.869	0.891
Ir76a	Ir8a	7227.FBpp0290822	7227.FBpp0071268	0	0	0	0	0	0	0	0.799	0.799
Ir76a	Ir75a	7227.FBpp0290822	7227.FBpp0271900	0	0	0	0	0.072	0	0	0.796	0.802
Ir76a	Ir84a	7227.FBpp0290822	7227.FBpp0307898	0	0	0	0	0.042	0	0	0.837	0.837
Ir76a	Ir75d	7227.FBpp0290822	7227.FBpp0301551	0	0	0	0	0	0	0	0.837	0.837
Ir76a	CchIR25b.2	7227.FBpp0290822	7227.FBpp0304756	0	0	0	0	0	0	0	0.91	0.91
Ir84a	Ir8a	7227.FBpp0307898	7227.FBpp0071268	0	0	0.154	0.553	0.417	0.226	0	0.62	0.835
Ir84a	Ir76a	7227.FBpp0307898	7227.FBpp0290822	0	0	0	0	0.042	0	0	0.837	0.837
Ir84a	CchIR25b.2	7227.FBpp0307898	7227.FBpp0304756	0	0	0	0	0.082	0	0	0.837	0.843
Ir84a	Ir93a	7227.FBpp0307898	7227.FBpp0307913	0	0	0.234	0	0.071	0	0	0.67	0.744
Ir84a	Ir40a	7227.FBpp0307898	7227.FBpp0307914	0	0	0	0	0.043	0	0	0.791	0.791
Ir84a	Ir92a	7227.FBpp0307898	7227.FBpp0307906	0	0	0	0	0.048	0	0	0.839	0.84
Ir84a	Ir41a	7227.FBpp0307898	7227.FBpp0307916	0	0	0	0	0.084	0	0	0.835	0.842
Ir87a	Ir8a	7227.FBpp0307899	7227.FBpp0071268	0	0	0	0	0.069	0	0	0.837	0.841
Ir87a	Ir68a	7227.FBpp0307899	7227.FBpp0075915	0	0	0	0	0	0	0	0.835	0.835
Ir87a	Ir75d	7227.FBpp0307899	7227.FBpp0301551	0	0	0	0	0	0	0	0.835	0.835
Ir87a	CchIR25b.2	7227.FBpp0307899	7227.FBpp0304756	0	0	0	0	0	0	0	0.834	0.834
Ir87a	Ir40a	7227.FBpp0307899	7227.FBpp0307914	0	0	0	0	0.051	0	0	0.834	0.835
Ir87a	Ir93a	7227.FBpp0307899	7227.FBpp0307913	0	0	0	0	0.045	0	0	0.835	0.835
Ir87a	Ir41a	7227.FBpp0307899	7227.FBpp0307916	0	0	0	0	0.055	0	0	0.839	0.841
Ir8a	Ir93a	7227.FBpp0071268	7227.FBpp0307913	0	0	0.202	0.555	0.057	0	0.4	0.431	0.709
Ir8a	CchIR25b.2	7227.FBpp0071268	7227.FBpp0304756	0	0	0.158	0.738	0.134	0	0.4	0.546	0.774
Ir8a	Ir76a	7227.FBpp0071268	7227.FBpp0290822	0	0	0	0	0	0	0	0.799	0.799
Ir8a	Ir84a	7227.FBpp0071268	7227.FBpp0307898	0	0	0.154	0.553	0.417	0.226	0	0.62	0.835
Ir8a	Snmp2	7227.FBpp0071268	7227.FBpp0306711	0	0	0	0	0	0	0	0.836	0.836
Ir8a	Snmp1	7227.FBpp0071268	7227.FBpp0306056	0	0	0	0	0.044	0	0	0.837	0.837
Ir8a	Ir87a	7227.FBpp0071268	7227.FBpp0307899	0	0	0	0	0.069	0	0	0.837	0.841
Ir8a	Ir92a	7227.FBpp0071268	7227.FBpp0307906	0	0	0	0	0.072	0	0	0.837	0.842
Ir8a	Orco	7227.FBpp0071268	7227.FBpp0078438	0	0	0	0	0.086	0.225	0	0.836	0.873
Ir8a	Ir31a	7227.FBpp0071268	7227.FBpp0307910	0	0	0	0	0.306	0	0	0.835	0.88
Ir8a	Ir40a	7227.FBpp0071268	7227.FBpp0307914	0	0	0	0	0.044	0	0	0.914	0.914
Ir8a	Ir68a	7227.FBpp0071268	7227.FBpp0075915	0	0	0.216	0	0	0	0	0.913	0.928
Ir8a	Ir75a	7227.FBpp0071268	7227.FBpp0271900	0	0	0	0	0.072	0	0	0.95	0.951
Ir8a	Ir64a	7227.FBpp0071268	7227.FBpp0076857	0	0	0	0	0.249	0.292	0.4	0.952	0.982
Ir92a	Ir8a	7227.FBpp0307906	7227.FBpp0071268	0	0	0	0	0.072	0	0	0.837	0.842
Ir92a	Ir64a	7227.FBpp0307906	7227.FBpp0076857	0	0	0	0	0.072	0	0	0.838	0.843
Ir92a	Ir75a	7227.FBpp0307906	7227.FBpp0271900	0	0	0	0	0	0	0	0.797	0.797
Ir92a	Ir75d	7227.FBpp0307906	7227.FBpp0301551	0	0	0	0	0	0	0	0.835	0.835
Ir92a	CchIR25b.2	7227.FBpp0307906	7227.FBpp0304756	0	0	0	0	0	0	0	0.893	0.893
Ir92a	Ir84a	7227.FBpp0307906	7227.FBpp0307898	0	0	0	0	0.048	0	0	0.839	0.84
Ir92a	Ir40a	7227.FBpp0307906	7227.FBpp0307914	0	0	0	0	0.045	0	0	0.835	0.835
Ir92a	Ir31a	7227.FBpp0307906	7227.FBpp0307910	0	0	0	0	0.068	0	0	0.834	0.838
Ir93a	Ir8a	7227.FBpp0307913	7227.FBpp0071268	0	0	0.202	0.555	0.057	0	0.4	0.431	0.709
Ir93a	Ir68a	7227.FBpp0307913	7227.FBpp0075915	0	0	0.322	0	0	0	0	0.92	0.943
Ir93a	Ir64a	7227.FBpp0307913	7227.FBpp0076857	0	0	0	0	0.122	0	0.4	0.894	0.939
Ir93a	Ir75d	7227.FBpp0307913	7227.FBpp0301551	0	0	0.306	0	0	0	0	0.834	0.879
Ir93a	CchIR25b.2	7227.FBpp0307913	7227.FBpp0304756	0	0	0.181	0.559	0.051	0	0.4	0.815	0.902
Ir93a	Ir84a	7227.FBpp0307913	7227.FBpp0307898	0	0	0.234	0	0.071	0	0	0.67	0.744
Ir93a	Ir87a	7227.FBpp0307913	7227.FBpp0307899	0	0	0	0	0.045	0	0	0.835	0.835
Ir93a	Ir31a	7227.FBpp0307913	7227.FBpp0307910	0	0	0	0	0.044	0	0	0.834	0.834
Ir93a	Ir41a	7227.FBpp0307913	7227.FBpp0307916	0	0	0	0	0.168	0	0	0.91	0.921
Ir93a	Ir40a	7227.FBpp0307913	7227.FBpp0307914	0	0	0	0	0.069	0	0	0.97	0.97
Neto	Nmdar2	7227.FBpp0308760	7227.FBpp0070276	0	0	0	0	0.065	0.098	0.72	0.057	0.747
Neto	CchIR-A.4	7227.FBpp0308760	7227.FBpp0076691	0	0	0	0	0.125	0	0.72	0.186	0.783
Neto	CchIR-C.3	7227.FBpp0308760	7227.FBpp0078410	0	0	0	0	0.085	0.101	0.72	0.086	0.761
Neto	GluRIIA	7227.FBpp0308760	7227.FBpp0078739	0	0	0	0	0.072	0.137	0.72	0.446	0.859
Neto	GluRIID	7227.FBpp0308760	7227.FBpp0083346	0	0	0	0	0	0.098	0.72	0.234	0.789
Neto	GluRIIB	7227.FBpp0308760	7227.FBpp0088541	0	0	0	0	0.066	0.362	0.72	0.529	0.911
Neto	GluRIIE	7227.FBpp0308760	7227.FBpp0110134	0	0	0	0	0	0.098	0.72	0.279	0.802
Neto	CchIR-A.3	7227.FBpp0308760	7227.FBpp0303373	0	0	0	0	0.127	0	0.72	0.186	0.783
Neto	GluRIIC	7227.FBpp0308760	7227.FBpp0307912	0	0	0	0	0.057	0.362	0.72	0.492	0.903
Nmdar2	GluRIID	7227.FBpp0070276	7227.FBpp0083346	0	0	0	0.586	0	0	0.72	0.088	0.733
Nmdar2	GluRIIE	7227.FBpp0070276	7227.FBpp0110134	0	0	0	0.575	0	0	0.72	0.092	0.734
Nmdar2	Neto	7227.FBpp0070276	7227.FBpp0308760	0	0	0	0	0.065	0.098	0.72	0.057	0.747
Nmdar2	GluRIIC	7227.FBpp0070276	7227.FBpp0307912	0	0	0	0.575	0	0.066	0.72	0.14	0.755
Nmdar2	GluRIIB	7227.FBpp0070276	7227.FBpp0088541	0	0	0	0.569	0.044	0.066	0.72	0.14	0.756
Nmdar2	GluRIIA	7227.FBpp0070276	7227.FBpp0078739	0	0	0	0.575	0	0.066	0.72	0.232	0.781
Nmdar2	CchIR-A.4	7227.FBpp0070276	7227.FBpp0076691	0	0	0	0.576	0.067	0.057	0.72	0.295	0.803
Nmdar2	CchIR-A.3	7227.FBpp0070276	7227.FBpp0303373	0	0	0	0.568	0.068	0.057	0.72	0.365	0.823
Nmdar2	CASK	7227.FBpp0070276	7227.FBpp0303394	0	0	0	0	0.084	0.776	0	0.429	0.872
Nmdar2	CchIR-C.3	7227.FBpp0070276	7227.FBpp0078410	0	0	0	0.666	0.185	0.98	0.9	0.802	0.999
Orco	Ir8a	7227.FBpp0078438	7227.FBpp0071268	0	0	0	0	0.086	0.225	0	0.836	0.873
Orco	Snmp1	7227.FBpp0078438	7227.FBpp0306056	0	0	0	0	0.069	0	0	0.703	0.711
Orco	CchIR25b.2	7227.FBpp0078438	7227.FBpp0304756	0	0	0	0	0.176	0	0	0.827	0.851
PICK1	CchIR-A.4	7227.FBpp0309442	7227.FBpp0076691	0	0	0	0	0.055	0.447	0.5	0.251	0.778
PICK1	CchIR-A.3	7227.FBpp0309442	7227.FBpp0303373	0	0	0	0	0	0.447	0.5	0.251	0.774
Snmp1	Ir8a	7227.FBpp0306056	7227.FBpp0071268	0	0	0	0	0.044	0	0	0.837	0.837
Snmp1	Orco	7227.FBpp0306056	7227.FBpp0078438	0	0	0	0	0.069	0	0	0.703	0.711
Snmp1	CchIR25b.2	7227.FBpp0306056	7227.FBpp0304756	0	0	0	0	0.068	0	0	0.835	0.839
Snmp2	Ir8a	7227.FBpp0306711	7227.FBpp0071268	0	0	0	0	0	0	0	0.836	0.836
Snmp2	CchIR25b.2	7227.FBpp0306711	7227.FBpp0304756	0	0	0	0	0	0	0	0.835	0.835
cni	CchIR-A.4	7227.FBpp0308005	7227.FBpp0076691	0	0	0	0	0	0.729	0	0.172	0.766
cni	CchIR-A.3	7227.FBpp0308005	7227.FBpp0303373	0	0	0	0	0	0.729	0.9	0.172	0.975
cnir	CchIR-A.4	7227.FBpp0077350	7227.FBpp0076691	0	0	0	0	0	0.729	0	0.172	0.766
cnir	CchIR-A.3	7227.FBpp0077350	7227.FBpp0303373	0	0	0	0	0	0.729	0	0.172	0.766
stg1	CchIR-A.4	7227.FBpp0076940	7227.FBpp0076691	0	0	0	0	0	0.749	0	0.59	0.892
stg1	CchIR-A.3	7227.FBpp0076940	7227.FBpp0303373	0	0	0	0	0	0.749	0	0.27	0.808

## Sheet: BarIRs
#node1	node2	node1_string_id	node2_string_id	neighborhood_on_chromosome	gene_fusion	phylogenetic_cooccurrence	homology	coexpression	experimentally_determined_interaction	database_annotated	automated_textmining	combined_score
BarIR-A.2	Nmdar2	7227.FBpp0083346	7227.FBpp0070276	0	0	0	0.586	0	0	0.72	0.088	0.733
BarIR-A.2	BarIR-A.6	7227.FBpp0083346	7227.FBpp0076691	0	0	0.109	0.742	0	0.055	0.72	0.143	0.771
BarIR-A.2	BarIR-D.4	7227.FBpp0083346	7227.FBpp0078410	0	0	0	0.611	0.132	0.789	0.72	0.278	0.958
BarIR-A.2	GluRIIA	7227.FBpp0083346	7227.FBpp0078739	0	0	0.165	0.749	0.176	0.066	0.72	0.522	0.898
BarIR-A.2	BarIR-A.4	7227.FBpp0083346	7227.FBpp0303373	0	0	0.095	0.74	0	0.055	0.72	0.124	0.762
BarIR-A.2	Neto	7227.FBpp0083346	7227.FBpp0308760	0	0	0	0	0	0.098	0.72	0.234	0.789
BarIR-A.2	CASK	7227.FBpp0083346	7227.FBpp0303394	0	0	0	0	0.062	0.776	0	0.244	0.827
BarIR-A.2	GluRIIB	7227.FBpp0083346	7227.FBpp0088541	0	0	0.176	0.725	0.187	0.066	0.72	0.942	0.987
BarIR-A.2	GluRIIC	7227.FBpp0083346	7227.FBpp0307912	0	0	0.175	0.728	0.306	0.066	0.72	0.964	0.993
BarIR-A.2	GluRIIE	7227.FBpp0083346	7227.FBpp0110134	0	0	0.058	0.965	0.281	0	0.72	0.982	0.996
BarIR-A.4	Nmdar2	7227.FBpp0303373	7227.FBpp0070276	0	0	0	0.568	0.068	0.057	0.72	0.365	0.823
BarIR-A.4	BarIR-A.6	7227.FBpp0303373	7227.FBpp0076691	0	0	0.055	0.971	0.079	0	0.72	0.054	0.738
BarIR-A.4	stg1	7227.FBpp0303373	7227.FBpp0076940	0	0	0	0	0	0.749	0	0.27	0.808
BarIR-A.4	cnir	7227.FBpp0303373	7227.FBpp0077350	0	0	0	0	0	0.729	0	0.172	0.766
BarIR-A.4	BarIR-D.4	7227.FBpp0303373	7227.FBpp0078410	0	0	0	0.597	0.104	0.066	0.72	0.379	0.835
BarIR-A.4	GluRIIA	7227.FBpp0303373	7227.FBpp0078739	0	0	0.103	0.692	0	0.051	0.72	0.184	0.779
BarIR-A.4	BarIR-A.2	7227.FBpp0303373	7227.FBpp0083346	0	0	0.095	0.74	0	0.055	0.72	0.124	0.762
BarIR-A.4	GluRIIB	7227.FBpp0303373	7227.FBpp0088541	0	0	0.108	0.652	0	0.051	0.72	0.124	0.764
BarIR-A.4	GluRIIE	7227.FBpp0303373	7227.FBpp0110134	0	0	0.098	0.714	0	0.055	0.72	0.194	0.782
BarIR-A.4	GluRIIC	7227.FBpp0303373	7227.FBpp0307912	0	0	0.125	0.648	0	0.051	0.72	0.114	0.766
BarIR-A.4	PICK1	7227.FBpp0303373	7227.FBpp0309442	0	0	0	0	0	0.447	0.5	0.251	0.774
BarIR-A.4	Neto	7227.FBpp0303373	7227.FBpp0308760	0	0	0	0	0.127	0	0.72	0.186	0.783
BarIR-A.4	CASK	7227.FBpp0303373	7227.FBpp0303394	0	0	0	0	0.052	0.793	0	0.198	0.828
BarIR-A.4	cni	7227.FBpp0303373	7227.FBpp0308005	0	0	0	0	0	0.729	0.9	0.172	0.975
BarIR-A.6	Nmdar2	7227.FBpp0076691	7227.FBpp0070276	0	0	0	0.576	0.067	0.057	0.72	0.295	0.803
BarIR-A.6	BarIR-A.4	7227.FBpp0076691	7227.FBpp0303373	0	0	0.055	0.971	0.079	0	0.72	0.054	0.738
BarIR-A.6	cni	7227.FBpp0076691	7227.FBpp0308005	0	0	0	0	0	0.729	0	0.172	0.766
BarIR-A.6	cnir	7227.FBpp0076691	7227.FBpp0077350	0	0	0	0	0	0.729	0	0.172	0.766
BarIR-A.6	BarIR-A.2	7227.FBpp0076691	7227.FBpp0083346	0	0	0.109	0.742	0	0.055	0.72	0.143	0.771
BarIR-A.6	GluRIIC	7227.FBpp0076691	7227.FBpp0307912	0	0	0.139	0.664	0	0.051	0.72	0.128	0.774
BarIR-A.6	GluRIIE	7227.FBpp0076691	7227.FBpp0110134	0	0	0.112	0.717	0	0.055	0.72	0.157	0.775
BarIR-A.6	GluRIIA	7227.FBpp0076691	7227.FBpp0078739	0	0	0.114	0.714	0.051	0.051	0.72	0.149	0.775
BarIR-A.6	PICK1	7227.FBpp0076691	7227.FBpp0309442	0	0	0	0	0.055	0.447	0.5	0.251	0.778
BarIR-A.6	GluRIIB	7227.FBpp0076691	7227.FBpp0088541	0	0	0.125	0.662	0.079	0.051	0.72	0.141	0.782
BarIR-A.6	Neto	7227.FBpp0076691	7227.FBpp0308760	0	0	0	0	0.125	0	0.72	0.186	0.783
BarIR-A.6	CASK	7227.FBpp0076691	7227.FBpp0303394	0	0	0	0	0.054	0.793	0	0.198	0.829
BarIR-A.6	BarIR-D.4	7227.FBpp0076691	7227.FBpp0078410	0	0	0	0.597	0.126	0.066	0.72	0.378	0.838
BarIR-A.6	stg1	7227.FBpp0076691	7227.FBpp0076940	0	0	0	0	0	0.749	0	0.59	0.892
BarIR-D.2	Ir8a	7227.FBpp0307913	7227.FBpp0071268	0	0	0.202	0.555	0.057	0	0.4	0.431	0.709
BarIR-D.2	Ir60a	7227.FBpp0307913	7227.FBpp0072181	0	0	0	0	0.071	0	0	0.838	0.843
BarIR-D.2	GlyRS	7227.FBpp0307913	7227.FBpp0075386	0	0	0	0	0	0	0	0.798	0.798
BarIR-D.2	Ir68a	7227.FBpp0307913	7227.FBpp0075915	0	0	0.322	0	0	0	0	0.92	0.943
BarIR-D.2	Ir64a	7227.FBpp0307913	7227.FBpp0076857	0	0	0	0	0.122	0	0.4	0.894	0.939
BarIR-D.2	Ir75b	7227.FBpp0307913	7227.FBpp0291499	0	0	0.2	0	0.534	0	0	0.399	0.756
BarIR-D.2	Ir75d	7227.FBpp0307913	7227.FBpp0301551	0	0	0.306	0	0	0	0	0.834	0.879
BarIR-D.2	BarIR25b.2	7227.FBpp0307913	7227.FBpp0304756	0	0	0.181	0.559	0.051	0	0.4	0.815	0.902
BarIR-D.2	Ir84a	7227.FBpp0307913	7227.FBpp0307898	0	0	0.234	0	0.071	0	0	0.67	0.744
BarIR-D.2	Ir87a	7227.FBpp0307913	7227.FBpp0307899	0	0	0	0	0.045	0	0	0.835	0.835
BarIR-D.2	Ir31a	7227.FBpp0307913	7227.FBpp0307910	0	0	0	0	0.044	0	0	0.834	0.834
BarIR-D.2	Ir41a	7227.FBpp0307913	7227.FBpp0307916	0	0	0	0	0.168	0	0	0.91	0.921
BarIR-D.2	Ir40a	7227.FBpp0307913	7227.FBpp0307914	0	0	0	0	0.069	0	0	0.97	0.97
BarIR-D.4	Nmdar2	7227.FBpp0078410	7227.FBpp0070276	0	0	0	0.666	0.185	0.98	0.9	0.802	0.999
BarIR-D.4	BarIR-A.6	7227.FBpp0078410	7227.FBpp0076691	0	0	0	0.597	0.126	0.066	0.72	0.378	0.838
BarIR-D.4	GluRIIB	7227.FBpp0078410	7227.FBpp0088541	0	0	0	0.587	0.05	0.053	0.72	0.061	0.732
BarIR-D.4	GluRIIC	7227.FBpp0078410	7227.FBpp0307912	0	0	0	0.579	0.049	0.053	0.72	0.082	0.737
BarIR-D.4	Neto	7227.FBpp0078410	7227.FBpp0308760	0	0	0	0	0.085	0.101	0.72	0.086	0.761
BarIR-D.4	GluRIIA	7227.FBpp0078410	7227.FBpp0078739	0	0	0	0.584	0.078	0.053	0.72	0.206	0.78
BarIR-D.4	BarIR-A.4	7227.FBpp0078410	7227.FBpp0303373	0	0	0	0.597	0.104	0.066	0.72	0.379	0.835
BarIR-D.4	CASK	7227.FBpp0078410	7227.FBpp0303394	0	0	0	0	0.138	0.732	0	0.554	0.888
BarIR-D.4	BarIR-A.2	7227.FBpp0078410	7227.FBpp0083346	0	0	0	0.611	0.132	0.789	0.72	0.278	0.958
BarIR-D.4	GluRIIE	7227.FBpp0078410	7227.FBpp0110134	0	0	0	0.604	0.132	0.789	0.72	0.289	0.958
BarIR25b.2	Ir8a	7227.FBpp0304756	7227.FBpp0071268	0	0	0.158	0.738	0.134	0	0.4	0.546	0.774
BarIR25b.2	Ir60a	7227.FBpp0304756	7227.FBpp0072181	0	0	0	0	0.047	0	0	0.836	0.837
BarIR25b.2	GlyRS	7227.FBpp0304756	7227.FBpp0075386	0	0	0	0	0	0	0	0.911	0.911
BarIR25b.2	Ir68a	7227.FBpp0304756	7227.FBpp0075915	0	0	0.206	0	0	0	0	0.916	0.93
BarIR25b.2	Ir64a	7227.FBpp0304756	7227.FBpp0076857	0	0	0	0	0.055	0	0.4	0.914	0.946
BarIR25b.2	Ir20a	7227.FBpp0304756	7227.FBpp0076909	0	0	0	0	0.045	0	0	0.799	0.799
BarIR25b.2	Ir62a	7227.FBpp0304756	7227.FBpp0099386	0	0	0	0	0	0	0	0.869	0.869
BarIR25b.2	Ir75a	7227.FBpp0304756	7227.FBpp0271900	0	0	0	0	0.084	0	0	0.836	0.843
BarIR25b.2	Ir76a	7227.FBpp0304756	7227.FBpp0290822	0	0	0	0	0	0	0	0.91	0.91
BarIR25b.2	Ir75d	7227.FBpp0304756	7227.FBpp0301551	0	0	0.208	0	0	0	0	0.869	0.891
BarIR25b.2	Ir31a	7227.FBpp0304756	7227.FBpp0307910	0	0	0	0	0	0	0	0.797	0.797
BarIR25b.2	Ir87a	7227.FBpp0304756	7227.FBpp0307899	0	0	0	0	0	0	0	0.834	0.834
BarIR25b.2	Snmp2	7227.FBpp0304756	7227.FBpp0306711	0	0	0	0	0	0	0	0.835	0.835
BarIR25b.2	Snmp1	7227.FBpp0304756	7227.FBpp0306056	0	0	0	0	0.068	0	0	0.835	0.839
BarIR25b.2	Ir84a	7227.FBpp0304756	7227.FBpp0307898	0	0	0	0	0.082	0	0	0.837	0.843
BarIR25b.2	Ir92a	7227.FBpp0304756	7227.FBpp0307906	0	0	0	0	0	0	0	0.893	0.893
BarIR25b.2	BarIR-D.2	7227.FBpp0304756	7227.FBpp0307913	0	0	0.181	0.559	0.051	0	0.4	0.815	0.902
BarIR25b.2	Ir40a	7227.FBpp0304756	7227.FBpp0307914	0	0	0	0	0.044	0	0	0.916	0.916
BarIR25b.2	Ir41a	7227.FBpp0304756	7227.FBpp0307916	0	0	0	0	0.056	0	0	0.941	0.941
CASK	Nmdar2	7227.FBpp0303394	7227.FBpp0070276	0	0	0	0	0.084	0.776	0	0.429	0.872
CASK	BarIR-A.6	7227.FBpp0303394	7227.FBpp0076691	0	0	0	0	0.054	0.793	0	0.198	0.829
CASK	BarIR-D.4	7227.FBpp0303394	7227.FBpp0078410	0	0	0	0	0.138	0.732	0	0.554	0.888
CASK	BarIR-A.2	7227.FBpp0303394	7227.FBpp0083346	0	0	0	0	0.062	0.776	0	0.244	0.827
CASK	GluRIIE	7227.FBpp0303394	7227.FBpp0110134	0	0	0	0	0.062	0.776	0	0.2	0.817
CASK	BarIR-A.4	7227.FBpp0303394	7227.FBpp0303373	0	0	0	0	0.052	0.793	0	0.198	0.828
GluRIIA	Nmdar2	7227.FBpp0078739	7227.FBpp0070276	0	0	0	0.575	0	0.066	0.72	0.232	0.781
GluRIIA	BarIR-A.6	7227.FBpp0078739	7227.FBpp0076691	0	0	0.114	0.714	0.051	0.051	0.72	0.149	0.775
GluRIIA	BarIR-D.4	7227.FBpp0078739	7227.FBpp0078410	0	0	0	0.584	0.078	0.053	0.72	0.206	0.78
GluRIIA	BarIR-A.4	7227.FBpp0078739	7227.FBpp0303373	0	0	0.103	0.692	0	0.051	0.72	0.184	0.779
GluRIIA	GluRIIC	7227.FBpp0078739	7227.FBpp0307912	0	0	0.088	0.905	0.146	0	0.72	0.336	0.835
GluRIIA	Neto	7227.FBpp0078739	7227.FBpp0308760	0	0	0	0	0.072	0.137	0.72	0.446	0.859
GluRIIA	GluRIIE	7227.FBpp0078739	7227.FBpp0110134	0	0	0.16	0.759	0.176	0.066	0.72	0.515	0.896
GluRIIA	BarIR-A.2	7227.FBpp0078739	7227.FBpp0083346	0	0	0.165	0.749	0.176	0.066	0.72	0.522	0.898
GluRIIA	GluRIIB	7227.FBpp0078739	7227.FBpp0088541	0	0	0.081	0.918	0.183	0.428	0.72	0.637	0.948
GluRIIB	Nmdar2	7227.FBpp0088541	7227.FBpp0070276	0	0	0	0.569	0.044	0.066	0.72	0.14	0.756
GluRIIB	BarIR-A.6	7227.FBpp0088541	7227.FBpp0076691	0	0	0.125	0.662	0.079	0.051	0.72	0.141	0.782
GluRIIB	BarIR-D.4	7227.FBpp0088541	7227.FBpp0078410	0	0	0	0.587	0.05	0.053	0.72	0.061	0.732
GluRIIB	GluRIIA	7227.FBpp0088541	7227.FBpp0078739	0	0	0.081	0.918	0.183	0.428	0.72	0.637	0.948
GluRIIB	BarIR-A.2	7227.FBpp0088541	7227.FBpp0083346	0	0	0.176	0.725	0.187	0.066	0.72	0.942	0.987
GluRIIB	BarIR-A.4	7227.FBpp0088541	7227.FBpp0303373	0	0	0.108	0.652	0	0.051	0.72	0.124	0.764
GluRIIB	Neto	7227.FBpp0088541	7227.FBpp0308760	0	0	0	0	0.066	0.362	0.72	0.529	0.911
GluRIIB	GluRIIC	7227.FBpp0088541	7227.FBpp0307912	0	0	0.096	0.888	0.058	0	0.72	0.682	0.914
GluRIIB	GluRIIE	7227.FBpp0088541	7227.FBpp0110134	0	0	0.183	0.712	0.092	0.066	0.72	0.941	0.986
GluRIIC	Nmdar2	7227.FBpp0307912	7227.FBpp0070276	0	0	0	0.575	0	0.066	0.72	0.14	0.755
GluRIIC	BarIR-A.6	7227.FBpp0307912	7227.FBpp0076691	0	0	0.139	0.664	0	0.051	0.72	0.128	0.774
GluRIIC	BarIR-D.4	7227.FBpp0307912	7227.FBpp0078410	0	0	0	0.579	0.049	0.053	0.72	0.082	0.737
GluRIIC	GluRIIA	7227.FBpp0307912	7227.FBpp0078739	0	0	0.088	0.905	0.146	0	0.72	0.336	0.835
GluRIIC	BarIR-A.2	7227.FBpp0307912	7227.FBpp0083346	0	0	0.175	0.728	0.306	0.066	0.72	0.964	0.993
GluRIIC	GluRIIB	7227.FBpp0307912	7227.FBpp0088541	0	0	0.096	0.888	0.058	0	0.72	0.682	0.914
GluRIIC	GluRIIE	7227.FBpp0307912	7227.FBpp0110134	0	0	0.165	0.749	0.341	0.066	0.72	0.972	0.995
GluRIIC	BarIR-A.4	7227.FBpp0307912	7227.FBpp0303373	0	0	0.125	0.648	0	0.051	0.72	0.114	0.766
GluRIIC	Neto	7227.FBpp0307912	7227.FBpp0308760	0	0	0	0	0.057	0.362	0.72	0.492	0.903
GluRIIE	Nmdar2	7227.FBpp0110134	7227.FBpp0070276	0	0	0	0.575	0	0	0.72	0.092	0.734
GluRIIE	BarIR-A.6	7227.FBpp0110134	7227.FBpp0076691	0	0	0.112	0.717	0	0.055	0.72	0.157	0.775
GluRIIE	BarIR-D.4	7227.FBpp0110134	7227.FBpp0078410	0	0	0	0.604	0.132	0.789	0.72	0.289	0.958
GluRIIE	GluRIIA	7227.FBpp0110134	7227.FBpp0078739	0	0	0.16	0.759	0.176	0.066	0.72	0.515	0.896
GluRIIE	BarIR-A.2	7227.FBpp0110134	7227.FBpp0083346	0	0	0.058	0.965	0.281	0	0.72	0.982	0.996
GluRIIE	GluRIIB	7227.FBpp0110134	7227.FBpp0088541	0	0	0.183	0.712	0.092	0.066	0.72	0.941	0.986
GluRIIE	BarIR-A.4	7227.FBpp0110134	7227.FBpp0303373	0	0	0.098	0.714	0	0.055	0.72	0.194	0.782
GluRIIE	Neto	7227.FBpp0110134	7227.FBpp0308760	0	0	0	0	0	0.098	0.72	0.279	0.802
GluRIIE	CASK	7227.FBpp0110134	7227.FBpp0303394	0	0	0	0	0.062	0.776	0	0.2	0.817
GluRIIE	GluRIIC	7227.FBpp0110134	7227.FBpp0307912	0	0	0.165	0.749	0.341	0.066	0.72	0.972	0.995
GlyRS	Ir8a	7227.FBpp0075386	7227.FBpp0071268	0	0	0	0	0	0	0	0.911	0.911
GlyRS	BarIR-D.2	7227.FBpp0075386	7227.FBpp0307913	0	0	0	0	0	0	0	0.798	0.798
GlyRS	Snmp2	7227.FBpp0075386	7227.FBpp0306711	0	0	0	0	0	0	0	0.8	0.8
GlyRS	Snmp1	7227.FBpp0075386	7227.FBpp0306056	0	0	0	0	0	0	0	0.835	0.835
GlyRS	BarIR25b.2	7227.FBpp0075386	7227.FBpp0304756	0	0	0	0	0	0	0	0.911	0.911
Ir20a	BarIR25b.2	7227.FBpp0076909	7227.FBpp0304756	0	0	0	0	0.045	0	0	0.799	0.799
Ir31a	Ir8a	7227.FBpp0307910	7227.FBpp0071268	0	0	0	0	0.306	0	0	0.835	0.88
Ir31a	Ir60a	7227.FBpp0307910	7227.FBpp0072181	0	0	0	0	0	0	0	0.835	0.835
Ir31a	BarIR25b.2	7227.FBpp0307910	7227.FBpp0304756	0	0	0	0	0	0	0	0.797	0.797
Ir31a	Ir92a	7227.FBpp0307910	7227.FBpp0307906	0	0	0	0	0.068	0	0	0.834	0.838
Ir31a	BarIR-D.2	7227.FBpp0307910	7227.FBpp0307913	0	0	0	0	0.044	0	0	0.834	0.834
Ir31a	Ir41a	7227.FBpp0307910	7227.FBpp0307916	0	0	0	0	0.07	0	0	0.834	0.839
Ir31a	Ir40a	7227.FBpp0307910	7227.FBpp0307914	0	0	0.215	0	0.068	0	0	0.838	0.871
Ir40a	Ir8a	7227.FBpp0307914	7227.FBpp0071268	0	0	0	0	0.044	0	0	0.914	0.914
Ir40a	Ir60a	7227.FBpp0307914	7227.FBpp0072181	0	0	0	0	0	0	0	0.837	0.837
Ir40a	Ir68a	7227.FBpp0307914	7227.FBpp0075915	0	0	0	0	0	0	0	0.916	0.916
Ir40a	Ir64a	7227.FBpp0307914	7227.FBpp0076857	0	0	0	0	0.083	0	0	0.912	0.915
Ir40a	Ir75a	7227.FBpp0307914	7227.FBpp0271900	0	0	0	0	0.042	0	0	0.791	0.791
Ir40a	Ir75d	7227.FBpp0307914	7227.FBpp0301551	0	0	0	0	0	0	0	0.836	0.836
Ir40a	BarIR25b.2	7227.FBpp0307914	7227.FBpp0304756	0	0	0	0	0.044	0	0	0.916	0.916
Ir40a	Ir84a	7227.FBpp0307914	7227.FBpp0307898	0	0	0	0	0.043	0	0	0.791	0.791
Ir40a	Ir87a	7227.FBpp0307914	7227.FBpp0307899	0	0	0	0	0.051	0	0	0.834	0.835
Ir40a	Ir92a	7227.FBpp0307914	7227.FBpp0307906	0	0	0	0	0.045	0	0	0.835	0.835
Ir40a	Ir31a	7227.FBpp0307914	7227.FBpp0307910	0	0	0.215	0	0.068	0	0	0.838	0.871
Ir40a	BarIR-D.2	7227.FBpp0307914	7227.FBpp0307913	0	0	0	0	0.069	0	0	0.97	0.97
Ir40a	Ir41a	7227.FBpp0307914	7227.FBpp0307916	0	0	0.236	0	0.086	0	0	0.91	0.931
Ir41a	Ir60a	7227.FBpp0307916	7227.FBpp0072181	0	0	0	0	0.068	0	0	0.836	0.84
Ir41a	Ir68a	7227.FBpp0307916	7227.FBpp0075915	0	0	0	0	0	0	0	0.911	0.911
Ir41a	Ir64a	7227.FBpp0307916	7227.FBpp0076857	0	0	0	0	0.087	0	0	0.91	0.914
Ir41a	Ir75a	7227.FBpp0307916	7227.FBpp0271900	0	0	0	0	0.092	0	0	0.836	0.844
Ir41a	Ir75b	7227.FBpp0307916	7227.FBpp0291499	0	0	0	0	0.166	0	0	0.66	0.704
Ir41a	Ir75d	7227.FBpp0307916	7227.FBpp0301551	0	0	0	0	0	0	0	0.838	0.838
Ir41a	BarIR25b.2	7227.FBpp0307916	7227.FBpp0304756	0	0	0	0	0.056	0	0	0.941	0.941
Ir41a	Ir84a	7227.FBpp0307916	7227.FBpp0307898	0	0	0	0	0.084	0	0	0.835	0.842
Ir41a	Ir87a	7227.FBpp0307916	7227.FBpp0307899	0	0	0	0	0.055	0	0	0.839	0.841
Ir41a	Ir31a	7227.FBpp0307916	7227.FBpp0307910	0	0	0	0	0.07	0	0	0.834	0.839
Ir41a	BarIR-D.2	7227.FBpp0307916	7227.FBpp0307913	0	0	0	0	0.168	0	0	0.91	0.921
Ir41a	Ir40a	7227.FBpp0307916	7227.FBpp0307914	0	0	0.236	0	0.086	0	0	0.91	0.931
Ir60a	Ir8a	7227.FBpp0072181	7227.FBpp0071268	0	0	0	0	0.068	0	0	0.837	0.841
Ir60a	Ir75d	7227.FBpp0072181	7227.FBpp0301551	0	0	0	0	0	0	0	0.796	0.796
Ir60a	Ir64a	7227.FBpp0072181	7227.FBpp0076857	0	0	0	0	0.074	0	0	0.825	0.831
Ir60a	Ir31a	7227.FBpp0072181	7227.FBpp0307910	0	0	0	0	0	0	0	0.835	0.835
Ir60a	Ir40a	7227.FBpp0072181	7227.FBpp0307914	0	0	0	0	0	0	0	0.837	0.837
Ir60a	BarIR25b.2	7227.FBpp0072181	7227.FBpp0304756	0	0	0	0	0.047	0	0	0.836	0.837
Ir60a	Ir41a	7227.FBpp0072181	7227.FBpp0307916	0	0	0	0	0.068	0	0	0.836	0.84
Ir60a	BarIR-D.2	7227.FBpp0072181	7227.FBpp0307913	0	0	0	0	0.071	0	0	0.838	0.843
Ir60a	Ir68a	7227.FBpp0072181	7227.FBpp0075915	0	0	0	0	0	0	0	0.911	0.911
Ir62a	BarIR25b.2	7227.FBpp0099386	7227.FBpp0304756	0	0	0	0	0	0	0	0.869	0.869
Ir64a	Ir8a	7227.FBpp0076857	7227.FBpp0071268	0	0	0	0	0.249	0.292	0.4	0.952	0.982
Ir64a	Ir60a	7227.FBpp0076857	7227.FBpp0072181	0	0	0	0	0.074	0	0	0.825	0.831
Ir64a	Ir68a	7227.FBpp0076857	7227.FBpp0075915	0	0	0	0	0	0	0	0.839	0.839
Ir64a	Ir75a	7227.FBpp0076857	7227.FBpp0271900	0	0	0	0.607	0.155	0	0.54	0.355	0.727
Ir64a	Ir92a	7227.FBpp0076857	7227.FBpp0307906	0	0	0	0	0.072	0	0	0.838	0.843
Ir64a	Ir41a	7227.FBpp0076857	7227.FBpp0307916	0	0	0	0	0.087	0	0	0.91	0.914
Ir64a	Ir40a	7227.FBpp0076857	7227.FBpp0307914	0	0	0	0	0.083	0	0	0.912	0.915
Ir64a	BarIR-D.2	7227.FBpp0076857	7227.FBpp0307913	0	0	0	0	0.122	0	0.4	0.894	0.939
Ir64a	BarIR25b.2	7227.FBpp0076857	7227.FBpp0304756	0	0	0	0	0.055	0	0.4	0.914	0.946
Ir68a	Ir8a	7227.FBpp0075915	7227.FBpp0071268	0	0	0.216	0	0	0	0	0.913	0.928
Ir68a	Ir60a	7227.FBpp0075915	7227.FBpp0072181	0	0	0	0	0	0	0	0.911	0.911
Ir68a	Ir87a	7227.FBpp0075915	7227.FBpp0307899	0	0	0	0	0	0	0	0.835	0.835
Ir68a	Ir64a	7227.FBpp0075915	7227.FBpp0076857	0	0	0	0	0	0	0	0.839	0.839
Ir68a	Ir75d	7227.FBpp0075915	7227.FBpp0301551	0	0	0.463	0	0	0	0	0.791	0.882
Ir68a	Ir41a	7227.FBpp0075915	7227.FBpp0307916	0	0	0	0	0	0	0	0.911	0.911
Ir68a	Ir40a	7227.FBpp0075915	7227.FBpp0307914	0	0	0	0	0	0	0	0.916	0.916
Ir68a	BarIR25b.2	7227.FBpp0075915	7227.FBpp0304756	0	0	0.206	0	0	0	0	0.916	0.93
Ir68a	BarIR-D.2	7227.FBpp0075915	7227.FBpp0307913	0	0	0.322	0	0	0	0	0.92	0.943
Ir75a	Ir8a	7227.FBpp0271900	7227.FBpp0071268	0	0	0	0	0.072	0	0	0.95	0.951
Ir75a	Ir64a	7227.FBpp0271900	7227.FBpp0076857	0	0	0	0.607	0.155	0	0.54	0.355	0.727
Ir75a	Ir40a	7227.FBpp0271900	7227.FBpp0307914	0	0	0	0	0.042	0	0	0.791	0.791
Ir75a	Ir92a	7227.FBpp0271900	7227.FBpp0307906	0	0	0	0	0	0	0	0.797	0.797
Ir75a	Ir76a	7227.FBpp0271900	7227.FBpp0290822	0	0	0	0	0.072	0	0	0.796	0.802
Ir75a	BarIR25b.2	7227.FBpp0271900	7227.FBpp0304756	0	0	0	0	0.084	0	0	0.836	0.843
Ir75a	Ir41a	7227.FBpp0271900	7227.FBpp0307916	0	0	0	0	0.092	0	0	0.836	0.844
Ir75b	Ir41a	7227.FBpp0291499	7227.FBpp0307916	0	0	0	0	0.166	0	0	0.66	0.704
Ir75b	BarIR-D.2	7227.FBpp0291499	7227.FBpp0307913	0	0	0.2	0	0.534	0	0	0.399	0.756
Ir75d	Ir60a	7227.FBpp0301551	7227.FBpp0072181	0	0	0	0	0	0	0	0.796	0.796
Ir75d	Ir68a	7227.FBpp0301551	7227.FBpp0075915	0	0	0.463	0	0	0	0	0.791	0.882
Ir75d	Ir76a	7227.FBpp0301551	7227.FBpp0290822	0	0	0	0	0	0	0	0.837	0.837
Ir75d	Ir92a	7227.FBpp0301551	7227.FBpp0307906	0	0	0	0	0	0	0	0.835	0.835
Ir75d	Ir87a	7227.FBpp0301551	7227.FBpp0307899	0	0	0	0	0	0	0	0.835	0.835
Ir75d	Ir40a	7227.FBpp0301551	7227.FBpp0307914	0	0	0	0	0	0	0	0.836	0.836
Ir75d	Ir41a	7227.FBpp0301551	7227.FBpp0307916	0	0	0	0	0	0	0	0.838	0.838
Ir75d	BarIR-D.2	7227.FBpp0301551	7227.FBpp0307913	0	0	0.306	0	0	0	0	0.834	0.879
Ir75d	BarIR25b.2	7227.FBpp0301551	7227.FBpp0304756	0	0	0.208	0	0	0	0	0.869	0.891
Ir76a	Ir8a	7227.FBpp0290822	7227.FBpp0071268	0	0	0	0	0	0	0	0.799	0.799
Ir76a	Ir75a	7227.FBpp0290822	7227.FBpp0271900	0	0	0	0	0.072	0	0	0.796	0.802
Ir76a	Ir84a	7227.FBpp0290822	7227.FBpp0307898	0	0	0	0	0.042	0	0	0.837	0.837
Ir76a	Ir75d	7227.FBpp0290822	7227.FBpp0301551	0	0	0	0	0	0	0	0.837	0.837
Ir76a	BarIR25b.2	7227.FBpp0290822	7227.FBpp0304756	0	0	0	0	0	0	0	0.91	0.91
Ir84a	Ir8a	7227.FBpp0307898	7227.FBpp0071268	0	0	0.154	0.553	0.417	0.226	0	0.62	0.835
Ir84a	Ir76a	7227.FBpp0307898	7227.FBpp0290822	0	0	0	0	0.042	0	0	0.837	0.837
Ir84a	BarIR25b.2	7227.FBpp0307898	7227.FBpp0304756	0	0	0	0	0.082	0	0	0.837	0.843
Ir84a	BarIR-D.2	7227.FBpp0307898	7227.FBpp0307913	0	0	0.234	0	0.071	0	0	0.67	0.744
Ir84a	Ir40a	7227.FBpp0307898	7227.FBpp0307914	0	0	0	0	0.043	0	0	0.791	0.791
Ir84a	Ir92a	7227.FBpp0307898	7227.FBpp0307906	0	0	0	0	0.048	0	0	0.839	0.84
Ir84a	Ir41a	7227.FBpp0307898	7227.FBpp0307916	0	0	0	0	0.084	0	0	0.835	0.842
Ir87a	Ir8a	7227.FBpp0307899	7227.FBpp0071268	0	0	0	0	0.069	0	0	0.837	0.841
Ir87a	Ir68a	7227.FBpp0307899	7227.FBpp0075915	0	0	0	0	0	0	0	0.835	0.835
Ir87a	Ir75d	7227.FBpp0307899	7227.FBpp0301551	0	0	0	0	0	0	0	0.835	0.835
Ir87a	BarIR25b.2	7227.FBpp0307899	7227.FBpp0304756	0	0	0	0	0	0	0	0.834	0.834
Ir87a	Ir40a	7227.FBpp0307899	7227.FBpp0307914	0	0	0	0	0.051	0	0	0.834	0.835
Ir87a	BarIR-D.2	7227.FBpp0307899	7227.FBpp0307913	0	0	0	0	0.045	0	0	0.835	0.835
Ir87a	Ir41a	7227.FBpp0307899	7227.FBpp0307916	0	0	0	0	0.055	0	0	0.839	0.841
Ir8a	BarIR-D.2	7227.FBpp0071268	7227.FBpp0307913	0	0	0.202	0.555	0.057	0	0.4	0.431	0.709
Ir8a	BarIR25b.2	7227.FBpp0071268	7227.FBpp0304756	0	0	0.158	0.738	0.134	0	0.4	0.546	0.774
Ir8a	Ir76a	7227.FBpp0071268	7227.FBpp0290822	0	0	0	0	0	0	0	0.799	0.799
Ir8a	Ir84a	7227.FBpp0071268	7227.FBpp0307898	0	0	0.154	0.553	0.417	0.226	0	0.62	0.835
Ir8a	Snmp2	7227.FBpp0071268	7227.FBpp0306711	0	0	0	0	0	0	0	0.836	0.836
Ir8a	Snmp1	7227.FBpp0071268	7227.FBpp0306056	0	0	0	0	0.044	0	0	0.837	0.837
Ir8a	Ir87a	7227.FBpp0071268	7227.FBpp0307899	0	0	0	0	0.069	0	0	0.837	0.841
Ir8a	Ir60a	7227.FBpp0071268	7227.FBpp0072181	0	0	0	0	0.068	0	0	0.837	0.841
Ir8a	Ir92a	7227.FBpp0071268	7227.FBpp0307906	0	0	0	0	0.072	0	0	0.837	0.842
Ir8a	Ir31a	7227.FBpp0071268	7227.FBpp0307910	0	0	0	0	0.306	0	0	0.835	0.88
Ir8a	GlyRS	7227.FBpp0071268	7227.FBpp0075386	0	0	0	0	0	0	0	0.911	0.911
Ir8a	Ir40a	7227.FBpp0071268	7227.FBpp0307914	0	0	0	0	0.044	0	0	0.914	0.914
Ir8a	Ir68a	7227.FBpp0071268	7227.FBpp0075915	0	0	0.216	0	0	0	0	0.913	0.928
Ir8a	Ir75a	7227.FBpp0071268	7227.FBpp0271900	0	0	0	0	0.072	0	0	0.95	0.951
Ir8a	Ir64a	7227.FBpp0071268	7227.FBpp0076857	0	0	0	0	0.249	0.292	0.4	0.952	0.982
Ir92a	Ir8a	7227.FBpp0307906	7227.FBpp0071268	0	0	0	0	0.072	0	0	0.837	0.842
Ir92a	Ir64a	7227.FBpp0307906	7227.FBpp0076857	0	0	0	0	0.072	0	0	0.838	0.843
Ir92a	Ir75a	7227.FBpp0307906	7227.FBpp0271900	0	0	0	0	0	0	0	0.797	0.797
Ir92a	Ir75d	7227.FBpp0307906	7227.FBpp0301551	0	0	0	0	0	0	0	0.835	0.835
Ir92a	BarIR25b.2	7227.FBpp0307906	7227.FBpp0304756	0	0	0	0	0	0	0	0.893	0.893
Ir92a	Ir84a	7227.FBpp0307906	7227.FBpp0307898	0	0	0	0	0.048	0	0	0.839	0.84
Ir92a	Ir40a	7227.FBpp0307906	7227.FBpp0307914	0	0	0	0	0.045	0	0	0.835	0.835
Ir92a	Ir31a	7227.FBpp0307906	7227.FBpp0307910	0	0	0	0	0.068	0	0	0.834	0.838
Neto	Nmdar2	7227.FBpp0308760	7227.FBpp0070276	0	0	0	0	0.065	0.098	0.72	0.057	0.747
Neto	BarIR-A.6	7227.FBpp0308760	7227.FBpp0076691	0	0	0	0	0.125	0	0.72	0.186	0.783
Neto	BarIR-D.4	7227.FBpp0308760	7227.FBpp0078410	0	0	0	0	0.085	0.101	0.72	0.086	0.761
Neto	GluRIIA	7227.FBpp0308760	7227.FBpp0078739	0	0	0	0	0.072	0.137	0.72	0.446	0.859
Neto	BarIR-A.2	7227.FBpp0308760	7227.FBpp0083346	0	0	0	0	0	0.098	0.72	0.234	0.789
Neto	GluRIIB	7227.FBpp0308760	7227.FBpp0088541	0	0	0	0	0.066	0.362	0.72	0.529	0.911
Neto	GluRIIE	7227.FBpp0308760	7227.FBpp0110134	0	0	0	0	0	0.098	0.72	0.279	0.802
Neto	BarIR-A.4	7227.FBpp0308760	7227.FBpp0303373	0	0	0	0	0.127	0	0.72	0.186	0.783
Neto	GluRIIC	7227.FBpp0308760	7227.FBpp0307912	0	0	0	0	0.057	0.362	0.72	0.492	0.903
Nmdar2	BarIR-A.2	7227.FBpp0070276	7227.FBpp0083346	0	0	0	0.586	0	0	0.72	0.088	0.733
Nmdar2	GluRIIE	7227.FBpp0070276	7227.FBpp0110134	0	0	0	0.575	0	0	0.72	0.092	0.734
Nmdar2	Neto	7227.FBpp0070276	7227.FBpp0308760	0	0	0	0	0.065	0.098	0.72	0.057	0.747
Nmdar2	GluRIIC	7227.FBpp0070276	7227.FBpp0307912	0	0	0	0.575	0	0.066	0.72	0.14	0.755
Nmdar2	GluRIIB	7227.FBpp0070276	7227.FBpp0088541	0	0	0	0.569	0.044	0.066	0.72	0.14	0.756
Nmdar2	GluRIIA	7227.FBpp0070276	7227.FBpp0078739	0	0	0	0.575	0	0.066	0.72	0.232	0.781
Nmdar2	BarIR-A.6	7227.FBpp0070276	7227.FBpp0076691	0	0	0	0.576	0.067	0.057	0.72	0.295	0.803
Nmdar2	BarIR-A.4	7227.FBpp0070276	7227.FBpp0303373	0	0	0	0.568	0.068	0.057	0.72	0.365	0.823
Nmdar2	CASK	7227.FBpp0070276	7227.FBpp0303394	0	0	0	0	0.084	0.776	0	0.429	0.872
Nmdar2	BarIR-D.4	7227.FBpp0070276	7227.FBpp0078410	0	0	0	0.666	0.185	0.98	0.9	0.802	0.999
PICK1	BarIR-A.6	7227.FBpp0309442	7227.FBpp0076691	0	0	0	0	0.055	0.447	0.5	0.251	0.778
PICK1	BarIR-A.4	7227.FBpp0309442	7227.FBpp0303373	0	0	0	0	0	0.447	0.5	0.251	0.774
Snmp1	Ir8a	7227.FBpp0306056	7227.FBpp0071268	0	0	0	0	0.044	0	0	0.837	0.837
Snmp1	GlyRS	7227.FBpp0306056	7227.FBpp0075386	0	0	0	0	0	0	0	0.835	0.835
Snmp1	BarIR25b.2	7227.FBpp0306056	7227.FBpp0304756	0	0	0	0	0.068	0	0	0.835	0.839
Snmp2	Ir8a	7227.FBpp0306711	7227.FBpp0071268	0	0	0	0	0	0	0	0.836	0.836
Snmp2	GlyRS	7227.FBpp0306711	7227.FBpp0075386	0	0	0	0	0	0	0	0.8	0.8
Snmp2	BarIR25b.2	7227.FBpp0306711	7227.FBpp0304756	0	0	0	0	0	0	0	0.835	0.835
cni	BarIR-A.6	7227.FBpp0308005	7227.FBpp0076691	0	0	0	0	0	0.729	0	0.172	0.766
cni	BarIR-A.4	7227.FBpp0308005	7227.FBpp0303373	0	0	0	0	0	0.729	0.9	0.172	0.975
cnir	BarIR-A.6	7227.FBpp0077350	7227.FBpp0076691	0	0	0	0	0	0.729	0	0.172	0.766
cnir	BarIR-A.4	7227.FBpp0077350	7227.FBpp0303373	0	0	0	0	0	0.729	0	0.172	0.766
stg1	BarIR-A.6	7227.FBpp0076940	7227.FBpp0076691	0	0	0	0	0	0.749	0	0.59	0.892
stg1	BarIR-A.4	7227.FBpp0076940	7227.FBpp0303373	0	0	0	0	0	0.749	0	0.27	0.808
