# Supplementary material for: Genome-Wide Characterization of Four Gastropod Species Ionotropic Receptors Reveals Diet-Linked Evolutionary Patterns of Functional Divergence
Source: Animals (Basel). 2026 Jan 7;16(2):172. doi: 10.3390/ani16020172 (PMC12837371; doi:10.3390/ani16020172)
Supplement: Supplementary file 1 [file animals-16-00172-s001.zip › Table S6.xlsx]

## Sheet: PcaIRs
Table S6. STRING-based PPI annotations of four gastropod species based on Drosophila orthologs.
#node	identifier	category	term ID	term description
PcaIR-A.1	7227.FBpp0083391	GO Process	GO:0001505	Regulation of neurotransmitter levels
PcaIR-A.1	7227.FBpp0083391	GO Process	GO:0001956	Positive regulation of neurotransmitter secretion
PcaIR-A.1	7227.FBpp0083391	GO Process	GO:0003008	System process
PcaIR-A.1	7227.FBpp0083391	GO Process	GO:0006810	Transport
PcaIR-A.1	7227.FBpp0083391	GO Process	GO:0006811	Ion transport
PcaIR-A.1	7227.FBpp0083391	GO Process	GO:0006812	Cation transport
PcaIR-A.1	7227.FBpp0083391	GO Process	GO:0006813	Potassium ion transport
PcaIR-A.1	7227.FBpp0083391	GO Process	GO:0006814	Sodium ion transport
PcaIR-A.1	7227.FBpp0083391	GO Process	GO:0006816	Calcium ion transport
PcaIR-A.1	7227.FBpp0083391	GO Process	GO:0007154	Cell communication
PcaIR-A.1	7227.FBpp0083391	GO Process	GO:0007165	Signal transduction
PcaIR-A.1	7227.FBpp0083391	GO Process	GO:0007166	Cell surface receptor signaling pathway
PcaIR-A.1	7227.FBpp0083391	GO Process	GO:0007215	Glutamate receptor signaling pathway
PcaIR-A.1	7227.FBpp0083391	GO Process	GO:0007267	Cell-cell signaling
PcaIR-A.1	7227.FBpp0083391	GO Process	GO:0007268	Chemical synaptic transmission
PcaIR-A.1	7227.FBpp0083391	GO Process	GO:0009987	Cellular process
PcaIR-A.1	7227.FBpp0083391	GO Process	GO:0010646	Regulation of cell communication
PcaIR-A.1	7227.FBpp0083391	GO Process	GO:0010647	Positive regulation of cell communication
PcaIR-A.1	7227.FBpp0083391	GO Process	GO:0014048	Regulation of glutamate secretion
PcaIR-A.1	7227.FBpp0083391	GO Process	GO:0014049	Positive regulation of glutamate secretion
PcaIR-A.1	7227.FBpp0083391	GO Process	GO:0019722	Calcium-mediated signaling
PcaIR-A.1	7227.FBpp0083391	GO Process	GO:0019932	Second-messenger-mediated signaling
PcaIR-A.1	7227.FBpp0083391	GO Process	GO:0023051	Regulation of signaling
PcaIR-A.1	7227.FBpp0083391	GO Process	GO:0023052	Signaling
PcaIR-A.1	7227.FBpp0083391	GO Process	GO:0023056	Positive regulation of signaling
PcaIR-A.1	7227.FBpp0083391	GO Process	GO:0030001	Metal ion transport
PcaIR-A.1	7227.FBpp0083391	GO Process	GO:0032501	Multicellular organismal process
PcaIR-A.1	7227.FBpp0083391	GO Process	GO:0032879	Regulation of localization
PcaIR-A.1	7227.FBpp0083391	GO Process	GO:0032890	Regulation of organic acid transport
PcaIR-A.1	7227.FBpp0083391	GO Process	GO:0032892	Positive regulation of organic acid transport
PcaIR-A.1	7227.FBpp0083391	GO Process	GO:0034220	Ion transmembrane transport
PcaIR-A.1	7227.FBpp0083391	GO Process	GO:0035235	Ionotropic glutamate receptor signaling pathway
PcaIR-A.1	7227.FBpp0083391	GO Process	GO:0035249	Synaptic transmission, glutamatergic
PcaIR-A.1	7227.FBpp0083391	GO Process	GO:0035556	Intracellular signal transduction
PcaIR-A.1	7227.FBpp0083391	GO Process	GO:0035725	Sodium ion transmembrane transport
PcaIR-A.1	7227.FBpp0083391	GO Process	GO:0042391	Regulation of membrane potential
PcaIR-A.1	7227.FBpp0083391	GO Process	GO:0043269	Regulation of ion transport
PcaIR-A.1	7227.FBpp0083391	GO Process	GO:0043270	Positive regulation of ion transport
PcaIR-A.1	7227.FBpp0083391	GO Process	GO:0044070	Regulation of anion transport
PcaIR-A.1	7227.FBpp0083391	GO Process	GO:0046928	Regulation of neurotransmitter secretion
PcaIR-A.1	7227.FBpp0083391	GO Process	GO:0048518	Positive regulation of biological process
PcaIR-A.1	7227.FBpp0083391	GO Process	GO:0048522	Positive regulation of cellular process
PcaIR-A.1	7227.FBpp0083391	GO Process	GO:0050789	Regulation of biological process
PcaIR-A.1	7227.FBpp0083391	GO Process	GO:0050794	Regulation of cellular process
PcaIR-A.1	7227.FBpp0083391	GO Process	GO:0050803	Regulation of synapse structure or activity
PcaIR-A.1	7227.FBpp0083391	GO Process	GO:0050804	Modulation of chemical synaptic transmission
PcaIR-A.1	7227.FBpp0083391	GO Process	GO:0050806	Positive regulation of synaptic transmission
PcaIR-A.1	7227.FBpp0083391	GO Process	GO:0050877	Nervous system process
PcaIR-A.1	7227.FBpp0083391	GO Process	GO:0050896	Response to stimulus
PcaIR-A.1	7227.FBpp0083391	GO Process	GO:0051046	Regulation of secretion
PcaIR-A.1	7227.FBpp0083391	GO Process	GO:0051047	Positive regulation of secretion
PcaIR-A.1	7227.FBpp0083391	GO Process	GO:0051049	Regulation of transport
PcaIR-A.1	7227.FBpp0083391	GO Process	GO:0051050	Positive regulation of transport
PcaIR-A.1	7227.FBpp0083391	GO Process	GO:0051179	Localization
PcaIR-A.1	7227.FBpp0083391	GO Process	GO:0051234	Establishment of localization
PcaIR-A.1	7227.FBpp0083391	GO Process	GO:0051588	Regulation of neurotransmitter transport
PcaIR-A.1	7227.FBpp0083391	GO Process	GO:0051590	Positive regulation of neurotransmitter transport
PcaIR-A.1	7227.FBpp0083391	GO Process	GO:0051716	Cellular response to stimulus
PcaIR-A.1	7227.FBpp0083391	GO Process	GO:0051952	Regulation of amine transport
PcaIR-A.1	7227.FBpp0083391	GO Process	GO:0051954	Positive regulation of amine transport
PcaIR-A.1	7227.FBpp0083391	GO Process	GO:0051955	Regulation of amino acid transport
PcaIR-A.1	7227.FBpp0083391	GO Process	GO:0051957	Positive regulation of amino acid transport
PcaIR-A.1	7227.FBpp0083391	GO Process	GO:0051966	Regulation of synaptic transmission, glutamatergic
PcaIR-A.1	7227.FBpp0083391	GO Process	GO:0051968	Positive regulation of synaptic transmission, glutamatergic
PcaIR-A.1	7227.FBpp0083391	GO Process	GO:0055085	Transmembrane transport
PcaIR-A.1	7227.FBpp0083391	GO Process	GO:0060025	Regulation of synaptic activity
PcaIR-A.1	7227.FBpp0083391	GO Process	GO:0060078	Regulation of postsynaptic membrane potential
PcaIR-A.1	7227.FBpp0083391	GO Process	GO:0065007	Biological regulation
PcaIR-A.1	7227.FBpp0083391	GO Process	GO:0065008	Regulation of biological quality
PcaIR-A.1	7227.FBpp0083391	GO Process	GO:0070588	Calcium ion transmembrane transport
PcaIR-A.1	7227.FBpp0083391	GO Process	GO:0071805	Potassium ion transmembrane transport
PcaIR-A.1	7227.FBpp0083391	GO Process	GO:0097553	Calcium ion transmembrane import into cytosol
PcaIR-A.1	7227.FBpp0083391	GO Process	GO:0098655	Cation transmembrane transport
PcaIR-A.1	7227.FBpp0083391	GO Process	GO:0098657	Import into cell
PcaIR-A.1	7227.FBpp0083391	GO Process	GO:0098659	Inorganic cation import across plasma membrane
PcaIR-A.1	7227.FBpp0083391	GO Process	GO:0098660	Inorganic ion transmembrane transport
PcaIR-A.1	7227.FBpp0083391	GO Process	GO:0098662	Inorganic cation transmembrane transport
PcaIR-A.1	7227.FBpp0083391	GO Process	GO:0098703	Calcium ion import across plasma membrane
PcaIR-A.1	7227.FBpp0083391	GO Process	GO:0098739	Import across plasma membrane
PcaIR-A.1	7227.FBpp0083391	GO Process	GO:0098916	Anterograde trans-synaptic signaling
PcaIR-A.1	7227.FBpp0083391	GO Process	GO:0099171	Presynaptic modulation of chemical synaptic transmission
PcaIR-A.1	7227.FBpp0083391	GO Process	GO:0099177	Regulation of trans-synaptic signaling
PcaIR-A.1	7227.FBpp0083391	GO Process	GO:0099536	Synaptic signaling
PcaIR-A.1	7227.FBpp0083391	GO Process	GO:0099537	Trans-synaptic signaling
PcaIR-A.1	7227.FBpp0083391	GO Process	GO:0099565	Chemical synaptic transmission, postsynaptic
PcaIR-A.1	7227.FBpp0083391	GO Process	GO:0099587	Inorganic ion import across plasma membrane
PcaIR-A.1	7227.FBpp0083391	GO Process	GO:1900073	Regulation of neuromuscular synaptic transmission
PcaIR-A.1	7227.FBpp0083391	GO Process	GO:1900075	Positive regulation of neuromuscular synaptic transmission
PcaIR-A.1	7227.FBpp0083391	GO Process	GO:1903294	Regulation of glutamate secretion, neurotransmission
PcaIR-A.1	7227.FBpp0083391	GO Process	GO:1903296	Positive regulation of glutamate secretion, neurotransmission
PcaIR-A.1	7227.FBpp0083391	GO Process	GO:1903530	Regulation of secretion by cell
PcaIR-A.1	7227.FBpp0083391	GO Process	GO:1903532	Positive regulation of secretion by cell
PcaIR-A.1	7227.FBpp0083391	GO Process	GO:1903793	Positive regulation of anion transport
PcaIR-A.1	7227.FBpp0083391	GO Process	GO:1905114	Cell surface receptor signaling pathway involved in cell-cell signaling
PcaIR-A.1	7227.FBpp0083391	GO Process	GO:1990806	Ligand-gated ion channel signaling pathway
PcaIR-A.1	7227.FBpp0083391	GO Function	GO:0004888	Transmembrane signaling receptor activity
PcaIR-A.1	7227.FBpp0083391	GO Function	GO:0004970	Ionotropic glutamate receptor activity
PcaIR-A.1	7227.FBpp0083391	GO Function	GO:0005215	Transporter activity
PcaIR-A.1	7227.FBpp0083391	GO Function	GO:0005216	Ion channel activity
PcaIR-A.1	7227.FBpp0083391	GO Function	GO:0005230	Extracellular ligand-gated ion channel activity
PcaIR-A.1	7227.FBpp0083391	GO Function	GO:0005261	Cation channel activity
PcaIR-A.1	7227.FBpp0083391	GO Function	GO:0005262	Calcium channel activity
PcaIR-A.1	7227.FBpp0083391	GO Function	GO:0005267	Potassium channel activity
PcaIR-A.1	7227.FBpp0083391	GO Function	GO:0005272	Sodium channel activity
PcaIR-A.1	7227.FBpp0083391	GO Function	GO:0008066	Glutamate receptor activity
PcaIR-A.1	7227.FBpp0083391	GO Function	GO:0008324	Cation transmembrane transporter activity
PcaIR-A.1	7227.FBpp0083391	GO Function	GO:0015075	Ion transmembrane transporter activity
PcaIR-A.1	7227.FBpp0083391	GO Function	GO:0015079	Potassium ion transmembrane transporter activity
PcaIR-A.1	7227.FBpp0083391	GO Function	GO:0015081	Sodium ion transmembrane transporter activity
PcaIR-A.1	7227.FBpp0083391	GO Function	GO:0015085	Calcium ion transmembrane transporter activity
PcaIR-A.1	7227.FBpp0083391	GO Function	GO:0015267	Channel activity
PcaIR-A.1	7227.FBpp0083391	GO Function	GO:0015276	Ligand-gated ion channel activity
PcaIR-A.1	7227.FBpp0083391	GO Function	GO:0015277	Kainate selective glutamate receptor activity
PcaIR-A.1	7227.FBpp0083391	GO Function	GO:0015318	Inorganic molecular entity transmembrane transporter activity
PcaIR-A.1	7227.FBpp0083391	GO Function	GO:0022803	Passive transmembrane transporter activity
PcaIR-A.1	7227.FBpp0083391	GO Function	GO:0022824	Transmitter-gated ion channel activity
PcaIR-A.1	7227.FBpp0083391	GO Function	GO:0022834	Ligand-gated channel activity
PcaIR-A.1	7227.FBpp0083391	GO Function	GO:0022835	Transmitter-gated channel activity
PcaIR-A.1	7227.FBpp0083391	GO Function	GO:0022836	Gated channel activity
PcaIR-A.1	7227.FBpp0083391	GO Function	GO:0022849	Glutamate-gated calcium ion channel activity
PcaIR-A.1	7227.FBpp0083391	GO Function	GO:0022857	Transmembrane transporter activity
PcaIR-A.1	7227.FBpp0083391	GO Function	GO:0022890	Inorganic cation transmembrane transporter activity
PcaIR-A.1	7227.FBpp0083391	GO Function	GO:0030594	Neurotransmitter receptor activity
PcaIR-A.1	7227.FBpp0083391	GO Function	GO:0038023	Signaling receptor activity
PcaIR-A.1	7227.FBpp0083391	GO Function	GO:0046873	Metal ion transmembrane transporter activity
PcaIR-A.1	7227.FBpp0083391	GO Function	GO:0060089	Molecular transducer activity
PcaIR-A.1	7227.FBpp0083391	GO Function	GO:0098960	Postsynaptic neurotransmitter receptor activity
PcaIR-A.1	7227.FBpp0083391	GO Function	GO:0099094	Ligand-gated cation channel activity
PcaIR-A.1	7227.FBpp0083391	GO Function	GO:0099529	Neurotransmitter receptor activity involved in regulation of postsynaptic membrane potential
PcaIR-A.1	7227.FBpp0083391	GO Function	GO:0099604	Ligand-gated calcium channel activity
PcaIR-A.1	7227.FBpp0083391	GO Function	GO:1904315	Transmitter-gated ion channel activity involved in regulation of postsynaptic membrane potential
PcaIR-A.1	7227.FBpp0083391	GO Component	GO:0005886	Plasma membrane
PcaIR-A.1	7227.FBpp0083391	GO Component	GO:0016020	Membrane
PcaIR-A.1	7227.FBpp0083391	GO Component	GO:0030054	Cell junction
PcaIR-A.1	7227.FBpp0083391	GO Component	GO:0042734	Presynaptic membrane
PcaIR-A.1	7227.FBpp0083391	GO Component	GO:0045202	Synapse
PcaIR-A.1	7227.FBpp0083391	GO Component	GO:0045211	Postsynaptic membrane
PcaIR-A.1	7227.FBpp0083391	GO Component	GO:0048786	Presynaptic active zone
PcaIR-A.1	7227.FBpp0083391	GO Component	GO:0071944	Cell periphery
PcaIR-A.1	7227.FBpp0083391	GO Component	GO:0097060	Synaptic membrane
PcaIR-A.1	7227.FBpp0083391	GO Component	GO:0098590	Plasma membrane region
PcaIR-A.1	7227.FBpp0083391	GO Component	GO:0098793	Presynapse
PcaIR-A.1	7227.FBpp0083391	GO Component	GO:0098794	Postsynapse
PcaIR-A.1	7227.FBpp0083391	GO Component	GO:0110165	Cellular anatomical entity
PcaIR-A.1	7227.FBpp0083391	STRING clusters	CL:14573	Mixed, incl. Ion channel complex, and Neurotransmitter receptors and postsynaptic signal transmission
PcaIR-A.1	7227.FBpp0083391	STRING clusters	CL:14793	Transmitter-gated channel activity, and G protein-coupled receptor complex
PcaIR-A.1	7227.FBpp0083391	STRING clusters	CL:14846	Ionotropic glutamate receptor, and Recoverin family
PcaIR-A.1	7227.FBpp0083391	Reactome	DME-112314	Neurotransmitter receptors and postsynaptic signal transmission
PcaIR-A.1	7227.FBpp0083391	Reactome	DME-112315	Transmission across Chemical Synapses
PcaIR-A.1	7227.FBpp0083391	Reactome	DME-112316	Neuronal System
PcaIR-A.1	7227.FBpp0083391	Reactome	DME-451306	Ionotropic activity of kainate receptors
PcaIR-A.1	7227.FBpp0083391	Reactome	DME-451307	Activation of Na-permeable kainate receptors
PcaIR-A.1	7227.FBpp0083391	Reactome	DME-451308	Activation of Ca-permeable Kainate Receptor
PcaIR-A.1	7227.FBpp0083391	Reactome	DME-451326	Activation of kainate receptors upon glutamate binding
PcaIR-A.1	7227.FBpp0083391	COMPARTMENTS	GOCC:0005886	Plasma membrane
PcaIR-A.1	7227.FBpp0083391	COMPARTMENTS	GOCC:0016020	Membrane
PcaIR-A.1	7227.FBpp0083391	COMPARTMENTS	GOCC:0030054	Cell junction
PcaIR-A.1	7227.FBpp0083391	COMPARTMENTS	GOCC:0042734	Presynaptic membrane
PcaIR-A.1	7227.FBpp0083391	COMPARTMENTS	GOCC:0045202	Synapse
PcaIR-A.1	7227.FBpp0083391	COMPARTMENTS	GOCC:0048786	Presynaptic active zone
PcaIR-A.1	7227.FBpp0083391	COMPARTMENTS	GOCC:0071944	Cell periphery
PcaIR-A.1	7227.FBpp0083391	COMPARTMENTS	GOCC:0097060	Synaptic membrane
PcaIR-A.1	7227.FBpp0083391	COMPARTMENTS	GOCC:0098590	Plasma membrane region
PcaIR-A.1	7227.FBpp0083391	COMPARTMENTS	GOCC:0098793	Presynapse
PcaIR-A.1	7227.FBpp0083391	COMPARTMENTS	GOCC:0110165	Cellular anatomical entity
PcaIR-A.1	7227.FBpp0083391	Monarch	FBcv:0000349	Viable
PcaIR-A.1	7227.FBpp0083391	Monarch	FBcv:0000374	Fertile
PcaIR-A.1	7227.FBpp0083391	Monarch	FBcv:0000434	Abnormal neurophysiology
PcaIR-A.1	7227.FBpp0083391	Monarch	FBcv:0000435	Abnormal neuroanatomy
PcaIR-A.1	7227.FBpp0083391	UniProt Keywords	KW-0406	Ion transport
PcaIR-A.1	7227.FBpp0083391	UniProt Keywords	KW-0407	Ion channel
PcaIR-A.1	7227.FBpp0083391	UniProt Keywords	KW-0472	Membrane
PcaIR-A.1	7227.FBpp0083391	UniProt Keywords	KW-0628	Postsynaptic cell membrane
PcaIR-A.1	7227.FBpp0083391	UniProt Keywords	KW-0675	Receptor
PcaIR-A.1	7227.FBpp0083391	UniProt Keywords	KW-0732	Signal
PcaIR-A.1	7227.FBpp0083391	UniProt Keywords	KW-0770	Synapse
PcaIR-A.1	7227.FBpp0083391	UniProt Keywords	KW-0812	Transmembrane
PcaIR-A.1	7227.FBpp0083391	UniProt Keywords	KW-0813	Transport
PcaIR-A.1	7227.FBpp0083391	UniProt Keywords	KW-0965	Cell junction
PcaIR-A.1	7227.FBpp0083391	UniProt Keywords	KW-1003	Cell membrane
PcaIR-A.1	7227.FBpp0083391	UniProt Keywords	KW-1071	Ligand-gated ion channel
PcaIR-A.1	7227.FBpp0083391	UniProt Keywords	KW-1133	Transmembrane helix
PcaIR-A.1	7227.FBpp0083391	Pfam	PF01094	Receptor family ligand binding region
PcaIR-A.1	7227.FBpp0083391	InterPro	IPR001320	Ionotropic glutamate receptor, C-terminal
PcaIR-A.1	7227.FBpp0083391	InterPro	IPR001508	Ionotropic glutamate receptor, metazoa
PcaIR-A.1	7227.FBpp0083391	InterPro	IPR001828	Receptor, ligand binding region
PcaIR-A.1	7227.FBpp0083391	InterPro	IPR015683	Ionotropic glutamate receptor
PcaIR-A.1	7227.FBpp0083391	InterPro	IPR019594	Ionotropic glutamate receptor, L-glutamate and glycine-binding domain
PcaIR-A.1	7227.FBpp0083391	InterPro	IPR028082	Periplasmic binding protein-like I
PcaIR-A.1	7227.FBpp0083391	SMART	SM00918	Ligated ion channel L-glutamate- and glycine-binding site
PcaIR-A.3	7227.FBpp0076691	GO Process	GO:0006810	Transport
PcaIR-A.3	7227.FBpp0076691	GO Process	GO:0006811	Ion transport
PcaIR-A.3	7227.FBpp0076691	GO Process	GO:0006812	Cation transport
PcaIR-A.3	7227.FBpp0076691	GO Process	GO:0006813	Potassium ion transport
PcaIR-A.3	7227.FBpp0076691	GO Process	GO:0006814	Sodium ion transport
PcaIR-A.3	7227.FBpp0076691	GO Process	GO:0007154	Cell communication
PcaIR-A.3	7227.FBpp0076691	GO Process	GO:0007165	Signal transduction
PcaIR-A.3	7227.FBpp0076691	GO Process	GO:0007166	Cell surface receptor signaling pathway
PcaIR-A.3	7227.FBpp0076691	GO Process	GO:0007215	Glutamate receptor signaling pathway
PcaIR-A.3	7227.FBpp0076691	GO Process	GO:0009987	Cellular process
PcaIR-A.3	7227.FBpp0076691	GO Process	GO:0023052	Signaling
PcaIR-A.3	7227.FBpp0076691	GO Process	GO:0030001	Metal ion transport
PcaIR-A.3	7227.FBpp0076691	GO Process	GO:0034220	Ion transmembrane transport
PcaIR-A.3	7227.FBpp0076691	GO Process	GO:0035235	Ionotropic glutamate receptor signaling pathway
PcaIR-A.3	7227.FBpp0076691	GO Process	GO:0035725	Sodium ion transmembrane transport
PcaIR-A.3	7227.FBpp0076691	GO Process	GO:0050789	Regulation of biological process
PcaIR-A.3	7227.FBpp0076691	GO Process	GO:0050794	Regulation of cellular process
PcaIR-A.3	7227.FBpp0076691	GO Process	GO:0050896	Response to stimulus
PcaIR-A.3	7227.FBpp0076691	GO Process	GO:0051179	Localization
PcaIR-A.3	7227.FBpp0076691	GO Process	GO:0051234	Establishment of localization
PcaIR-A.3	7227.FBpp0076691	GO Process	GO:0051716	Cellular response to stimulus
PcaIR-A.3	7227.FBpp0076691	GO Process	GO:0055085	Transmembrane transport
PcaIR-A.3	7227.FBpp0076691	GO Process	GO:0065007	Biological regulation
PcaIR-A.3	7227.FBpp0076691	GO Process	GO:0071805	Potassium ion transmembrane transport
PcaIR-A.3	7227.FBpp0076691	GO Process	GO:0098655	Cation transmembrane transport
PcaIR-A.3	7227.FBpp0076691	GO Process	GO:0098660	Inorganic ion transmembrane transport
PcaIR-A.3	7227.FBpp0076691	GO Process	GO:0098662	Inorganic cation transmembrane transport
PcaIR-A.3	7227.FBpp0076691	GO Process	GO:1990806	Ligand-gated ion channel signaling pathway
PcaIR-A.3	7227.FBpp0076691	GO Function	GO:0004888	Transmembrane signaling receptor activity
PcaIR-A.3	7227.FBpp0076691	GO Function	GO:0004970	Ionotropic glutamate receptor activity
PcaIR-A.3	7227.FBpp0076691	GO Function	GO:0005215	Transporter activity
PcaIR-A.3	7227.FBpp0076691	GO Function	GO:0005216	Ion channel activity
PcaIR-A.3	7227.FBpp0076691	GO Function	GO:0005230	Extracellular ligand-gated ion channel activity
PcaIR-A.3	7227.FBpp0076691	GO Function	GO:0005261	Cation channel activity
PcaIR-A.3	7227.FBpp0076691	GO Function	GO:0005267	Potassium channel activity
PcaIR-A.3	7227.FBpp0076691	GO Function	GO:0005272	Sodium channel activity
PcaIR-A.3	7227.FBpp0076691	GO Function	GO:0008066	Glutamate receptor activity
PcaIR-A.3	7227.FBpp0076691	GO Function	GO:0008324	Cation transmembrane transporter activity
PcaIR-A.3	7227.FBpp0076691	GO Function	GO:0015075	Ion transmembrane transporter activity
PcaIR-A.3	7227.FBpp0076691	GO Function	GO:0015079	Potassium ion transmembrane transporter activity
PcaIR-A.3	7227.FBpp0076691	GO Function	GO:0015081	Sodium ion transmembrane transporter activity
PcaIR-A.3	7227.FBpp0076691	GO Function	GO:0015267	Channel activity
PcaIR-A.3	7227.FBpp0076691	GO Function	GO:0015276	Ligand-gated ion channel activity
PcaIR-A.3	7227.FBpp0076691	GO Function	GO:0015277	Kainate selective glutamate receptor activity
PcaIR-A.3	7227.FBpp0076691	GO Function	GO:0015318	Inorganic molecular entity transmembrane transporter activity
PcaIR-A.3	7227.FBpp0076691	GO Function	GO:0022803	Passive transmembrane transporter activity
PcaIR-A.3	7227.FBpp0076691	GO Function	GO:0022824	Transmitter-gated ion channel activity
PcaIR-A.3	7227.FBpp0076691	GO Function	GO:0022834	Ligand-gated channel activity
PcaIR-A.3	7227.FBpp0076691	GO Function	GO:0022835	Transmitter-gated channel activity
PcaIR-A.3	7227.FBpp0076691	GO Function	GO:0022836	Gated channel activity
PcaIR-A.3	7227.FBpp0076691	GO Function	GO:0022857	Transmembrane transporter activity
PcaIR-A.3	7227.FBpp0076691	GO Function	GO:0022890	Inorganic cation transmembrane transporter activity
PcaIR-A.3	7227.FBpp0076691	GO Function	GO:0030594	Neurotransmitter receptor activity
PcaIR-A.3	7227.FBpp0076691	GO Function	GO:0038023	Signaling receptor activity
PcaIR-A.3	7227.FBpp0076691	GO Function	GO:0046873	Metal ion transmembrane transporter activity
PcaIR-A.3	7227.FBpp0076691	GO Function	GO:0060089	Molecular transducer activity
PcaIR-A.3	7227.FBpp0076691	GO Function	GO:0099094	Ligand-gated cation channel activity
PcaIR-A.3	7227.FBpp0076691	GO Component	GO:0005886	Plasma membrane
PcaIR-A.3	7227.FBpp0076691	GO Component	GO:0005887	Integral component of plasma membrane
PcaIR-A.3	7227.FBpp0076691	GO Component	GO:0008328	Ionotropic glutamate receptor complex
PcaIR-A.3	7227.FBpp0076691	GO Component	GO:0016020	Membrane
PcaIR-A.3	7227.FBpp0076691	GO Component	GO:0016021	Integral component of membrane
PcaIR-A.3	7227.FBpp0076691	GO Component	GO:0031224	Intrinsic component of membrane
PcaIR-A.3	7227.FBpp0076691	GO Component	GO:0031226	Intrinsic component of plasma membrane
PcaIR-A.3	7227.FBpp0076691	GO Component	GO:0032991	Protein-containing complex
PcaIR-A.3	7227.FBpp0076691	GO Component	GO:0034702	Ion channel complex
PcaIR-A.3	7227.FBpp0076691	GO Component	GO:0043235	Receptor complex
PcaIR-A.3	7227.FBpp0076691	GO Component	GO:0071944	Cell periphery
PcaIR-A.3	7227.FBpp0076691	GO Component	GO:0098796	Membrane protein complex
PcaIR-A.3	7227.FBpp0076691	GO Component	GO:0098797	Plasma membrane protein complex
PcaIR-A.3	7227.FBpp0076691	GO Component	GO:0098802	Plasma membrane signaling receptor complex
PcaIR-A.3	7227.FBpp0076691	GO Component	GO:0098878	Neurotransmitter receptor complex
PcaIR-A.3	7227.FBpp0076691	GO Component	GO:0110165	Cellular anatomical entity
PcaIR-A.3	7227.FBpp0076691	GO Component	GO:1902495	Transmembrane transporter complex
PcaIR-A.3	7227.FBpp0076691	GO Component	GO:1990351	Transporter complex
PcaIR-A.3	7227.FBpp0076691	STRING clusters	CL:14573	Mixed, incl. Ion channel complex, and Neurotransmitter receptors and postsynaptic signal transmission
PcaIR-A.3	7227.FBpp0076691	STRING clusters	CL:14793	Transmitter-gated channel activity, and G protein-coupled receptor complex
PcaIR-A.3	7227.FBpp0076691	STRING clusters	CL:14846	Ionotropic glutamate receptor, and Recoverin family
PcaIR-A.3	7227.FBpp0076691	STRING clusters	CL:14847	Neurotransmitter receptor complex, and Cornichon
PcaIR-A.3	7227.FBpp0076691	Reactome	DME-112314	Neurotransmitter receptors and postsynaptic signal transmission
PcaIR-A.3	7227.FBpp0076691	Reactome	DME-112315	Transmission across Chemical Synapses
PcaIR-A.3	7227.FBpp0076691	Reactome	DME-112316	Neuronal System
PcaIR-A.3	7227.FBpp0076691	Reactome	DME-399710	Activation of AMPA receptors
PcaIR-A.3	7227.FBpp0076691	Reactome	DME-399719	Trafficking of AMPA receptors
PcaIR-A.3	7227.FBpp0076691	Reactome	DME-399721	Glutamate binding, activation of AMPA receptors and synaptic plasticity
PcaIR-A.3	7227.FBpp0076691	Reactome	DME-416993	Trafficking of GluR2-containing AMPA receptors
PcaIR-A.3	7227.FBpp0076691	Reactome	DME-438066	Unblocking of NMDA receptors, glutamate binding and activation
PcaIR-A.3	7227.FBpp0076691	Reactome	DME-442755	Activation of NMDA receptors and postsynaptic events
PcaIR-A.3	7227.FBpp0076691	Reactome	DME-6794362	Protein-protein interactions at synapses
PcaIR-A.3	7227.FBpp0076691	Reactome	DME-8849932	Synaptic adhesion-like molecules
PcaIR-A.3	7227.FBpp0076691	COMPARTMENTS	GOCC:0005886	Plasma membrane
PcaIR-A.3	7227.FBpp0076691	COMPARTMENTS	GOCC:0005887	Integral component of plasma membrane
PcaIR-A.3	7227.FBpp0076691	COMPARTMENTS	GOCC:0008328	Ionotropic glutamate receptor complex
PcaIR-A.3	7227.FBpp0076691	COMPARTMENTS	GOCC:0016020	Membrane
PcaIR-A.3	7227.FBpp0076691	COMPARTMENTS	GOCC:0016021	Integral component of membrane
PcaIR-A.3	7227.FBpp0076691	COMPARTMENTS	GOCC:0031224	Intrinsic component of membrane
PcaIR-A.3	7227.FBpp0076691	COMPARTMENTS	GOCC:0031226	Intrinsic component of plasma membrane
PcaIR-A.3	7227.FBpp0076691	COMPARTMENTS	GOCC:0032991	Protein-containing complex
PcaIR-A.3	7227.FBpp0076691	COMPARTMENTS	GOCC:0034702	Ion channel complex
PcaIR-A.3	7227.FBpp0076691	COMPARTMENTS	GOCC:0043235	Receptor complex
PcaIR-A.3	7227.FBpp0076691	COMPARTMENTS	GOCC:0071944	Cell periphery
PcaIR-A.3	7227.FBpp0076691	COMPARTMENTS	GOCC:0098796	Membrane protein complex
PcaIR-A.3	7227.FBpp0076691	COMPARTMENTS	GOCC:0098797	Plasma membrane protein complex
PcaIR-A.3	7227.FBpp0076691	COMPARTMENTS	GOCC:0098802	Plasma membrane signaling receptor complex
PcaIR-A.3	7227.FBpp0076691	COMPARTMENTS	GOCC:0098878	Neurotransmitter receptor complex
PcaIR-A.3	7227.FBpp0076691	COMPARTMENTS	GOCC:0110165	Cellular anatomical entity
PcaIR-A.3	7227.FBpp0076691	COMPARTMENTS	GOCC:1902495	Transmembrane transporter complex
PcaIR-A.3	7227.FBpp0076691	COMPARTMENTS	GOCC:1990351	Transporter complex
PcaIR-A.3	7227.FBpp0076691	Monarch	FBcv:0000349	Viable
PcaIR-A.3	7227.FBpp0076691	Monarch	FBcv:0000374	Fertile
PcaIR-A.3	7227.FBpp0076691	Monarch	FBcv:0000385	Short lived
PcaIR-A.3	7227.FBpp0076691	Monarch	FBcv:0002004	Increased mortality
PcaIR-A.3	7227.FBpp0076691	UniProt Keywords	KW-0025	Alternative splicing
PcaIR-A.3	7227.FBpp0076691	UniProt Keywords	KW-0325	Glycoprotein
PcaIR-A.3	7227.FBpp0076691	UniProt Keywords	KW-0406	Ion transport
PcaIR-A.3	7227.FBpp0076691	UniProt Keywords	KW-0407	Ion channel
PcaIR-A.3	7227.FBpp0076691	UniProt Keywords	KW-0472	Membrane
PcaIR-A.3	7227.FBpp0076691	UniProt Keywords	KW-0628	Postsynaptic cell membrane
PcaIR-A.3	7227.FBpp0076691	UniProt Keywords	KW-0675	Receptor
PcaIR-A.3	7227.FBpp0076691	UniProt Keywords	KW-0732	Signal
PcaIR-A.3	7227.FBpp0076691	UniProt Keywords	KW-0770	Synapse
PcaIR-A.3	7227.FBpp0076691	UniProt Keywords	KW-0812	Transmembrane
PcaIR-A.3	7227.FBpp0076691	UniProt Keywords	KW-0813	Transport
PcaIR-A.3	7227.FBpp0076691	UniProt Keywords	KW-0965	Cell junction
PcaIR-A.3	7227.FBpp0076691	UniProt Keywords	KW-1003	Cell membrane
PcaIR-A.3	7227.FBpp0076691	UniProt Keywords	KW-1071	Ligand-gated ion channel
PcaIR-A.3	7227.FBpp0076691	UniProt Keywords	KW-1133	Transmembrane helix
PcaIR-A.3	7227.FBpp0076691	Pfam	PF01094	Receptor family ligand binding region
PcaIR-A.3	7227.FBpp0076691	InterPro	IPR001320	Ionotropic glutamate receptor, C-terminal
PcaIR-A.3	7227.FBpp0076691	InterPro	IPR001828	Receptor, ligand binding region
PcaIR-A.3	7227.FBpp0076691	InterPro	IPR015683	Ionotropic glutamate receptor
PcaIR-A.3	7227.FBpp0076691	InterPro	IPR019594	Ionotropic glutamate receptor, L-glutamate and glycine-binding domain
PcaIR-A.3	7227.FBpp0076691	InterPro	IPR028082	Periplasmic binding protein-like I
PcaIR-A.3	7227.FBpp0076691	SMART	SM00918	Ligated ion channel L-glutamate- and glycine-binding site
PcaIR-A.4	7227.FBpp0110206	GO Process	GO:0006810	Transport
PcaIR-A.4	7227.FBpp0110206	GO Process	GO:0006811	Ion transport
PcaIR-A.4	7227.FBpp0110206	GO Process	GO:0006812	Cation transport
PcaIR-A.4	7227.FBpp0110206	GO Process	GO:0006813	Potassium ion transport
PcaIR-A.4	7227.FBpp0110206	GO Process	GO:0006814	Sodium ion transport
PcaIR-A.4	7227.FBpp0110206	GO Process	GO:0007154	Cell communication
PcaIR-A.4	7227.FBpp0110206	GO Process	GO:0007165	Signal transduction
PcaIR-A.4	7227.FBpp0110206	GO Process	GO:0007166	Cell surface receptor signaling pathway
PcaIR-A.4	7227.FBpp0110206	GO Process	GO:0007215	Glutamate receptor signaling pathway
PcaIR-A.4	7227.FBpp0110206	GO Process	GO:0007267	Cell-cell signaling
PcaIR-A.4	7227.FBpp0110206	GO Process	GO:0007268	Chemical synaptic transmission
PcaIR-A.4	7227.FBpp0110206	GO Process	GO:0007610	Behavior
PcaIR-A.4	7227.FBpp0110206	GO Process	GO:0007632	Visual behavior
PcaIR-A.4	7227.FBpp0110206	GO Process	GO:0007634	Optokinetic behavior
PcaIR-A.4	7227.FBpp0110206	GO Process	GO:0009314	Response to radiation
PcaIR-A.4	7227.FBpp0110206	GO Process	GO:0009416	Response to light stimulus
PcaIR-A.4	7227.FBpp0110206	GO Process	GO:0009628	Response to abiotic stimulus
PcaIR-A.4	7227.FBpp0110206	GO Process	GO:0009642	Response to light intensity
PcaIR-A.4	7227.FBpp0110206	GO Process	GO:0009987	Cellular process
PcaIR-A.4	7227.FBpp0110206	GO Process	GO:0010646	Regulation of cell communication
PcaIR-A.4	7227.FBpp0110206	GO Process	GO:0016057	Regulation of membrane potential in photoreceptor cell
PcaIR-A.4	7227.FBpp0110206	GO Process	GO:0023051	Regulation of signaling
PcaIR-A.4	7227.FBpp0110206	GO Process	GO:0023052	Signaling
PcaIR-A.4	7227.FBpp0110206	GO Process	GO:0030001	Metal ion transport
PcaIR-A.4	7227.FBpp0110206	GO Process	GO:0032501	Multicellular organismal process
PcaIR-A.4	7227.FBpp0110206	GO Process	GO:0034220	Ion transmembrane transport
PcaIR-A.4	7227.FBpp0110206	GO Process	GO:0035235	Ionotropic glutamate receptor signaling pathway
PcaIR-A.4	7227.FBpp0110206	GO Process	GO:0035249	Synaptic transmission, glutamatergic
PcaIR-A.4	7227.FBpp0110206	GO Process	GO:0035725	Sodium ion transmembrane transport
PcaIR-A.4	7227.FBpp0110206	GO Process	GO:0042391	Regulation of membrane potential
PcaIR-A.4	7227.FBpp0110206	GO Process	GO:0050789	Regulation of biological process
PcaIR-A.4	7227.FBpp0110206	GO Process	GO:0050794	Regulation of cellular process
PcaIR-A.4	7227.FBpp0110206	GO Process	GO:0050803	Regulation of synapse structure or activity
PcaIR-A.4	7227.FBpp0110206	GO Process	GO:0050804	Modulation of chemical synaptic transmission
PcaIR-A.4	7227.FBpp0110206	GO Process	GO:0050896	Response to stimulus
PcaIR-A.4	7227.FBpp0110206	GO Process	GO:0051179	Localization
PcaIR-A.4	7227.FBpp0110206	GO Process	GO:0051234	Establishment of localization
PcaIR-A.4	7227.FBpp0110206	GO Process	GO:0051716	Cellular response to stimulus
PcaIR-A.4	7227.FBpp0110206	GO Process	GO:0055085	Transmembrane transport
PcaIR-A.4	7227.FBpp0110206	GO Process	GO:0060025	Regulation of synaptic activity
PcaIR-A.4	7227.FBpp0110206	GO Process	GO:0065007	Biological regulation
PcaIR-A.4	7227.FBpp0110206	GO Process	GO:0065008	Regulation of biological quality
PcaIR-A.4	7227.FBpp0110206	GO Process	GO:0071214	Cellular response to abiotic stimulus
PcaIR-A.4	7227.FBpp0110206	GO Process	GO:0071478	Cellular response to radiation
PcaIR-A.4	7227.FBpp0110206	GO Process	GO:0071482	Cellular response to light stimulus
PcaIR-A.4	7227.FBpp0110206	GO Process	GO:0071484	Cellular response to light intensity
PcaIR-A.4	7227.FBpp0110206	GO Process	GO:0071632	Optomotor response
PcaIR-A.4	7227.FBpp0110206	GO Process	GO:0071805	Potassium ion transmembrane transport
PcaIR-A.4	7227.FBpp0110206	GO Process	GO:0098655	Cation transmembrane transport
PcaIR-A.4	7227.FBpp0110206	GO Process	GO:0098660	Inorganic ion transmembrane transport
PcaIR-A.4	7227.FBpp0110206	GO Process	GO:0098662	Inorganic cation transmembrane transport
PcaIR-A.4	7227.FBpp0110206	GO Process	GO:0098916	Anterograde trans-synaptic signaling
PcaIR-A.4	7227.FBpp0110206	GO Process	GO:0099177	Regulation of trans-synaptic signaling
PcaIR-A.4	7227.FBpp0110206	GO Process	GO:0099536	Synaptic signaling
PcaIR-A.4	7227.FBpp0110206	GO Process	GO:0099537	Trans-synaptic signaling
PcaIR-A.4	7227.FBpp0110206	GO Process	GO:0104004	Cellular response to environmental stimulus
PcaIR-A.4	7227.FBpp0110206	GO Process	GO:1990806	Ligand-gated ion channel signaling pathway
PcaIR-A.4	7227.FBpp0110206	GO Function	GO:0004888	Transmembrane signaling receptor activity
PcaIR-A.4	7227.FBpp0110206	GO Function	GO:0004970	Ionotropic glutamate receptor activity
PcaIR-A.4	7227.FBpp0110206	GO Function	GO:0005215	Transporter activity
PcaIR-A.4	7227.FBpp0110206	GO Function	GO:0005216	Ion channel activity
PcaIR-A.4	7227.FBpp0110206	GO Function	GO:0005230	Extracellular ligand-gated ion channel activity
PcaIR-A.4	7227.FBpp0110206	GO Function	GO:0005261	Cation channel activity
PcaIR-A.4	7227.FBpp0110206	GO Function	GO:0005267	Potassium channel activity
PcaIR-A.4	7227.FBpp0110206	GO Function	GO:0005272	Sodium channel activity
PcaIR-A.4	7227.FBpp0110206	GO Function	GO:0008066	Glutamate receptor activity
PcaIR-A.4	7227.FBpp0110206	GO Function	GO:0008324	Cation transmembrane transporter activity
PcaIR-A.4	7227.FBpp0110206	GO Function	GO:0015075	Ion transmembrane transporter activity
PcaIR-A.4	7227.FBpp0110206	GO Function	GO:0015079	Potassium ion transmembrane transporter activity
PcaIR-A.4	7227.FBpp0110206	GO Function	GO:0015081	Sodium ion transmembrane transporter activity
PcaIR-A.4	7227.FBpp0110206	GO Function	GO:0015267	Channel activity
PcaIR-A.4	7227.FBpp0110206	GO Function	GO:0015276	Ligand-gated ion channel activity
PcaIR-A.4	7227.FBpp0110206	GO Function	GO:0015277	Kainate selective glutamate receptor activity
PcaIR-A.4	7227.FBpp0110206	GO Function	GO:0015318	Inorganic molecular entity transmembrane transporter activity
PcaIR-A.4	7227.FBpp0110206	GO Function	GO:0022803	Passive transmembrane transporter activity
PcaIR-A.4	7227.FBpp0110206	GO Function	GO:0022824	Transmitter-gated ion channel activity
PcaIR-A.4	7227.FBpp0110206	GO Function	GO:0022834	Ligand-gated channel activity
PcaIR-A.4	7227.FBpp0110206	GO Function	GO:0022835	Transmitter-gated channel activity
PcaIR-A.4	7227.FBpp0110206	GO Function	GO:0022836	Gated channel activity
PcaIR-A.4	7227.FBpp0110206	GO Function	GO:0022857	Transmembrane transporter activity
PcaIR-A.4	7227.FBpp0110206	GO Function	GO:0022890	Inorganic cation transmembrane transporter activity
PcaIR-A.4	7227.FBpp0110206	GO Function	GO:0030594	Neurotransmitter receptor activity
PcaIR-A.4	7227.FBpp0110206	GO Function	GO:0038023	Signaling receptor activity
PcaIR-A.4	7227.FBpp0110206	GO Function	GO:0046873	Metal ion transmembrane transporter activity
PcaIR-A.4	7227.FBpp0110206	GO Function	GO:0060089	Molecular transducer activity
PcaIR-A.4	7227.FBpp0110206	GO Function	GO:0099094	Ligand-gated cation channel activity
PcaIR-A.4	7227.FBpp0110206	GO Component	GO:0005886	Plasma membrane
PcaIR-A.4	7227.FBpp0110206	GO Component	GO:0016020	Membrane
PcaIR-A.4	7227.FBpp0110206	GO Component	GO:0030054	Cell junction
PcaIR-A.4	7227.FBpp0110206	GO Component	GO:0045202	Synapse
PcaIR-A.4	7227.FBpp0110206	GO Component	GO:0045211	Postsynaptic membrane
PcaIR-A.4	7227.FBpp0110206	GO Component	GO:0071944	Cell periphery
PcaIR-A.4	7227.FBpp0110206	GO Component	GO:0097060	Synaptic membrane
PcaIR-A.4	7227.FBpp0110206	GO Component	GO:0098590	Plasma membrane region
PcaIR-A.4	7227.FBpp0110206	GO Component	GO:0098794	Postsynapse
PcaIR-A.4	7227.FBpp0110206	GO Component	GO:0110165	Cellular anatomical entity
PcaIR-A.4	7227.FBpp0110206	STRING clusters	CL:14573	Mixed, incl. Ion channel complex, and Neurotransmitter receptors and postsynaptic signal transmission
PcaIR-A.4	7227.FBpp0110206	STRING clusters	CL:14793	Transmitter-gated channel activity, and G protein-coupled receptor complex
PcaIR-A.4	7227.FBpp0110206	Reactome	DME-112314	Neurotransmitter receptors and postsynaptic signal transmission
PcaIR-A.4	7227.FBpp0110206	Reactome	DME-112315	Transmission across Chemical Synapses
PcaIR-A.4	7227.FBpp0110206	Reactome	DME-112316	Neuronal System
PcaIR-A.4	7227.FBpp0110206	Reactome	DME-451306	Ionotropic activity of kainate receptors
PcaIR-A.4	7227.FBpp0110206	Reactome	DME-451307	Activation of Na-permeable kainate receptors
PcaIR-A.4	7227.FBpp0110206	Reactome	DME-451308	Activation of Ca-permeable Kainate Receptor
PcaIR-A.4	7227.FBpp0110206	Reactome	DME-451326	Activation of kainate receptors upon glutamate binding
PcaIR-A.4	7227.FBpp0110206	COMPARTMENTS	GOCC:0005886	Plasma membrane
PcaIR-A.4	7227.FBpp0110206	COMPARTMENTS	GOCC:0016020	Membrane
PcaIR-A.4	7227.FBpp0110206	COMPARTMENTS	GOCC:0071944	Cell periphery
PcaIR-A.4	7227.FBpp0110206	COMPARTMENTS	GOCC:0110165	Cellular anatomical entity
PcaIR-A.4	7227.FBpp0110206	Monarch	FBcv:0000349	Viable
PcaIR-A.4	7227.FBpp0110206	Monarch	FBcv:0000434	Abnormal neurophysiology
PcaIR-A.4	7227.FBpp0110206	UniProt Keywords	KW-0406	Ion transport
PcaIR-A.4	7227.FBpp0110206	UniProt Keywords	KW-0407	Ion channel
PcaIR-A.4	7227.FBpp0110206	UniProt Keywords	KW-0472	Membrane
PcaIR-A.4	7227.FBpp0110206	UniProt Keywords	KW-0628	Postsynaptic cell membrane
PcaIR-A.4	7227.FBpp0110206	UniProt Keywords	KW-0675	Receptor
PcaIR-A.4	7227.FBpp0110206	UniProt Keywords	KW-0732	Signal
PcaIR-A.4	7227.FBpp0110206	UniProt Keywords	KW-0770	Synapse
PcaIR-A.4	7227.FBpp0110206	UniProt Keywords	KW-0812	Transmembrane
PcaIR-A.4	7227.FBpp0110206	UniProt Keywords	KW-0813	Transport
PcaIR-A.4	7227.FBpp0110206	UniProt Keywords	KW-0965	Cell junction
PcaIR-A.4	7227.FBpp0110206	UniProt Keywords	KW-1003	Cell membrane
PcaIR-A.4	7227.FBpp0110206	UniProt Keywords	KW-1071	Ligand-gated ion channel
PcaIR-A.4	7227.FBpp0110206	UniProt Keywords	KW-1133	Transmembrane helix
PcaIR-A.4	7227.FBpp0110206	Pfam	PF01094	Receptor family ligand binding region
PcaIR-A.4	7227.FBpp0110206	InterPro	IPR001320	Ionotropic glutamate receptor, C-terminal
PcaIR-A.4	7227.FBpp0110206	InterPro	IPR001508	Ionotropic glutamate receptor, metazoa
PcaIR-A.4	7227.FBpp0110206	InterPro	IPR001828	Receptor, ligand binding region
PcaIR-A.4	7227.FBpp0110206	InterPro	IPR015683	Ionotropic glutamate receptor
PcaIR-A.4	7227.FBpp0110206	InterPro	IPR019594	Ionotropic glutamate receptor, L-glutamate and glycine-binding domain
PcaIR-A.4	7227.FBpp0110206	InterPro	IPR028082	Periplasmic binding protein-like I
PcaIR-A.4	7227.FBpp0110206	SMART	SM00918	Ligated ion channel L-glutamate- and glycine-binding site
PcaIR25b.2	7227.FBpp0304756	GO Process	GO:0003008	System process
PcaIR25b.2	7227.FBpp0304756	GO Process	GO:0006810	Transport
PcaIR25b.2	7227.FBpp0304756	GO Process	GO:0006811	Ion transport
PcaIR25b.2	7227.FBpp0304756	GO Process	GO:0007154	Cell communication
PcaIR25b.2	7227.FBpp0304756	GO Process	GO:0007165	Signal transduction
PcaIR25b.2	7227.FBpp0304756	GO Process	GO:0007166	Cell surface receptor signaling pathway
PcaIR25b.2	7227.FBpp0304756	GO Process	GO:0007215	Glutamate receptor signaling pathway
PcaIR25b.2	7227.FBpp0304756	GO Process	GO:0007600	Sensory perception
PcaIR25b.2	7227.FBpp0304756	GO Process	GO:0007606	Sensory perception of chemical stimulus
PcaIR25b.2	7227.FBpp0304756	GO Process	GO:0007608	Sensory perception of smell
PcaIR25b.2	7227.FBpp0304756	GO Process	GO:0009266	Response to temperature stimulus
PcaIR25b.2	7227.FBpp0304756	GO Process	GO:0009593	Detection of chemical stimulus
PcaIR25b.2	7227.FBpp0304756	GO Process	GO:0009605	Response to external stimulus
PcaIR25b.2	7227.FBpp0304756	GO Process	GO:0009628	Response to abiotic stimulus
PcaIR25b.2	7227.FBpp0304756	GO Process	GO:0009649	Entrainment of circadian clock
PcaIR25b.2	7227.FBpp0304756	GO Process	GO:0009987	Cellular process
PcaIR25b.2	7227.FBpp0304756	GO Process	GO:0010378	Temperature compensation of the circadian clock
PcaIR25b.2	7227.FBpp0304756	GO Process	GO:0019226	Transmission of nerve impulse
PcaIR25b.2	7227.FBpp0304756	GO Process	GO:0023052	Signaling
PcaIR25b.2	7227.FBpp0304756	GO Process	GO:0032501	Multicellular organismal process
PcaIR25b.2	7227.FBpp0304756	GO Process	GO:0034220	Ion transmembrane transport
PcaIR25b.2	7227.FBpp0304756	GO Process	GO:0035235	Ionotropic glutamate receptor signaling pathway
PcaIR25b.2	7227.FBpp0304756	GO Process	GO:0035637	Multicellular organismal signaling
PcaIR25b.2	7227.FBpp0304756	GO Process	GO:0042221	Response to chemical
PcaIR25b.2	7227.FBpp0304756	GO Process	GO:0042752	Regulation of circadian rhythm
PcaIR25b.2	7227.FBpp0304756	GO Process	GO:0050789	Regulation of biological process
PcaIR25b.2	7227.FBpp0304756	GO Process	GO:0050794	Regulation of cellular process
PcaIR25b.2	7227.FBpp0304756	GO Process	GO:0050877	Nervous system process
PcaIR25b.2	7227.FBpp0304756	GO Process	GO:0050896	Response to stimulus
PcaIR25b.2	7227.FBpp0304756	GO Process	GO:0050906	Detection of stimulus involved in sensory perception
PcaIR25b.2	7227.FBpp0304756	GO Process	GO:0050907	Detection of chemical stimulus involved in sensory perception
PcaIR25b.2	7227.FBpp0304756	GO Process	GO:0050911	Detection of chemical stimulus involved in sensory perception of smell
PcaIR25b.2	7227.FBpp0304756	GO Process	GO:0051179	Localization
PcaIR25b.2	7227.FBpp0304756	GO Process	GO:0051234	Establishment of localization
PcaIR25b.2	7227.FBpp0304756	GO Process	GO:0051606	Detection of stimulus
PcaIR25b.2	7227.FBpp0304756	GO Process	GO:0051716	Cellular response to stimulus
PcaIR25b.2	7227.FBpp0304756	GO Process	GO:0055085	Transmembrane transport
PcaIR25b.2	7227.FBpp0304756	GO Process	GO:0065007	Biological regulation
PcaIR25b.2	7227.FBpp0304756	GO Process	GO:1990806	Ligand-gated ion channel signaling pathway
PcaIR25b.2	7227.FBpp0304756	GO Function	GO:0004888	Transmembrane signaling receptor activity
PcaIR25b.2	7227.FBpp0304756	GO Function	GO:0004970	Ionotropic glutamate receptor activity
PcaIR25b.2	7227.FBpp0304756	GO Function	GO:0005215	Transporter activity
PcaIR25b.2	7227.FBpp0304756	GO Function	GO:0005216	Ion channel activity
PcaIR25b.2	7227.FBpp0304756	GO Function	GO:0005230	Extracellular ligand-gated ion channel activity
PcaIR25b.2	7227.FBpp0304756	GO Function	GO:0008066	Glutamate receptor activity
PcaIR25b.2	7227.FBpp0304756	GO Function	GO:0015026	Coreceptor activity
PcaIR25b.2	7227.FBpp0304756	GO Function	GO:0015075	Ion transmembrane transporter activity
PcaIR25b.2	7227.FBpp0304756	GO Function	GO:0015267	Channel activity
PcaIR25b.2	7227.FBpp0304756	GO Function	GO:0015276	Ligand-gated ion channel activity
PcaIR25b.2	7227.FBpp0304756	GO Function	GO:0015318	Inorganic molecular entity transmembrane transporter activity
PcaIR25b.2	7227.FBpp0304756	GO Function	GO:0022803	Passive transmembrane transporter activity
PcaIR25b.2	7227.FBpp0304756	GO Function	GO:0022824	Transmitter-gated ion channel activity
PcaIR25b.2	7227.FBpp0304756	GO Function	GO:0022834	Ligand-gated channel activity
PcaIR25b.2	7227.FBpp0304756	GO Function	GO:0022835	Transmitter-gated channel activity
PcaIR25b.2	7227.FBpp0304756	GO Function	GO:0022836	Gated channel activity
PcaIR25b.2	7227.FBpp0304756	GO Function	GO:0022857	Transmembrane transporter activity
PcaIR25b.2	7227.FBpp0304756	GO Function	GO:0030594	Neurotransmitter receptor activity
PcaIR25b.2	7227.FBpp0304756	GO Function	GO:0038023	Signaling receptor activity
PcaIR25b.2	7227.FBpp0304756	GO Function	GO:0060089	Molecular transducer activity
PcaIR25b.2	7227.FBpp0304756	GO Component	GO:0005886	Plasma membrane
PcaIR25b.2	7227.FBpp0304756	GO Component	GO:0005929	Cilium
PcaIR25b.2	7227.FBpp0304756	GO Component	GO:0016020	Membrane
PcaIR25b.2	7227.FBpp0304756	GO Component	GO:0016021	Integral component of membrane
PcaIR25b.2	7227.FBpp0304756	GO Component	GO:0030425	Dendrite
PcaIR25b.2	7227.FBpp0304756	GO Component	GO:0031224	Intrinsic component of membrane
PcaIR25b.2	7227.FBpp0304756	GO Component	GO:0036477	Somatodendritic compartment
PcaIR25b.2	7227.FBpp0304756	GO Component	GO:0042995	Cell projection
PcaIR25b.2	7227.FBpp0304756	GO Component	GO:0043005	Neuron projection
PcaIR25b.2	7227.FBpp0304756	GO Component	GO:0043226	Organelle
PcaIR25b.2	7227.FBpp0304756	GO Component	GO:0043227	Membrane-bounded organelle
PcaIR25b.2	7227.FBpp0304756	GO Component	GO:0071683	Sensory dendrite
PcaIR25b.2	7227.FBpp0304756	GO Component	GO:0071944	Cell periphery
PcaIR25b.2	7227.FBpp0304756	GO Component	GO:0097447	Dendritic tree
PcaIR25b.2	7227.FBpp0304756	GO Component	GO:0110165	Cellular anatomical entity
PcaIR25b.2	7227.FBpp0304756	GO Component	GO:0120025	Plasma membrane bounded cell projection
PcaIR25b.2	7227.FBpp0304756	STRING clusters	CL:25557	Odorant binding, and Ligand-gated ion channel
PcaIR25b.2	7227.FBpp0304756	STRING clusters	CL:25558	Detection of chemical stimulus involved in sensory perception of smell, and Ligand-gated ion channel
PcaIR25b.2	7227.FBpp0304756	STRING clusters	CL:25560	Detection of chemical stimulus involved in sensory perception of smell, and Ligand-gated ion channel
PcaIR25b.2	7227.FBpp0304756	STRING clusters	CL:25682	Ligand-gated ion channel, and Cellular response to pheromone
PcaIR25b.2	7227.FBpp0304756	STRING clusters	CL:25685	Ligand-gated ion channel, and Transmission of nerve impulse
PcaIR25b.2	7227.FBpp0304756	Reactome	DME-112314	Neurotransmitter receptors and postsynaptic signal transmission
PcaIR25b.2	7227.FBpp0304756	Reactome	DME-112315	Transmission across Chemical Synapses
PcaIR25b.2	7227.FBpp0304756	Reactome	DME-112316	Neuronal System
PcaIR25b.2	7227.FBpp0304756	Reactome	DME-399710	Activation of AMPA receptors
PcaIR25b.2	7227.FBpp0304756	Reactome	DME-399719	Trafficking of AMPA receptors
PcaIR25b.2	7227.FBpp0304756	Reactome	DME-399721	Glutamate binding, activation of AMPA receptors and synaptic plasticity
PcaIR25b.2	7227.FBpp0304756	Reactome	DME-416993	Trafficking of GluR2-containing AMPA receptors
PcaIR25b.2	7227.FBpp0304756	Reactome	DME-438066	Unblocking of NMDA receptors, glutamate binding and activation
PcaIR25b.2	7227.FBpp0304756	Reactome	DME-442755	Activation of NMDA receptors and postsynaptic events
PcaIR25b.2	7227.FBpp0304756	Reactome	DME-6794362	Protein-protein interactions at synapses
PcaIR25b.2	7227.FBpp0304756	Reactome	DME-8849932	Synaptic adhesion-like molecules
PcaIR25b.2	7227.FBpp0304756	COMPARTMENTS	GOCC:0005929	Cilium
PcaIR25b.2	7227.FBpp0304756	COMPARTMENTS	GOCC:0016020	Membrane
PcaIR25b.2	7227.FBpp0304756	COMPARTMENTS	GOCC:0016021	Integral component of membrane
PcaIR25b.2	7227.FBpp0304756	COMPARTMENTS	GOCC:0030425	Dendrite
PcaIR25b.2	7227.FBpp0304756	COMPARTMENTS	GOCC:0031224	Intrinsic component of membrane
PcaIR25b.2	7227.FBpp0304756	COMPARTMENTS	GOCC:0036477	Somatodendritic compartment
PcaIR25b.2	7227.FBpp0304756	COMPARTMENTS	GOCC:0042995	Cell projection
PcaIR25b.2	7227.FBpp0304756	COMPARTMENTS	GOCC:0043005	Neuron projection
PcaIR25b.2	7227.FBpp0304756	COMPARTMENTS	GOCC:0043226	Organelle
PcaIR25b.2	7227.FBpp0304756	COMPARTMENTS	GOCC:0043227	Membrane-bounded organelle
PcaIR25b.2	7227.FBpp0304756	COMPARTMENTS	GOCC:0071683	Sensory dendrite
PcaIR25b.2	7227.FBpp0304756	COMPARTMENTS	GOCC:0097447	Dendritic tree
PcaIR25b.2	7227.FBpp0304756	COMPARTMENTS	GOCC:0110165	Cellular anatomical entity
PcaIR25b.2	7227.FBpp0304756	COMPARTMENTS	GOCC:0120025	Plasma membrane bounded cell projection
PcaIR25b.2	7227.FBpp0304756	Monarch	FBcv:0000349	Viable
PcaIR25b.2	7227.FBpp0304756	Monarch	FBcv:0000374	Fertile
PcaIR25b.2	7227.FBpp0304756	Monarch	FBcv:0000387	Abnormal behavior
PcaIR25b.2	7227.FBpp0304756	Monarch	FBcv:0000403	Abnormal chemosensory behavior
PcaIR25b.2	7227.FBpp0304756	Monarch	FBcv:0000434	Abnormal neurophysiology
PcaIR25b.2	7227.FBpp0304756	Monarch	FBcv:0006004	Abnormal oviposition
PcaIR25b.2	7227.FBpp0304756	UniProt Keywords	KW-0085	Behavior
PcaIR25b.2	7227.FBpp0304756	UniProt Keywords	KW-0090	Biological rhythms
PcaIR25b.2	7227.FBpp0304756	UniProt Keywords	KW-0325	Glycoprotein
PcaIR25b.2	7227.FBpp0304756	UniProt Keywords	KW-0406	Ion transport
PcaIR25b.2	7227.FBpp0304756	UniProt Keywords	KW-0407	Ion channel
PcaIR25b.2	7227.FBpp0304756	UniProt Keywords	KW-0472	Membrane
PcaIR25b.2	7227.FBpp0304756	UniProt Keywords	KW-0552	Olfaction
PcaIR25b.2	7227.FBpp0304756	UniProt Keywords	KW-0675	Receptor
PcaIR25b.2	7227.FBpp0304756	UniProt Keywords	KW-0716	Sensory transduction
PcaIR25b.2	7227.FBpp0304756	UniProt Keywords	KW-0732	Signal
PcaIR25b.2	7227.FBpp0304756	UniProt Keywords	KW-0812	Transmembrane
PcaIR25b.2	7227.FBpp0304756	UniProt Keywords	KW-0813	Transport
PcaIR25b.2	7227.FBpp0304756	UniProt Keywords	KW-0966	Cell projection
PcaIR25b.2	7227.FBpp0304756	UniProt Keywords	KW-1003	Cell membrane
PcaIR25b.2	7227.FBpp0304756	UniProt Keywords	KW-1071	Ligand-gated ion channel
PcaIR25b.2	7227.FBpp0304756	UniProt Keywords	KW-1133	Transmembrane helix
PcaIR25b.2	7227.FBpp0304756	InterPro	IPR001320	Ionotropic glutamate receptor, C-terminal
PcaIR25b.2	7227.FBpp0304756	InterPro	IPR001508	Ionotropic glutamate receptor, metazoa
PcaIR25b.2	7227.FBpp0304756	InterPro	IPR015683	Ionotropic glutamate receptor
PcaIR25b.2	7227.FBpp0304756	InterPro	IPR019594	Ionotropic glutamate receptor, L-glutamate and glycine-binding domain
PcaIR25b.2	7227.FBpp0304756	InterPro	IPR028082	Periplasmic binding protein-like I
PcaIR25b.2	7227.FBpp0304756	SMART	SM00918	Ligated ion channel L-glutamate- and glycine-binding site
Fife	7227.FBpp0305807	GO Process	GO:0001505	Regulation of neurotransmitter levels
Fife	7227.FBpp0305807	GO Process	GO:0001956	Positive regulation of neurotransmitter secretion
Fife	7227.FBpp0305807	GO Process	GO:0006810	Transport
Fife	7227.FBpp0305807	GO Process	GO:0006836	Neurotransmitter transport
Fife	7227.FBpp0305807	GO Process	GO:0006887	Exocytosis
Fife	7227.FBpp0305807	GO Process	GO:0007154	Cell communication
Fife	7227.FBpp0305807	GO Process	GO:0007267	Cell-cell signaling
Fife	7227.FBpp0305807	GO Process	GO:0007268	Chemical synaptic transmission
Fife	7227.FBpp0305807	GO Process	GO:0007269	Neurotransmitter secretion
Fife	7227.FBpp0305807	GO Process	GO:0007275	Multicellular organism development
Fife	7227.FBpp0305807	GO Process	GO:0007399	Nervous system development
Fife	7227.FBpp0305807	GO Process	GO:0007416	Synapse assembly
Fife	7227.FBpp0305807	GO Process	GO:0009987	Cellular process
Fife	7227.FBpp0305807	GO Process	GO:0010646	Regulation of cell communication
Fife	7227.FBpp0305807	GO Process	GO:0010647	Positive regulation of cell communication
Fife	7227.FBpp0305807	GO Process	GO:0016043	Cellular component organization
Fife	7227.FBpp0305807	GO Process	GO:0016079	Synaptic vesicle exocytosis
Fife	7227.FBpp0305807	GO Process	GO:0016192	Vesicle-mediated transport
Fife	7227.FBpp0305807	GO Process	GO:0017156	Calcium-ion regulated exocytosis
Fife	7227.FBpp0305807	GO Process	GO:0022607	Cellular component assembly
Fife	7227.FBpp0305807	GO Process	GO:0023051	Regulation of signaling
Fife	7227.FBpp0305807	GO Process	GO:0023052	Signaling
Fife	7227.FBpp0305807	GO Process	GO:0023056	Positive regulation of signaling
Fife	7227.FBpp0305807	GO Process	GO:0023061	Signal release
Fife	7227.FBpp0305807	GO Process	GO:0032501	Multicellular organismal process
Fife	7227.FBpp0305807	GO Process	GO:0032502	Developmental process
Fife	7227.FBpp0305807	GO Process	GO:0032879	Regulation of localization
Fife	7227.FBpp0305807	GO Process	GO:0032940	Secretion by cell
Fife	7227.FBpp0305807	GO Process	GO:0034329	Cell junction assembly
Fife	7227.FBpp0305807	GO Process	GO:0034330	Cell junction organization
Fife	7227.FBpp0305807	GO Process	GO:0042391	Regulation of membrane potential
Fife	7227.FBpp0305807	GO Process	GO:0044085	Cellular component biogenesis
Fife	7227.FBpp0305807	GO Process	GO:0045055	Regulated exocytosis
Fife	7227.FBpp0305807	GO Process	GO:0046903	Secretion
Fife	7227.FBpp0305807	GO Process	GO:0046928	Regulation of neurotransmitter secretion
Fife	7227.FBpp0305807	GO Process	GO:0048167	Regulation of synaptic plasticity
Fife	7227.FBpp0305807	GO Process	GO:0048518	Positive regulation of biological process
Fife	7227.FBpp0305807	GO Process	GO:0048522	Positive regulation of cellular process
Fife	7227.FBpp0305807	GO Process	GO:0048731	System development
Fife	7227.FBpp0305807	GO Process	GO:0048791	Calcium ion-regulated exocytosis of neurotransmitter
Fife	7227.FBpp0305807	GO Process	GO:0048856	Anatomical structure development
Fife	7227.FBpp0305807	GO Process	GO:0050789	Regulation of biological process
Fife	7227.FBpp0305807	GO Process	GO:0050794	Regulation of cellular process
Fife	7227.FBpp0305807	GO Process	GO:0050804	Modulation of chemical synaptic transmission
Fife	7227.FBpp0305807	GO Process	GO:0050806	Positive regulation of synaptic transmission
Fife	7227.FBpp0305807	GO Process	GO:0050808	Synapse organization
Fife	7227.FBpp0305807	GO Process	GO:0051046	Regulation of secretion
Fife	7227.FBpp0305807	GO Process	GO:0051047	Positive regulation of secretion
Fife	7227.FBpp0305807	GO Process	GO:0051049	Regulation of transport
Fife	7227.FBpp0305807	GO Process	GO:0051050	Positive regulation of transport
Fife	7227.FBpp0305807	GO Process	GO:0051179	Localization
Fife	7227.FBpp0305807	GO Process	GO:0051234	Establishment of localization
Fife	7227.FBpp0305807	GO Process	GO:0051588	Regulation of neurotransmitter transport
Fife	7227.FBpp0305807	GO Process	GO:0051590	Positive regulation of neurotransmitter transport
Fife	7227.FBpp0305807	GO Process	GO:0051640	Organelle localization
Fife	7227.FBpp0305807	GO Process	GO:0051641	Cellular localization
Fife	7227.FBpp0305807	GO Process	GO:0051648	Vesicle localization
Fife	7227.FBpp0305807	GO Process	GO:0051649	Establishment of localization in cell
Fife	7227.FBpp0305807	GO Process	GO:0065007	Biological regulation
Fife	7227.FBpp0305807	GO Process	GO:0065008	Regulation of biological quality
Fife	7227.FBpp0305807	GO Process	GO:0071840	Cellular component organization or biogenesis
Fife	7227.FBpp0305807	GO Process	GO:0097091	Synaptic vesicle clustering
Fife	7227.FBpp0305807	GO Process	GO:0097479	Synaptic vesicle localization
Fife	7227.FBpp0305807	GO Process	GO:0098916	Anterograde trans-synaptic signaling
Fife	7227.FBpp0305807	GO Process	GO:0099003	Vesicle-mediated transport in synapse
Fife	7227.FBpp0305807	GO Process	GO:0099054	Presynapse assembly
Fife	7227.FBpp0305807	GO Process	GO:0099172	Presynapse organization
Fife	7227.FBpp0305807	GO Process	GO:0099177	Regulation of trans-synaptic signaling
Fife	7227.FBpp0305807	GO Process	GO:0099504	Synaptic vesicle cycle
Fife	7227.FBpp0305807	GO Process	GO:0099536	Synaptic signaling
Fife	7227.FBpp0305807	GO Process	GO:0099537	Trans-synaptic signaling
Fife	7227.FBpp0305807	GO Process	GO:0099643	Signal release from synapse
Fife	7227.FBpp0305807	GO Process	GO:0140352	Export from cell
Fife	7227.FBpp0305807	GO Process	GO:1903530	Regulation of secretion by cell
Fife	7227.FBpp0305807	GO Process	GO:1903532	Positive regulation of secretion by cell
Fife	7227.FBpp0305807	GO Process	GO:1990709	Presynaptic active zone organization
Fife	7227.FBpp0305807	GO Function	GO:0005488	Binding
Fife	7227.FBpp0305807	GO Function	GO:0005515	Protein binding
Fife	7227.FBpp0305807	GO Function	GO:0019899	Enzyme binding
Fife	7227.FBpp0305807	GO Function	GO:0031267	Small GTPase binding
Fife	7227.FBpp0305807	GO Function	GO:0044325	Transmembrane transporter binding
Fife	7227.FBpp0305807	GO Function	GO:0051020	GTPase binding
Fife	7227.FBpp0305807	GO Component	GO:0005622	Intracellular anatomical structure
Fife	7227.FBpp0305807	GO Component	GO:0005737	Cytoplasm
Fife	7227.FBpp0305807	GO Component	GO:0005856	Cytoskeleton
Fife	7227.FBpp0305807	GO Component	GO:0005886	Plasma membrane
Fife	7227.FBpp0305807	GO Component	GO:0005938	Cell cortex
Fife	7227.FBpp0305807	GO Component	GO:0016020	Membrane
Fife	7227.FBpp0305807	GO Component	GO:0030054	Cell junction
Fife	7227.FBpp0305807	GO Component	GO:0030863	Cortical cytoskeleton
Fife	7227.FBpp0305807	GO Component	GO:0042734	Presynaptic membrane
Fife	7227.FBpp0305807	GO Component	GO:0043226	Organelle
Fife	7227.FBpp0305807	GO Component	GO:0043228	Non-membrane-bounded organelle
Fife	7227.FBpp0305807	GO Component	GO:0043229	Intracellular organelle
Fife	7227.FBpp0305807	GO Component	GO:0043232	Intracellular non-membrane-bounded organelle
Fife	7227.FBpp0305807	GO Component	GO:0045202	Synapse
Fife	7227.FBpp0305807	GO Component	GO:0048786	Presynaptic active zone
Fife	7227.FBpp0305807	GO Component	GO:0048788	Cytoskeleton of presynaptic active zone
Fife	7227.FBpp0305807	GO Component	GO:0071944	Cell periphery
Fife	7227.FBpp0305807	GO Component	GO:0097060	Synaptic membrane
Fife	7227.FBpp0305807	GO Component	GO:0098590	Plasma membrane region
Fife	7227.FBpp0305807	GO Component	GO:0098793	Presynapse
Fife	7227.FBpp0305807	GO Component	GO:0098831	Presynaptic active zone cytoplasmic component
Fife	7227.FBpp0305807	GO Component	GO:0099568	Cytoplasmic region
Fife	7227.FBpp0305807	GO Component	GO:0099569	Presynaptic cytoskeleton
Fife	7227.FBpp0305807	GO Component	GO:0099738	Cell cortex region
Fife	7227.FBpp0305807	GO Component	GO:0110165	Cellular anatomical entity
Fife	7227.FBpp0305807	STRING clusters	CL:15152	Mixed, incl. Exocytosis, and Vesicle tethering complex
Fife	7227.FBpp0305807	STRING clusters	CL:15153	Mixed, incl. Exocytosis, and Retrograde transport at the Trans-Golgi-Network
Fife	7227.FBpp0305807	STRING clusters	CL:15154	SNARE complex, and Retrograde transport at the Trans-Golgi-Network
Fife	7227.FBpp0305807	STRING clusters	CL:15155	SNARE complex, and Acetylcholine Neurotransmitter Release Cycle
Fife	7227.FBpp0305807	STRING clusters	CL:15208	Acetylcholine Neurotransmitter Release Cycle, and Presynaptic cytoskeleton
Fife	7227.FBpp0305807	COMPARTMENTS	GOCC:0005622	Intracellular
Fife	7227.FBpp0305807	COMPARTMENTS	GOCC:0005737	Cytoplasm
Fife	7227.FBpp0305807	COMPARTMENTS	GOCC:0005856	Cytoskeleton
Fife	7227.FBpp0305807	COMPARTMENTS	GOCC:0005938	Cell cortex
Fife	7227.FBpp0305807	COMPARTMENTS	GOCC:0030054	Cell junction
Fife	7227.FBpp0305807	COMPARTMENTS	GOCC:0030863	Cortical cytoskeleton
Fife	7227.FBpp0305807	COMPARTMENTS	GOCC:0043226	Organelle
Fife	7227.FBpp0305807	COMPARTMENTS	GOCC:0043228	Non-membrane-bounded organelle
Fife	7227.FBpp0305807	COMPARTMENTS	GOCC:0043229	Intracellular organelle
Fife	7227.FBpp0305807	COMPARTMENTS	GOCC:0043232	Intracellular non-membrane-bounded organelle
Fife	7227.FBpp0305807	COMPARTMENTS	GOCC:0045202	Synapse
Fife	7227.FBpp0305807	COMPARTMENTS	GOCC:0048786	Presynaptic active zone
Fife	7227.FBpp0305807	COMPARTMENTS	GOCC:0048788	Cytoskeleton of presynaptic active zone
Fife	7227.FBpp0305807	COMPARTMENTS	GOCC:0071944	Cell periphery
Fife	7227.FBpp0305807	COMPARTMENTS	GOCC:0098793	Presynapse
Fife	7227.FBpp0305807	COMPARTMENTS	GOCC:0098831	Presynaptic active zone cytoplasmic component
Fife	7227.FBpp0305807	COMPARTMENTS	GOCC:0099568	Cytoplasmic region
Fife	7227.FBpp0305807	COMPARTMENTS	GOCC:0099569	Presynaptic cytoskeleton
Fife	7227.FBpp0305807	COMPARTMENTS	GOCC:0099738	Cell cortex region
Fife	7227.FBpp0305807	COMPARTMENTS	GOCC:0110165	Cellular anatomical entity
Fife	7227.FBpp0305807	Monarch	FBcv:0000349	Viable
Fife	7227.FBpp0305807	Monarch	FBcv:0000351	Lethal
Fife	7227.FBpp0305807	Monarch	FBcv:0000352	Partially lethal - majority die
Fife	7227.FBpp0305807	Monarch	FBcv:0000354	Visible
Fife	7227.FBpp0305807	Monarch	FBcv:0000364	Sterile
Fife	7227.FBpp0305807	Monarch	FBcv:0000366	Female sterile
Fife	7227.FBpp0305807	Monarch	FBcv:0000434	Abnormal neurophysiology
Fife	7227.FBpp0305807	Monarch	FBcv:0000435	Abnormal neuroanatomy
Fife	7227.FBpp0305807	Monarch	FBcv:0002004	Increased mortality
Fife	7227.FBpp0305807	Monarch	FBcv:0002015	Partially lethal
Fife	7227.FBpp0305807	Monarch	FBcv:0002019	Increased mortality during development
Fife	7227.FBpp0305807	Monarch	FBcv:0002020	Some die during P-stage
Fife	7227.FBpp0305807	Monarch	FBcv:0002039	Some die during pupal stage
Fife	7227.FBpp0305807	InterPro	IPR000008	C2 domain
Fife	7227.FBpp0305807	InterPro	IPR001478	PDZ domain
Fife	7227.FBpp0305807	InterPro	IPR011011	Zinc finger, FYVE/PHD-type
Fife	7227.FBpp0305807	InterPro	IPR013083	Zinc finger, RING/FYVE/PHD-type
Fife	7227.FBpp0305807	InterPro	IPR035892	C2 domain superfamily
Fife	7227.FBpp0305807	InterPro	IPR036034	PDZ superfamily
Fife	7227.FBpp0305807	InterPro	IPR039032	Rim-like
Fife	7227.FBpp0305807	SMART	SM00228	Domain present in PSD-95, Dlg, and ZO-1/2.
Fife	7227.FBpp0305807	SMART	SM00239	Protein kinase C conserved region 2 (CalB)
GluRIIA	7227.FBpp0078739	GO Process	GO:0001505	Regulation of neurotransmitter levels
GluRIIA	7227.FBpp0078739	GO Process	GO:0003008	System process
GluRIIA	7227.FBpp0078739	GO Process	GO:0006810	Transport
GluRIIA	7227.FBpp0078739	GO Process	GO:0006811	Ion transport
GluRIIA	7227.FBpp0078739	GO Process	GO:0006812	Cation transport
GluRIIA	7227.FBpp0078739	GO Process	GO:0006816	Calcium ion transport
GluRIIA	7227.FBpp0078739	GO Process	GO:0007154	Cell communication
GluRIIA	7227.FBpp0078739	GO Process	GO:0007165	Signal transduction
GluRIIA	7227.FBpp0078739	GO Process	GO:0007166	Cell surface receptor signaling pathway
GluRIIA	7227.FBpp0078739	GO Process	GO:0007215	Glutamate receptor signaling pathway
GluRIIA	7227.FBpp0078739	GO Process	GO:0007267	Cell-cell signaling
GluRIIA	7227.FBpp0078739	GO Process	GO:0007268	Chemical synaptic transmission
GluRIIA	7227.FBpp0078739	GO Process	GO:0007274	Neuromuscular synaptic transmission
GluRIIA	7227.FBpp0078739	GO Process	GO:0007275	Multicellular organism development
GluRIIA	7227.FBpp0078739	GO Process	GO:0007399	Nervous system development
GluRIIA	7227.FBpp0078739	GO Process	GO:0009987	Cellular process
GluRIIA	7227.FBpp0078739	GO Process	GO:0010646	Regulation of cell communication
GluRIIA	7227.FBpp0078739	GO Process	GO:0010647	Positive regulation of cell communication
GluRIIA	7227.FBpp0078739	GO Process	GO:0016043	Cellular component organization
GluRIIA	7227.FBpp0078739	GO Process	GO:0019722	Calcium-mediated signaling
GluRIIA	7227.FBpp0078739	GO Process	GO:0019932	Second-messenger-mediated signaling
GluRIIA	7227.FBpp0078739	GO Process	GO:0021700	Developmental maturation
GluRIIA	7227.FBpp0078739	GO Process	GO:0023051	Regulation of signaling
GluRIIA	7227.FBpp0078739	GO Process	GO:0023052	Signaling
GluRIIA	7227.FBpp0078739	GO Process	GO:0023056	Positive regulation of signaling
GluRIIA	7227.FBpp0078739	GO Process	GO:0030001	Metal ion transport
GluRIIA	7227.FBpp0078739	GO Process	GO:0032501	Multicellular organismal process
GluRIIA	7227.FBpp0078739	GO Process	GO:0032502	Developmental process
GluRIIA	7227.FBpp0078739	GO Process	GO:0032879	Regulation of localization
GluRIIA	7227.FBpp0078739	GO Process	GO:0034220	Ion transmembrane transport
GluRIIA	7227.FBpp0078739	GO Process	GO:0034330	Cell junction organization
GluRIIA	7227.FBpp0078739	GO Process	GO:0035235	Ionotropic glutamate receptor signaling pathway
GluRIIA	7227.FBpp0078739	GO Process	GO:0035249	Synaptic transmission, glutamatergic
GluRIIA	7227.FBpp0078739	GO Process	GO:0035556	Intracellular signal transduction
GluRIIA	7227.FBpp0078739	GO Process	GO:0042391	Regulation of membrane potential
GluRIIA	7227.FBpp0078739	GO Process	GO:0046928	Regulation of neurotransmitter secretion
GluRIIA	7227.FBpp0078739	GO Process	GO:0048518	Positive regulation of biological process
GluRIIA	7227.FBpp0078739	GO Process	GO:0048522	Positive regulation of cellular process
GluRIIA	7227.FBpp0078739	GO Process	GO:0048731	System development
GluRIIA	7227.FBpp0078739	GO Process	GO:0048856	Anatomical structure development
GluRIIA	7227.FBpp0078739	GO Process	GO:0050789	Regulation of biological process
GluRIIA	7227.FBpp0078739	GO Process	GO:0050794	Regulation of cellular process
GluRIIA	7227.FBpp0078739	GO Process	GO:0050803	Regulation of synapse structure or activity
GluRIIA	7227.FBpp0078739	GO Process	GO:0050804	Modulation of chemical synaptic transmission
GluRIIA	7227.FBpp0078739	GO Process	GO:0050806	Positive regulation of synaptic transmission
GluRIIA	7227.FBpp0078739	GO Process	GO:0050808	Synapse organization
GluRIIA	7227.FBpp0078739	GO Process	GO:0050877	Nervous system process
GluRIIA	7227.FBpp0078739	GO Process	GO:0050896	Response to stimulus
GluRIIA	7227.FBpp0078739	GO Process	GO:0051046	Regulation of secretion
GluRIIA	7227.FBpp0078739	GO Process	GO:0051049	Regulation of transport
GluRIIA	7227.FBpp0078739	GO Process	GO:0051179	Localization
GluRIIA	7227.FBpp0078739	GO Process	GO:0051234	Establishment of localization
GluRIIA	7227.FBpp0078739	GO Process	GO:0051588	Regulation of neurotransmitter transport
GluRIIA	7227.FBpp0078739	GO Process	GO:0051716	Cellular response to stimulus
GluRIIA	7227.FBpp0078739	GO Process	GO:0055085	Transmembrane transport
GluRIIA	7227.FBpp0078739	GO Process	GO:0060025	Regulation of synaptic activity
GluRIIA	7227.FBpp0078739	GO Process	GO:0060074	Synapse maturation
GluRIIA	7227.FBpp0078739	GO Process	GO:0060078	Regulation of postsynaptic membrane potential
GluRIIA	7227.FBpp0078739	GO Process	GO:0065007	Biological regulation
GluRIIA	7227.FBpp0078739	GO Process	GO:0065008	Regulation of biological quality
GluRIIA	7227.FBpp0078739	GO Process	GO:0070588	Calcium ion transmembrane transport
GluRIIA	7227.FBpp0078739	GO Process	GO:0071840	Cellular component organization or biogenesis
GluRIIA	7227.FBpp0078739	GO Process	GO:0098655	Cation transmembrane transport
GluRIIA	7227.FBpp0078739	GO Process	GO:0098660	Inorganic ion transmembrane transport
GluRIIA	7227.FBpp0078739	GO Process	GO:0098662	Inorganic cation transmembrane transport
GluRIIA	7227.FBpp0078739	GO Process	GO:0098916	Anterograde trans-synaptic signaling
GluRIIA	7227.FBpp0078739	GO Process	GO:0099177	Regulation of trans-synaptic signaling
GluRIIA	7227.FBpp0078739	GO Process	GO:0099536	Synaptic signaling
GluRIIA	7227.FBpp0078739	GO Process	GO:0099537	Trans-synaptic signaling
GluRIIA	7227.FBpp0078739	GO Process	GO:0099565	Chemical synaptic transmission, postsynaptic
GluRIIA	7227.FBpp0078739	GO Process	GO:1900073	Regulation of neuromuscular synaptic transmission
GluRIIA	7227.FBpp0078739	GO Process	GO:1900075	Positive regulation of neuromuscular synaptic transmission
GluRIIA	7227.FBpp0078739	GO Process	GO:1903530	Regulation of secretion by cell
GluRIIA	7227.FBpp0078739	GO Process	GO:1905114	Cell surface receptor signaling pathway involved in cell-cell signaling
GluRIIA	7227.FBpp0078739	GO Process	GO:1990806	Ligand-gated ion channel signaling pathway
GluRIIA	7227.FBpp0078739	GO Function	GO:0004888	Transmembrane signaling receptor activity
GluRIIA	7227.FBpp0078739	GO Function	GO:0004970	Ionotropic glutamate receptor activity
GluRIIA	7227.FBpp0078739	GO Function	GO:0005215	Transporter activity
GluRIIA	7227.FBpp0078739	GO Function	GO:0005216	Ion channel activity
GluRIIA	7227.FBpp0078739	GO Function	GO:0005230	Extracellular ligand-gated ion channel activity
GluRIIA	7227.FBpp0078739	GO Function	GO:0005261	Cation channel activity
GluRIIA	7227.FBpp0078739	GO Function	GO:0005262	Calcium channel activity
GluRIIA	7227.FBpp0078739	GO Function	GO:0008066	Glutamate receptor activity
GluRIIA	7227.FBpp0078739	GO Function	GO:0008324	Cation transmembrane transporter activity
GluRIIA	7227.FBpp0078739	GO Function	GO:0015075	Ion transmembrane transporter activity
GluRIIA	7227.FBpp0078739	GO Function	GO:0015085	Calcium ion transmembrane transporter activity
GluRIIA	7227.FBpp0078739	GO Function	GO:0015267	Channel activity
GluRIIA	7227.FBpp0078739	GO Function	GO:0015276	Ligand-gated ion channel activity
GluRIIA	7227.FBpp0078739	GO Function	GO:0015318	Inorganic molecular entity transmembrane transporter activity
GluRIIA	7227.FBpp0078739	GO Function	GO:0022803	Passive transmembrane transporter activity
GluRIIA	7227.FBpp0078739	GO Function	GO:0022824	Transmitter-gated ion channel activity
GluRIIA	7227.FBpp0078739	GO Function	GO:0022834	Ligand-gated channel activity
GluRIIA	7227.FBpp0078739	GO Function	GO:0022835	Transmitter-gated channel activity
GluRIIA	7227.FBpp0078739	GO Function	GO:0022836	Gated channel activity
GluRIIA	7227.FBpp0078739	GO Function	GO:0022849	Glutamate-gated calcium ion channel activity
GluRIIA	7227.FBpp0078739	GO Function	GO:0022857	Transmembrane transporter activity
GluRIIA	7227.FBpp0078739	GO Function	GO:0022890	Inorganic cation transmembrane transporter activity
GluRIIA	7227.FBpp0078739	GO Function	GO:0030594	Neurotransmitter receptor activity
GluRIIA	7227.FBpp0078739	GO Function	GO:0038023	Signaling receptor activity
GluRIIA	7227.FBpp0078739	GO Function	GO:0046873	Metal ion transmembrane transporter activity
GluRIIA	7227.FBpp0078739	GO Function	GO:0060089	Molecular transducer activity
GluRIIA	7227.FBpp0078739	GO Function	GO:0098960	Postsynaptic neurotransmitter receptor activity
GluRIIA	7227.FBpp0078739	GO Function	GO:0099094	Ligand-gated cation channel activity
GluRIIA	7227.FBpp0078739	GO Function	GO:0099529	Neurotransmitter receptor activity involved in regulation of postsynaptic membrane potential
GluRIIA	7227.FBpp0078739	GO Function	GO:0099604	Ligand-gated calcium channel activity
GluRIIA	7227.FBpp0078739	GO Function	GO:1904315	Transmitter-gated ion channel activity involved in regulation of postsynaptic membrane potential
GluRIIA	7227.FBpp0078739	GO Component	GO:0005886	Plasma membrane
GluRIIA	7227.FBpp0078739	GO Component	GO:0005887	Integral component of plasma membrane
GluRIIA	7227.FBpp0078739	GO Component	GO:0008328	Ionotropic glutamate receptor complex
GluRIIA	7227.FBpp0078739	GO Component	GO:0016020	Membrane
GluRIIA	7227.FBpp0078739	GO Component	GO:0016021	Integral component of membrane
GluRIIA	7227.FBpp0078739	GO Component	GO:0030054	Cell junction
GluRIIA	7227.FBpp0078739	GO Component	GO:0031224	Intrinsic component of membrane
GluRIIA	7227.FBpp0078739	GO Component	GO:0031226	Intrinsic component of plasma membrane
GluRIIA	7227.FBpp0078739	GO Component	GO:0031594	Neuromuscular junction
GluRIIA	7227.FBpp0078739	GO Component	GO:0032991	Protein-containing complex
GluRIIA	7227.FBpp0078739	GO Component	GO:0034702	Ion channel complex
GluRIIA	7227.FBpp0078739	GO Component	GO:0043226	Organelle
GluRIIA	7227.FBpp0078739	GO Component	GO:0043235	Receptor complex
GluRIIA	7227.FBpp0078739	GO Component	GO:0045202	Synapse
GluRIIA	7227.FBpp0078739	GO Component	GO:0045211	Postsynaptic membrane
GluRIIA	7227.FBpp0078739	GO Component	GO:0071944	Cell periphery
GluRIIA	7227.FBpp0078739	GO Component	GO:0097060	Synaptic membrane
GluRIIA	7227.FBpp0078739	GO Component	GO:0097482	Muscle cell postsynaptic specialization
GluRIIA	7227.FBpp0078739	GO Component	GO:0098590	Plasma membrane region
GluRIIA	7227.FBpp0078739	GO Component	GO:0098794	Postsynapse
GluRIIA	7227.FBpp0078739	GO Component	GO:0098796	Membrane protein complex
GluRIIA	7227.FBpp0078739	GO Component	GO:0098797	Plasma membrane protein complex
GluRIIA	7227.FBpp0078739	GO Component	GO:0098802	Plasma membrane signaling receptor complex
GluRIIA	7227.FBpp0078739	GO Component	GO:0098878	Neurotransmitter receptor complex
GluRIIA	7227.FBpp0078739	GO Component	GO:0098975	Postsynapse of neuromuscular junction
GluRIIA	7227.FBpp0078739	GO Component	GO:0099572	Postsynaptic specialization
GluRIIA	7227.FBpp0078739	GO Component	GO:0110165	Cellular anatomical entity
GluRIIA	7227.FBpp0078739	GO Component	GO:1902495	Transmembrane transporter complex
GluRIIA	7227.FBpp0078739	GO Component	GO:1990351	Transporter complex
GluRIIA	7227.FBpp0078739	STRING clusters	CL:14573	Mixed, incl. Ion channel complex, and Neurotransmitter receptors and postsynaptic signal transmission
GluRIIA	7227.FBpp0078739	STRING clusters	CL:14793	Transmitter-gated channel activity, and G protein-coupled receptor complex
GluRIIA	7227.FBpp0078739	STRING clusters	CL:14846	Ionotropic glutamate receptor, and Recoverin family
GluRIIA	7227.FBpp0078739	STRING clusters	CL:14847	Neurotransmitter receptor complex, and Cornichon
GluRIIA	7227.FBpp0078739	STRING clusters	CL:14850	Glutamate-gated calcium ion channel activity
GluRIIA	7227.FBpp0078739	Reactome	DME-112314	Neurotransmitter receptors and postsynaptic signal transmission
GluRIIA	7227.FBpp0078739	Reactome	DME-112315	Transmission across Chemical Synapses
GluRIIA	7227.FBpp0078739	Reactome	DME-112316	Neuronal System
GluRIIA	7227.FBpp0078739	Reactome	DME-451306	Ionotropic activity of kainate receptors
GluRIIA	7227.FBpp0078739	Reactome	DME-451307	Activation of Na-permeable kainate receptors
GluRIIA	7227.FBpp0078739	Reactome	DME-451308	Activation of Ca-permeable Kainate Receptor
GluRIIA	7227.FBpp0078739	Reactome	DME-451326	Activation of kainate receptors upon glutamate binding
GluRIIA	7227.FBpp0078739	COMPARTMENTS	GOCC:0005886	Plasma membrane
GluRIIA	7227.FBpp0078739	COMPARTMENTS	GOCC:0005887	Integral component of plasma membrane
GluRIIA	7227.FBpp0078739	COMPARTMENTS	GOCC:0008328	Ionotropic glutamate receptor complex
GluRIIA	7227.FBpp0078739	COMPARTMENTS	GOCC:0016020	Membrane
GluRIIA	7227.FBpp0078739	COMPARTMENTS	GOCC:0016021	Integral component of membrane
GluRIIA	7227.FBpp0078739	COMPARTMENTS	GOCC:0030054	Cell junction
GluRIIA	7227.FBpp0078739	COMPARTMENTS	GOCC:0031224	Intrinsic component of membrane
GluRIIA	7227.FBpp0078739	COMPARTMENTS	GOCC:0031226	Intrinsic component of plasma membrane
GluRIIA	7227.FBpp0078739	COMPARTMENTS	GOCC:0031594	Neuromuscular junction
GluRIIA	7227.FBpp0078739	COMPARTMENTS	GOCC:0032991	Protein-containing complex
GluRIIA	7227.FBpp0078739	COMPARTMENTS	GOCC:0034702	Ion channel complex
GluRIIA	7227.FBpp0078739	COMPARTMENTS	GOCC:0043226	Organelle
GluRIIA	7227.FBpp0078739	COMPARTMENTS	GOCC:0043235	Receptor complex
GluRIIA	7227.FBpp0078739	COMPARTMENTS	GOCC:0045202	Synapse
GluRIIA	7227.FBpp0078739	COMPARTMENTS	GOCC:0045211	Postsynaptic membrane
GluRIIA	7227.FBpp0078739	COMPARTMENTS	GOCC:0071944	Cell periphery
GluRIIA	7227.FBpp0078739	COMPARTMENTS	GOCC:0097060	Synaptic membrane
GluRIIA	7227.FBpp0078739	COMPARTMENTS	GOCC:0097482	Muscle cell postsynaptic specialization
GluRIIA	7227.FBpp0078739	COMPARTMENTS	GOCC:0098590	Plasma membrane region
GluRIIA	7227.FBpp0078739	COMPARTMENTS	GOCC:0098794	Postsynapse
GluRIIA	7227.FBpp0078739	COMPARTMENTS	GOCC:0098796	Membrane protein complex
GluRIIA	7227.FBpp0078739	COMPARTMENTS	GOCC:0098797	Plasma membrane protein complex
GluRIIA	7227.FBpp0078739	COMPARTMENTS	GOCC:0098802	Plasma membrane signaling receptor complex
GluRIIA	7227.FBpp0078739	COMPARTMENTS	GOCC:0098878	Neurotransmitter receptor complex
GluRIIA	7227.FBpp0078739	COMPARTMENTS	GOCC:0098975	Postsynapse of neuromuscular junction
GluRIIA	7227.FBpp0078739	COMPARTMENTS	GOCC:0099572	Postsynaptic specialization
GluRIIA	7227.FBpp0078739	COMPARTMENTS	GOCC:0110165	Cellular anatomical entity
GluRIIA	7227.FBpp0078739	COMPARTMENTS	GOCC:1902495	Transmembrane transporter complex
GluRIIA	7227.FBpp0078739	COMPARTMENTS	GOCC:1990351	Transporter complex
GluRIIA	7227.FBpp0078739	Monarch	FBcv:0000349	Viable
GluRIIA	7227.FBpp0078739	Monarch	FBcv:0000351	Lethal
GluRIIA	7227.FBpp0078739	Monarch	FBcv:0000434	Abnormal neurophysiology
GluRIIA	7227.FBpp0078739	Monarch	FBcv:0000435	Abnormal neuroanatomy
GluRIIA	7227.FBpp0078739	Monarch	FBcv:0002004	Increased mortality
GluRIIA	7227.FBpp0078739	Monarch	FBcv:0002019	Increased mortality during development
GluRIIA	7227.FBpp0078739	UniProt Keywords	KW-0406	Ion transport
GluRIIA	7227.FBpp0078739	UniProt Keywords	KW-0407	Ion channel
GluRIIA	7227.FBpp0078739	UniProt Keywords	KW-0472	Membrane
GluRIIA	7227.FBpp0078739	UniProt Keywords	KW-0628	Postsynaptic cell membrane
GluRIIA	7227.FBpp0078739	UniProt Keywords	KW-0675	Receptor
GluRIIA	7227.FBpp0078739	UniProt Keywords	KW-0770	Synapse
GluRIIA	7227.FBpp0078739	UniProt Keywords	KW-0812	Transmembrane
GluRIIA	7227.FBpp0078739	UniProt Keywords	KW-0813	Transport
GluRIIA	7227.FBpp0078739	UniProt Keywords	KW-0965	Cell junction
GluRIIA	7227.FBpp0078739	UniProt Keywords	KW-1003	Cell membrane
GluRIIA	7227.FBpp0078739	UniProt Keywords	KW-1071	Ligand-gated ion channel
GluRIIA	7227.FBpp0078739	UniProt Keywords	KW-1133	Transmembrane helix
GluRIIA	7227.FBpp0078739	Pfam	PF01094	Receptor family ligand binding region
GluRIIA	7227.FBpp0078739	InterPro	IPR001320	Ionotropic glutamate receptor, C-terminal
GluRIIA	7227.FBpp0078739	InterPro	IPR001828	Receptor, ligand binding region
GluRIIA	7227.FBpp0078739	InterPro	IPR015683	Ionotropic glutamate receptor
GluRIIA	7227.FBpp0078739	InterPro	IPR019594	Ionotropic glutamate receptor, L-glutamate and glycine-binding domain
GluRIIA	7227.FBpp0078739	InterPro	IPR028082	Periplasmic binding protein-like I
GluRIIA	7227.FBpp0078739	SMART	SM00918	Ligated ion channel L-glutamate- and glycine-binding site
GluRIIB	7227.FBpp0088541	GO Process	GO:0003008	System process
GluRIIB	7227.FBpp0088541	GO Process	GO:0006810	Transport
GluRIIB	7227.FBpp0088541	GO Process	GO:0006811	Ion transport
GluRIIB	7227.FBpp0088541	GO Process	GO:0006812	Cation transport
GluRIIB	7227.FBpp0088541	GO Process	GO:0006813	Potassium ion transport
GluRIIB	7227.FBpp0088541	GO Process	GO:0006814	Sodium ion transport
GluRIIB	7227.FBpp0088541	GO Process	GO:0006816	Calcium ion transport
GluRIIB	7227.FBpp0088541	GO Process	GO:0007154	Cell communication
GluRIIB	7227.FBpp0088541	GO Process	GO:0007165	Signal transduction
GluRIIB	7227.FBpp0088541	GO Process	GO:0007166	Cell surface receptor signaling pathway
GluRIIB	7227.FBpp0088541	GO Process	GO:0007215	Glutamate receptor signaling pathway
GluRIIB	7227.FBpp0088541	GO Process	GO:0007267	Cell-cell signaling
GluRIIB	7227.FBpp0088541	GO Process	GO:0007268	Chemical synaptic transmission
GluRIIB	7227.FBpp0088541	GO Process	GO:0007274	Neuromuscular synaptic transmission
GluRIIB	7227.FBpp0088541	GO Process	GO:0009987	Cellular process
GluRIIB	7227.FBpp0088541	GO Process	GO:0010646	Regulation of cell communication
GluRIIB	7227.FBpp0088541	GO Process	GO:0019722	Calcium-mediated signaling
GluRIIB	7227.FBpp0088541	GO Process	GO:0019932	Second-messenger-mediated signaling
GluRIIB	7227.FBpp0088541	GO Process	GO:0023051	Regulation of signaling
GluRIIB	7227.FBpp0088541	GO Process	GO:0023052	Signaling
GluRIIB	7227.FBpp0088541	GO Process	GO:0030001	Metal ion transport
GluRIIB	7227.FBpp0088541	GO Process	GO:0032501	Multicellular organismal process
GluRIIB	7227.FBpp0088541	GO Process	GO:0034220	Ion transmembrane transport
GluRIIB	7227.FBpp0088541	GO Process	GO:0035235	Ionotropic glutamate receptor signaling pathway
GluRIIB	7227.FBpp0088541	GO Process	GO:0035249	Synaptic transmission, glutamatergic
GluRIIB	7227.FBpp0088541	GO Process	GO:0035556	Intracellular signal transduction
GluRIIB	7227.FBpp0088541	GO Process	GO:0035725	Sodium ion transmembrane transport
GluRIIB	7227.FBpp0088541	GO Process	GO:0042391	Regulation of membrane potential
GluRIIB	7227.FBpp0088541	GO Process	GO:0050789	Regulation of biological process
GluRIIB	7227.FBpp0088541	GO Process	GO:0050794	Regulation of cellular process
GluRIIB	7227.FBpp0088541	GO Process	GO:0050803	Regulation of synapse structure or activity
GluRIIB	7227.FBpp0088541	GO Process	GO:0050804	Modulation of chemical synaptic transmission
GluRIIB	7227.FBpp0088541	GO Process	GO:0050877	Nervous system process
GluRIIB	7227.FBpp0088541	GO Process	GO:0050896	Response to stimulus
GluRIIB	7227.FBpp0088541	GO Process	GO:0051179	Localization
GluRIIB	7227.FBpp0088541	GO Process	GO:0051234	Establishment of localization
GluRIIB	7227.FBpp0088541	GO Process	GO:0051716	Cellular response to stimulus
GluRIIB	7227.FBpp0088541	GO Process	GO:0055085	Transmembrane transport
GluRIIB	7227.FBpp0088541	GO Process	GO:0060025	Regulation of synaptic activity
GluRIIB	7227.FBpp0088541	GO Process	GO:0060078	Regulation of postsynaptic membrane potential
GluRIIB	7227.FBpp0088541	GO Process	GO:0065007	Biological regulation
GluRIIB	7227.FBpp0088541	GO Process	GO:0065008	Regulation of biological quality
GluRIIB	7227.FBpp0088541	GO Process	GO:0070588	Calcium ion transmembrane transport
GluRIIB	7227.FBpp0088541	GO Process	GO:0071805	Potassium ion transmembrane transport
GluRIIB	7227.FBpp0088541	GO Process	GO:0098655	Cation transmembrane transport
GluRIIB	7227.FBpp0088541	GO Process	GO:0098660	Inorganic ion transmembrane transport
GluRIIB	7227.FBpp0088541	GO Process	GO:0098662	Inorganic cation transmembrane transport
GluRIIB	7227.FBpp0088541	GO Process	GO:0098916	Anterograde trans-synaptic signaling
GluRIIB	7227.FBpp0088541	GO Process	GO:0099177	Regulation of trans-synaptic signaling
GluRIIB	7227.FBpp0088541	GO Process	GO:0099536	Synaptic signaling
GluRIIB	7227.FBpp0088541	GO Process	GO:0099537	Trans-synaptic signaling
GluRIIB	7227.FBpp0088541	GO Process	GO:0099565	Chemical synaptic transmission, postsynaptic
GluRIIB	7227.FBpp0088541	GO Process	GO:1905114	Cell surface receptor signaling pathway involved in cell-cell signaling
GluRIIB	7227.FBpp0088541	GO Process	GO:1990806	Ligand-gated ion channel signaling pathway
GluRIIB	7227.FBpp0088541	GO Function	GO:0004888	Transmembrane signaling receptor activity
GluRIIB	7227.FBpp0088541	GO Function	GO:0004970	Ionotropic glutamate receptor activity
GluRIIB	7227.FBpp0088541	GO Function	GO:0005215	Transporter activity
GluRIIB	7227.FBpp0088541	GO Function	GO:0005216	Ion channel activity
GluRIIB	7227.FBpp0088541	GO Function	GO:0005230	Extracellular ligand-gated ion channel activity
GluRIIB	7227.FBpp0088541	GO Function	GO:0005261	Cation channel activity
GluRIIB	7227.FBpp0088541	GO Function	GO:0005262	Calcium channel activity
GluRIIB	7227.FBpp0088541	GO Function	GO:0005267	Potassium channel activity
GluRIIB	7227.FBpp0088541	GO Function	GO:0005272	Sodium channel activity
GluRIIB	7227.FBpp0088541	GO Function	GO:0008066	Glutamate receptor activity
GluRIIB	7227.FBpp0088541	GO Function	GO:0008324	Cation transmembrane transporter activity
GluRIIB	7227.FBpp0088541	GO Function	GO:0015075	Ion transmembrane transporter activity
GluRIIB	7227.FBpp0088541	GO Function	GO:0015079	Potassium ion transmembrane transporter activity
GluRIIB	7227.FBpp0088541	GO Function	GO:0015081	Sodium ion transmembrane transporter activity
GluRIIB	7227.FBpp0088541	GO Function	GO:0015085	Calcium ion transmembrane transporter activity
GluRIIB	7227.FBpp0088541	GO Function	GO:0015267	Channel activity
GluRIIB	7227.FBpp0088541	GO Function	GO:0015276	Ligand-gated ion channel activity
GluRIIB	7227.FBpp0088541	GO Function	GO:0015277	Kainate selective glutamate receptor activity
GluRIIB	7227.FBpp0088541	GO Function	GO:0015318	Inorganic molecular entity transmembrane transporter activity
GluRIIB	7227.FBpp0088541	GO Function	GO:0022803	Passive transmembrane transporter activity
GluRIIB	7227.FBpp0088541	GO Function	GO:0022824	Transmitter-gated ion channel activity
GluRIIB	7227.FBpp0088541	GO Function	GO:0022834	Ligand-gated channel activity
GluRIIB	7227.FBpp0088541	GO Function	GO:0022835	Transmitter-gated channel activity
GluRIIB	7227.FBpp0088541	GO Function	GO:0022836	Gated channel activity
GluRIIB	7227.FBpp0088541	GO Function	GO:0022849	Glutamate-gated calcium ion channel activity
GluRIIB	7227.FBpp0088541	GO Function	GO:0022857	Transmembrane transporter activity
GluRIIB	7227.FBpp0088541	GO Function	GO:0022890	Inorganic cation transmembrane transporter activity
GluRIIB	7227.FBpp0088541	GO Function	GO:0030594	Neurotransmitter receptor activity
GluRIIB	7227.FBpp0088541	GO Function	GO:0038023	Signaling receptor activity
GluRIIB	7227.FBpp0088541	GO Function	GO:0046873	Metal ion transmembrane transporter activity
GluRIIB	7227.FBpp0088541	GO Function	GO:0060089	Molecular transducer activity
GluRIIB	7227.FBpp0088541	GO Function	GO:0098960	Postsynaptic neurotransmitter receptor activity
GluRIIB	7227.FBpp0088541	GO Function	GO:0099094	Ligand-gated cation channel activity
GluRIIB	7227.FBpp0088541	GO Function	GO:0099529	Neurotransmitter receptor activity involved in regulation of postsynaptic membrane potential
GluRIIB	7227.FBpp0088541	GO Function	GO:0099604	Ligand-gated calcium channel activity
GluRIIB	7227.FBpp0088541	GO Function	GO:1904315	Transmitter-gated ion channel activity involved in regulation of postsynaptic membrane potential
GluRIIB	7227.FBpp0088541	GO Component	GO:0005886	Plasma membrane
GluRIIB	7227.FBpp0088541	GO Component	GO:0005887	Integral component of plasma membrane
GluRIIB	7227.FBpp0088541	GO Component	GO:0008328	Ionotropic glutamate receptor complex
GluRIIB	7227.FBpp0088541	GO Component	GO:0016020	Membrane
GluRIIB	7227.FBpp0088541	GO Component	GO:0016021	Integral component of membrane
GluRIIB	7227.FBpp0088541	GO Component	GO:0030054	Cell junction
GluRIIB	7227.FBpp0088541	GO Component	GO:0031224	Intrinsic component of membrane
GluRIIB	7227.FBpp0088541	GO Component	GO:0031226	Intrinsic component of plasma membrane
GluRIIB	7227.FBpp0088541	GO Component	GO:0031594	Neuromuscular junction
GluRIIB	7227.FBpp0088541	GO Component	GO:0032991	Protein-containing complex
GluRIIB	7227.FBpp0088541	GO Component	GO:0034702	Ion channel complex
GluRIIB	7227.FBpp0088541	GO Component	GO:0043226	Organelle
GluRIIB	7227.FBpp0088541	GO Component	GO:0043235	Receptor complex
GluRIIB	7227.FBpp0088541	GO Component	GO:0045202	Synapse
GluRIIB	7227.FBpp0088541	GO Component	GO:0045211	Postsynaptic membrane
GluRIIB	7227.FBpp0088541	GO Component	GO:0071944	Cell periphery
GluRIIB	7227.FBpp0088541	GO Component	GO:0097060	Synaptic membrane
GluRIIB	7227.FBpp0088541	GO Component	GO:0097482	Muscle cell postsynaptic specialization
GluRIIB	7227.FBpp0088541	GO Component	GO:0098590	Plasma membrane region
GluRIIB	7227.FBpp0088541	GO Component	GO:0098794	Postsynapse
GluRIIB	7227.FBpp0088541	GO Component	GO:0098796	Membrane protein complex
GluRIIB	7227.FBpp0088541	GO Component	GO:0098797	Plasma membrane protein complex
GluRIIB	7227.FBpp0088541	GO Component	GO:0098802	Plasma membrane signaling receptor complex
GluRIIB	7227.FBpp0088541	GO Component	GO:0098878	Neurotransmitter receptor complex
GluRIIB	7227.FBpp0088541	GO Component	GO:0098975	Postsynapse of neuromuscular junction
GluRIIB	7227.FBpp0088541	GO Component	GO:0099572	Postsynaptic specialization
GluRIIB	7227.FBpp0088541	GO Component	GO:0110165	Cellular anatomical entity
GluRIIB	7227.FBpp0088541	GO Component	GO:1902495	Transmembrane transporter complex
GluRIIB	7227.FBpp0088541	GO Component	GO:1990351	Transporter complex
GluRIIB	7227.FBpp0088541	STRING clusters	CL:14573	Mixed, incl. Ion channel complex, and Neurotransmitter receptors and postsynaptic signal transmission
GluRIIB	7227.FBpp0088541	STRING clusters	CL:14793	Transmitter-gated channel activity, and G protein-coupled receptor complex
GluRIIB	7227.FBpp0088541	STRING clusters	CL:14846	Ionotropic glutamate receptor, and Recoverin family
GluRIIB	7227.FBpp0088541	STRING clusters	CL:14847	Neurotransmitter receptor complex, and Cornichon
GluRIIB	7227.FBpp0088541	STRING clusters	CL:14850	Glutamate-gated calcium ion channel activity
GluRIIB	7227.FBpp0088541	Reactome	DME-112314	Neurotransmitter receptors and postsynaptic signal transmission
GluRIIB	7227.FBpp0088541	Reactome	DME-112315	Transmission across Chemical Synapses
GluRIIB	7227.FBpp0088541	Reactome	DME-112316	Neuronal System
GluRIIB	7227.FBpp0088541	Reactome	DME-451306	Ionotropic activity of kainate receptors
GluRIIB	7227.FBpp0088541	Reactome	DME-451307	Activation of Na-permeable kainate receptors
GluRIIB	7227.FBpp0088541	Reactome	DME-451308	Activation of Ca-permeable Kainate Receptor
GluRIIB	7227.FBpp0088541	Reactome	DME-451326	Activation of kainate receptors upon glutamate binding
GluRIIB	7227.FBpp0088541	COMPARTMENTS	GOCC:0005886	Plasma membrane
GluRIIB	7227.FBpp0088541	COMPARTMENTS	GOCC:0005887	Integral component of plasma membrane
GluRIIB	7227.FBpp0088541	COMPARTMENTS	GOCC:0008328	Ionotropic glutamate receptor complex
GluRIIB	7227.FBpp0088541	COMPARTMENTS	GOCC:0016020	Membrane
GluRIIB	7227.FBpp0088541	COMPARTMENTS	GOCC:0016021	Integral component of membrane
GluRIIB	7227.FBpp0088541	COMPARTMENTS	GOCC:0030054	Cell junction
GluRIIB	7227.FBpp0088541	COMPARTMENTS	GOCC:0031224	Intrinsic component of membrane
GluRIIB	7227.FBpp0088541	COMPARTMENTS	GOCC:0031226	Intrinsic component of plasma membrane
GluRIIB	7227.FBpp0088541	COMPARTMENTS	GOCC:0031594	Neuromuscular junction
GluRIIB	7227.FBpp0088541	COMPARTMENTS	GOCC:0032991	Protein-containing complex
GluRIIB	7227.FBpp0088541	COMPARTMENTS	GOCC:0034702	Ion channel complex
GluRIIB	7227.FBpp0088541	COMPARTMENTS	GOCC:0043226	Organelle
GluRIIB	7227.FBpp0088541	COMPARTMENTS	GOCC:0043235	Receptor complex
GluRIIB	7227.FBpp0088541	COMPARTMENTS	GOCC:0045202	Synapse
GluRIIB	7227.FBpp0088541	COMPARTMENTS	GOCC:0045211	Postsynaptic membrane
GluRIIB	7227.FBpp0088541	COMPARTMENTS	GOCC:0071944	Cell periphery
GluRIIB	7227.FBpp0088541	COMPARTMENTS	GOCC:0097060	Synaptic membrane
GluRIIB	7227.FBpp0088541	COMPARTMENTS	GOCC:0097482	Muscle cell postsynaptic specialization
GluRIIB	7227.FBpp0088541	COMPARTMENTS	GOCC:0098590	Plasma membrane region
GluRIIB	7227.FBpp0088541	COMPARTMENTS	GOCC:0098794	Postsynapse
GluRIIB	7227.FBpp0088541	COMPARTMENTS	GOCC:0098796	Membrane protein complex
GluRIIB	7227.FBpp0088541	COMPARTMENTS	GOCC:0098797	Plasma membrane protein complex
GluRIIB	7227.FBpp0088541	COMPARTMENTS	GOCC:0098802	Plasma membrane signaling receptor complex
GluRIIB	7227.FBpp0088541	COMPARTMENTS	GOCC:0098878	Neurotransmitter receptor complex
GluRIIB	7227.FBpp0088541	COMPARTMENTS	GOCC:0098975	Postsynapse of neuromuscular junction
GluRIIB	7227.FBpp0088541	COMPARTMENTS	GOCC:0099572	Postsynaptic specialization
GluRIIB	7227.FBpp0088541	COMPARTMENTS	GOCC:0110165	Cellular anatomical entity
GluRIIB	7227.FBpp0088541	COMPARTMENTS	GOCC:1902495	Transmembrane transporter complex
GluRIIB	7227.FBpp0088541	COMPARTMENTS	GOCC:1990351	Transporter complex
GluRIIB	7227.FBpp0088541	Monarch	FBcv:0000349	Viable
GluRIIB	7227.FBpp0088541	Monarch	FBcv:0000434	Abnormal neurophysiology
GluRIIB	7227.FBpp0088541	Monarch	FBcv:0000435	Abnormal neuroanatomy
GluRIIB	7227.FBpp0088541	UniProt Keywords	KW-0406	Ion transport
GluRIIB	7227.FBpp0088541	UniProt Keywords	KW-0407	Ion channel
GluRIIB	7227.FBpp0088541	UniProt Keywords	KW-0472	Membrane
GluRIIB	7227.FBpp0088541	UniProt Keywords	KW-0628	Postsynaptic cell membrane
GluRIIB	7227.FBpp0088541	UniProt Keywords	KW-0675	Receptor
GluRIIB	7227.FBpp0088541	UniProt Keywords	KW-0732	Signal
GluRIIB	7227.FBpp0088541	UniProt Keywords	KW-0770	Synapse
GluRIIB	7227.FBpp0088541	UniProt Keywords	KW-0812	Transmembrane
GluRIIB	7227.FBpp0088541	UniProt Keywords	KW-0813	Transport
GluRIIB	7227.FBpp0088541	UniProt Keywords	KW-0965	Cell junction
GluRIIB	7227.FBpp0088541	UniProt Keywords	KW-1003	Cell membrane
GluRIIB	7227.FBpp0088541	UniProt Keywords	KW-1071	Ligand-gated ion channel
GluRIIB	7227.FBpp0088541	UniProt Keywords	KW-1133	Transmembrane helix
GluRIIB	7227.FBpp0088541	Pfam	PF01094	Receptor family ligand binding region
GluRIIB	7227.FBpp0088541	InterPro	IPR001320	Ionotropic glutamate receptor, C-terminal
GluRIIB	7227.FBpp0088541	InterPro	IPR001508	Ionotropic glutamate receptor, metazoa
GluRIIB	7227.FBpp0088541	InterPro	IPR001828	Receptor, ligand binding region
GluRIIB	7227.FBpp0088541	InterPro	IPR015683	Ionotropic glutamate receptor
GluRIIB	7227.FBpp0088541	InterPro	IPR019594	Ionotropic glutamate receptor, L-glutamate and glycine-binding domain
GluRIIB	7227.FBpp0088541	InterPro	IPR028082	Periplasmic binding protein-like I
GluRIIB	7227.FBpp0088541	SMART	SM00918	Ligated ion channel L-glutamate- and glycine-binding site
GluRIIC	7227.FBpp0307912	GO Process	GO:0003008	System process
GluRIIC	7227.FBpp0307912	GO Process	GO:0006810	Transport
GluRIIC	7227.FBpp0307912	GO Process	GO:0006811	Ion transport
GluRIIC	7227.FBpp0307912	GO Process	GO:0006812	Cation transport
GluRIIC	7227.FBpp0307912	GO Process	GO:0006813	Potassium ion transport
GluRIIC	7227.FBpp0307912	GO Process	GO:0006814	Sodium ion transport
GluRIIC	7227.FBpp0307912	GO Process	GO:0006816	Calcium ion transport
GluRIIC	7227.FBpp0307912	GO Process	GO:0007154	Cell communication
GluRIIC	7227.FBpp0307912	GO Process	GO:0007165	Signal transduction
GluRIIC	7227.FBpp0307912	GO Process	GO:0007166	Cell surface receptor signaling pathway
GluRIIC	7227.FBpp0307912	GO Process	GO:0007215	Glutamate receptor signaling pathway
GluRIIC	7227.FBpp0307912	GO Process	GO:0007267	Cell-cell signaling
GluRIIC	7227.FBpp0307912	GO Process	GO:0007268	Chemical synaptic transmission
GluRIIC	7227.FBpp0307912	GO Process	GO:0007274	Neuromuscular synaptic transmission
GluRIIC	7227.FBpp0307912	GO Process	GO:0008104	Protein localization
GluRIIC	7227.FBpp0307912	GO Process	GO:0009987	Cellular process
GluRIIC	7227.FBpp0307912	GO Process	GO:0010646	Regulation of cell communication
GluRIIC	7227.FBpp0307912	GO Process	GO:0019722	Calcium-mediated signaling
GluRIIC	7227.FBpp0307912	GO Process	GO:0019932	Second-messenger-mediated signaling
GluRIIC	7227.FBpp0307912	GO Process	GO:0023051	Regulation of signaling
GluRIIC	7227.FBpp0307912	GO Process	GO:0023052	Signaling
GluRIIC	7227.FBpp0307912	GO Process	GO:0030001	Metal ion transport
GluRIIC	7227.FBpp0307912	GO Process	GO:0032501	Multicellular organismal process
GluRIIC	7227.FBpp0307912	GO Process	GO:0033036	Macromolecule localization
GluRIIC	7227.FBpp0307912	GO Process	GO:0034220	Ion transmembrane transport
GluRIIC	7227.FBpp0307912	GO Process	GO:0035235	Ionotropic glutamate receptor signaling pathway
GluRIIC	7227.FBpp0307912	GO Process	GO:0035249	Synaptic transmission, glutamatergic
GluRIIC	7227.FBpp0307912	GO Process	GO:0035556	Intracellular signal transduction
GluRIIC	7227.FBpp0307912	GO Process	GO:0035725	Sodium ion transmembrane transport
GluRIIC	7227.FBpp0307912	GO Process	GO:0042391	Regulation of membrane potential
GluRIIC	7227.FBpp0307912	GO Process	GO:0045184	Establishment of protein localization
GluRIIC	7227.FBpp0307912	GO Process	GO:0050789	Regulation of biological process
GluRIIC	7227.FBpp0307912	GO Process	GO:0050794	Regulation of cellular process
GluRIIC	7227.FBpp0307912	GO Process	GO:0050804	Modulation of chemical synaptic transmission
GluRIIC	7227.FBpp0307912	GO Process	GO:0050877	Nervous system process
GluRIIC	7227.FBpp0307912	GO Process	GO:0050896	Response to stimulus
GluRIIC	7227.FBpp0307912	GO Process	GO:0051179	Localization
GluRIIC	7227.FBpp0307912	GO Process	GO:0051234	Establishment of localization
GluRIIC	7227.FBpp0307912	GO Process	GO:0051641	Cellular localization
GluRIIC	7227.FBpp0307912	GO Process	GO:0051716	Cellular response to stimulus
GluRIIC	7227.FBpp0307912	GO Process	GO:0055085	Transmembrane transport
GluRIIC	7227.FBpp0307912	GO Process	GO:0060078	Regulation of postsynaptic membrane potential
GluRIIC	7227.FBpp0307912	GO Process	GO:0065007	Biological regulation
GluRIIC	7227.FBpp0307912	GO Process	GO:0065008	Regulation of biological quality
GluRIIC	7227.FBpp0307912	GO Process	GO:0070588	Calcium ion transmembrane transport
GluRIIC	7227.FBpp0307912	GO Process	GO:0070727	Cellular macromolecule localization
GluRIIC	7227.FBpp0307912	GO Process	GO:0071805	Potassium ion transmembrane transport
GluRIIC	7227.FBpp0307912	GO Process	GO:0098655	Cation transmembrane transport
GluRIIC	7227.FBpp0307912	GO Process	GO:0098660	Inorganic ion transmembrane transport
GluRIIC	7227.FBpp0307912	GO Process	GO:0098662	Inorganic cation transmembrane transport
GluRIIC	7227.FBpp0307912	GO Process	GO:0098916	Anterograde trans-synaptic signaling
GluRIIC	7227.FBpp0307912	GO Process	GO:0099177	Regulation of trans-synaptic signaling
GluRIIC	7227.FBpp0307912	GO Process	GO:0099536	Synaptic signaling
GluRIIC	7227.FBpp0307912	GO Process	GO:0099537	Trans-synaptic signaling
GluRIIC	7227.FBpp0307912	GO Process	GO:0099565	Chemical synaptic transmission, postsynaptic
GluRIIC	7227.FBpp0307912	GO Process	GO:1905114	Cell surface receptor signaling pathway involved in cell-cell signaling
GluRIIC	7227.FBpp0307912	GO Process	GO:1990806	Ligand-gated ion channel signaling pathway
GluRIIC	7227.FBpp0307912	GO Function	GO:0004888	Transmembrane signaling receptor activity
GluRIIC	7227.FBpp0307912	GO Function	GO:0004970	Ionotropic glutamate receptor activity
GluRIIC	7227.FBpp0307912	GO Function	GO:0005215	Transporter activity
GluRIIC	7227.FBpp0307912	GO Function	GO:0005216	Ion channel activity
GluRIIC	7227.FBpp0307912	GO Function	GO:0005230	Extracellular ligand-gated ion channel activity
GluRIIC	7227.FBpp0307912	GO Function	GO:0005261	Cation channel activity
GluRIIC	7227.FBpp0307912	GO Function	GO:0005262	Calcium channel activity
GluRIIC	7227.FBpp0307912	GO Function	GO:0005267	Potassium channel activity
GluRIIC	7227.FBpp0307912	GO Function	GO:0005272	Sodium channel activity
GluRIIC	7227.FBpp0307912	GO Function	GO:0008066	Glutamate receptor activity
GluRIIC	7227.FBpp0307912	GO Function	GO:0008324	Cation transmembrane transporter activity
GluRIIC	7227.FBpp0307912	GO Function	GO:0015075	Ion transmembrane transporter activity
GluRIIC	7227.FBpp0307912	GO Function	GO:0015079	Potassium ion transmembrane transporter activity
GluRIIC	7227.FBpp0307912	GO Function	GO:0015081	Sodium ion transmembrane transporter activity
GluRIIC	7227.FBpp0307912	GO Function	GO:0015085	Calcium ion transmembrane transporter activity
GluRIIC	7227.FBpp0307912	GO Function	GO:0015267	Channel activity
GluRIIC	7227.FBpp0307912	GO Function	GO:0015276	Ligand-gated ion channel activity
GluRIIC	7227.FBpp0307912	GO Function	GO:0015277	Kainate selective glutamate receptor activity
GluRIIC	7227.FBpp0307912	GO Function	GO:0015318	Inorganic molecular entity transmembrane transporter activity
GluRIIC	7227.FBpp0307912	GO Function	GO:0022803	Passive transmembrane transporter activity
GluRIIC	7227.FBpp0307912	GO Function	GO:0022824	Transmitter-gated ion channel activity
GluRIIC	7227.FBpp0307912	GO Function	GO:0022834	Ligand-gated channel activity
GluRIIC	7227.FBpp0307912	GO Function	GO:0022835	Transmitter-gated channel activity
GluRIIC	7227.FBpp0307912	GO Function	GO:0022836	Gated channel activity
GluRIIC	7227.FBpp0307912	GO Function	GO:0022849	Glutamate-gated calcium ion channel activity
GluRIIC	7227.FBpp0307912	GO Function	GO:0022857	Transmembrane transporter activity
GluRIIC	7227.FBpp0307912	GO Function	GO:0022890	Inorganic cation transmembrane transporter activity
GluRIIC	7227.FBpp0307912	GO Function	GO:0030594	Neurotransmitter receptor activity
GluRIIC	7227.FBpp0307912	GO Function	GO:0038023	Signaling receptor activity
GluRIIC	7227.FBpp0307912	GO Function	GO:0046873	Metal ion transmembrane transporter activity
GluRIIC	7227.FBpp0307912	GO Function	GO:0060089	Molecular transducer activity
GluRIIC	7227.FBpp0307912	GO Function	GO:0098960	Postsynaptic neurotransmitter receptor activity
GluRIIC	7227.FBpp0307912	GO Function	GO:0099094	Ligand-gated cation channel activity
GluRIIC	7227.FBpp0307912	GO Function	GO:0099529	Neurotransmitter receptor activity involved in regulation of postsynaptic membrane potential
GluRIIC	7227.FBpp0307912	GO Function	GO:0099604	Ligand-gated calcium channel activity
GluRIIC	7227.FBpp0307912	GO Function	GO:1904315	Transmitter-gated ion channel activity involved in regulation of postsynaptic membrane potential
GluRIIC	7227.FBpp0307912	GO Component	GO:0005886	Plasma membrane
GluRIIC	7227.FBpp0307912	GO Component	GO:0005887	Integral component of plasma membrane
GluRIIC	7227.FBpp0307912	GO Component	GO:0008328	Ionotropic glutamate receptor complex
GluRIIC	7227.FBpp0307912	GO Component	GO:0016020	Membrane
GluRIIC	7227.FBpp0307912	GO Component	GO:0016021	Integral component of membrane
GluRIIC	7227.FBpp0307912	GO Component	GO:0030054	Cell junction
GluRIIC	7227.FBpp0307912	GO Component	GO:0031224	Intrinsic component of membrane
GluRIIC	7227.FBpp0307912	GO Component	GO:0031226	Intrinsic component of plasma membrane
GluRIIC	7227.FBpp0307912	GO Component	GO:0031594	Neuromuscular junction
GluRIIC	7227.FBpp0307912	GO Component	GO:0032991	Protein-containing complex
GluRIIC	7227.FBpp0307912	GO Component	GO:0034702	Ion channel complex
GluRIIC	7227.FBpp0307912	GO Component	GO:0043226	Organelle
GluRIIC	7227.FBpp0307912	GO Component	GO:0043235	Receptor complex
GluRIIC	7227.FBpp0307912	GO Component	GO:0045202	Synapse
GluRIIC	7227.FBpp0307912	GO Component	GO:0045211	Postsynaptic membrane
GluRIIC	7227.FBpp0307912	GO Component	GO:0071944	Cell periphery
GluRIIC	7227.FBpp0307912	GO Component	GO:0097060	Synaptic membrane
GluRIIC	7227.FBpp0307912	GO Component	GO:0097482	Muscle cell postsynaptic specialization
GluRIIC	7227.FBpp0307912	GO Component	GO:0098590	Plasma membrane region
GluRIIC	7227.FBpp0307912	GO Component	GO:0098794	Postsynapse
GluRIIC	7227.FBpp0307912	GO Component	GO:0098796	Membrane protein complex
GluRIIC	7227.FBpp0307912	GO Component	GO:0098797	Plasma membrane protein complex
GluRIIC	7227.FBpp0307912	GO Component	GO:0098802	Plasma membrane signaling receptor complex
GluRIIC	7227.FBpp0307912	GO Component	GO:0098878	Neurotransmitter receptor complex
GluRIIC	7227.FBpp0307912	GO Component	GO:0098975	Postsynapse of neuromuscular junction
GluRIIC	7227.FBpp0307912	GO Component	GO:0099572	Postsynaptic specialization
GluRIIC	7227.FBpp0307912	GO Component	GO:0110165	Cellular anatomical entity
GluRIIC	7227.FBpp0307912	GO Component	GO:1902495	Transmembrane transporter complex
GluRIIC	7227.FBpp0307912	GO Component	GO:1990351	Transporter complex
GluRIIC	7227.FBpp0307912	STRING clusters	CL:14573	Mixed, incl. Ion channel complex, and Neurotransmitter receptors and postsynaptic signal transmission
GluRIIC	7227.FBpp0307912	STRING clusters	CL:14793	Transmitter-gated channel activity, and G protein-coupled receptor complex
GluRIIC	7227.FBpp0307912	STRING clusters	CL:14846	Ionotropic glutamate receptor, and Recoverin family
GluRIIC	7227.FBpp0307912	STRING clusters	CL:14847	Neurotransmitter receptor complex, and Cornichon
GluRIIC	7227.FBpp0307912	STRING clusters	CL:14850	Glutamate-gated calcium ion channel activity
GluRIIC	7227.FBpp0307912	Reactome	DME-112314	Neurotransmitter receptors and postsynaptic signal transmission
GluRIIC	7227.FBpp0307912	Reactome	DME-112315	Transmission across Chemical Synapses
GluRIIC	7227.FBpp0307912	Reactome	DME-112316	Neuronal System
GluRIIC	7227.FBpp0307912	Reactome	DME-451306	Ionotropic activity of kainate receptors
GluRIIC	7227.FBpp0307912	Reactome	DME-451307	Activation of Na-permeable kainate receptors
GluRIIC	7227.FBpp0307912	Reactome	DME-451308	Activation of Ca-permeable Kainate Receptor
GluRIIC	7227.FBpp0307912	Reactome	DME-451326	Activation of kainate receptors upon glutamate binding
GluRIIC	7227.FBpp0307912	COMPARTMENTS	GOCC:0005622	Intracellular
GluRIIC	7227.FBpp0307912	COMPARTMENTS	GOCC:0005737	Cytoplasm
GluRIIC	7227.FBpp0307912	COMPARTMENTS	GOCC:0005856	Cytoskeleton
GluRIIC	7227.FBpp0307912	COMPARTMENTS	GOCC:0005886	Plasma membrane
GluRIIC	7227.FBpp0307912	COMPARTMENTS	GOCC:0005887	Integral component of plasma membrane
GluRIIC	7227.FBpp0307912	COMPARTMENTS	GOCC:0005938	Cell cortex
GluRIIC	7227.FBpp0307912	COMPARTMENTS	GOCC:0008328	Ionotropic glutamate receptor complex
GluRIIC	7227.FBpp0307912	COMPARTMENTS	GOCC:0016020	Membrane
GluRIIC	7227.FBpp0307912	COMPARTMENTS	GOCC:0016021	Integral component of membrane
GluRIIC	7227.FBpp0307912	COMPARTMENTS	GOCC:0030054	Cell junction
GluRIIC	7227.FBpp0307912	COMPARTMENTS	GOCC:0030863	Cortical cytoskeleton
GluRIIC	7227.FBpp0307912	COMPARTMENTS	GOCC:0031224	Intrinsic component of membrane
GluRIIC	7227.FBpp0307912	COMPARTMENTS	GOCC:0031226	Intrinsic component of plasma membrane
GluRIIC	7227.FBpp0307912	COMPARTMENTS	GOCC:0031594	Neuromuscular junction
GluRIIC	7227.FBpp0307912	COMPARTMENTS	GOCC:0032991	Protein-containing complex
GluRIIC	7227.FBpp0307912	COMPARTMENTS	GOCC:0034702	Ion channel complex
GluRIIC	7227.FBpp0307912	COMPARTMENTS	GOCC:0043226	Organelle
GluRIIC	7227.FBpp0307912	COMPARTMENTS	GOCC:0043228	Non-membrane-bounded organelle
GluRIIC	7227.FBpp0307912	COMPARTMENTS	GOCC:0043229	Intracellular organelle
GluRIIC	7227.FBpp0307912	COMPARTMENTS	GOCC:0043232	Intracellular non-membrane-bounded organelle
GluRIIC	7227.FBpp0307912	COMPARTMENTS	GOCC:0043235	Receptor complex
GluRIIC	7227.FBpp0307912	COMPARTMENTS	GOCC:0045202	Synapse
GluRIIC	7227.FBpp0307912	COMPARTMENTS	GOCC:0045211	Postsynaptic membrane
GluRIIC	7227.FBpp0307912	COMPARTMENTS	GOCC:0048786	Presynaptic active zone
GluRIIC	7227.FBpp0307912	COMPARTMENTS	GOCC:0048788	Cytoskeleton of presynaptic active zone
GluRIIC	7227.FBpp0307912	COMPARTMENTS	GOCC:0071944	Cell periphery
GluRIIC	7227.FBpp0307912	COMPARTMENTS	GOCC:0097060	Synaptic membrane
GluRIIC	7227.FBpp0307912	COMPARTMENTS	GOCC:0097482	Muscle cell postsynaptic specialization
GluRIIC	7227.FBpp0307912	COMPARTMENTS	GOCC:0098590	Plasma membrane region
GluRIIC	7227.FBpp0307912	COMPARTMENTS	GOCC:0098793	Presynapse
GluRIIC	7227.FBpp0307912	COMPARTMENTS	GOCC:0098794	Postsynapse
GluRIIC	7227.FBpp0307912	COMPARTMENTS	GOCC:0098796	Membrane protein complex
GluRIIC	7227.FBpp0307912	COMPARTMENTS	GOCC:0098797	Plasma membrane protein complex
GluRIIC	7227.FBpp0307912	COMPARTMENTS	GOCC:0098802	Plasma membrane signaling receptor complex
GluRIIC	7227.FBpp0307912	COMPARTMENTS	GOCC:0098831	Presynaptic active zone cytoplasmic component
GluRIIC	7227.FBpp0307912	COMPARTMENTS	GOCC:0098878	Neurotransmitter receptor complex
GluRIIC	7227.FBpp0307912	COMPARTMENTS	GOCC:0098975	Postsynapse of neuromuscular junction
GluRIIC	7227.FBpp0307912	COMPARTMENTS	GOCC:0098980	Presynaptic density
GluRIIC	7227.FBpp0307912	COMPARTMENTS	GOCC:0098986	T-bar
GluRIIC	7227.FBpp0307912	COMPARTMENTS	GOCC:0099568	Cytoplasmic region
GluRIIC	7227.FBpp0307912	COMPARTMENTS	GOCC:0099569	Presynaptic cytoskeleton
GluRIIC	7227.FBpp0307912	COMPARTMENTS	GOCC:0099572	Postsynaptic specialization
GluRIIC	7227.FBpp0307912	COMPARTMENTS	GOCC:0099738	Cell cortex region
GluRIIC	7227.FBpp0307912	COMPARTMENTS	GOCC:0110165	Cellular anatomical entity
GluRIIC	7227.FBpp0307912	COMPARTMENTS	GOCC:1902495	Transmembrane transporter complex
GluRIIC	7227.FBpp0307912	COMPARTMENTS	GOCC:1990351	Transporter complex
GluRIIC	7227.FBpp0307912	Monarch	FBcv:0000349	Viable
GluRIIC	7227.FBpp0307912	Monarch	FBcv:0000351	Lethal
GluRIIC	7227.FBpp0307912	Monarch	FBcv:0000389	Paralytic
GluRIIC	7227.FBpp0307912	Monarch	FBcv:0000434	Abnormal neurophysiology
GluRIIC	7227.FBpp0307912	Monarch	FBcv:0000435	Abnormal neuroanatomy
GluRIIC	7227.FBpp0307912	Monarch	FBcv:0002000	Lethal - all die before end of P-stage
GluRIIC	7227.FBpp0307912	Monarch	FBcv:0002001	Lethal - all die before end of first instar larval stage
GluRIIC	7227.FBpp0307912	Monarch	FBcv:0002002	Lethal - all die before end of larval stage
GluRIIC	7227.FBpp0307912	Monarch	FBcv:0002003	Lethal - all die before end of second instar larval stage
GluRIIC	7227.FBpp0307912	Monarch	FBcv:0002004	Increased mortality
GluRIIC	7227.FBpp0307912	Monarch	FBcv:0002019	Increased mortality during development
GluRIIC	7227.FBpp0307912	Monarch	FBcv:0002026	Lethal - all die before end of prepupal stage
GluRIIC	7227.FBpp0307912	Monarch	FBcv:0002027	Lethal - all die before end of pupal stage
GluRIIC	7227.FBpp0307912	Monarch	FBcv:0002033	Lethal - all die during embryonic stage
GluRIIC	7227.FBpp0307912	Monarch	FBcv:0002037	Majority die during embryonic stage
GluRIIC	7227.FBpp0307912	Monarch	FBcv:0002041	Some die during embryonic stage
GluRIIC	7227.FBpp0307912	UniProt Keywords	KW-0406	Ion transport
GluRIIC	7227.FBpp0307912	UniProt Keywords	KW-0407	Ion channel
GluRIIC	7227.FBpp0307912	UniProt Keywords	KW-0472	Membrane
GluRIIC	7227.FBpp0307912	UniProt Keywords	KW-0628	Postsynaptic cell membrane
GluRIIC	7227.FBpp0307912	UniProt Keywords	KW-0675	Receptor
GluRIIC	7227.FBpp0307912	UniProt Keywords	KW-0732	Signal
GluRIIC	7227.FBpp0307912	UniProt Keywords	KW-0770	Synapse
GluRIIC	7227.FBpp0307912	UniProt Keywords	KW-0812	Transmembrane
GluRIIC	7227.FBpp0307912	UniProt Keywords	KW-0813	Transport
GluRIIC	7227.FBpp0307912	UniProt Keywords	KW-0965	Cell junction
GluRIIC	7227.FBpp0307912	UniProt Keywords	KW-1003	Cell membrane
GluRIIC	7227.FBpp0307912	UniProt Keywords	KW-1071	Ligand-gated ion channel
GluRIIC	7227.FBpp0307912	UniProt Keywords	KW-1133	Transmembrane helix
GluRIIC	7227.FBpp0307912	Pfam	PF01094	Receptor family ligand binding region
GluRIIC	7227.FBpp0307912	InterPro	IPR001320	Ionotropic glutamate receptor, C-terminal
GluRIIC	7227.FBpp0307912	InterPro	IPR001508	Ionotropic glutamate receptor, metazoa
GluRIIC	7227.FBpp0307912	InterPro	IPR001828	Receptor, ligand binding region
GluRIIC	7227.FBpp0307912	InterPro	IPR015683	Ionotropic glutamate receptor
GluRIIC	7227.FBpp0307912	InterPro	IPR019594	Ionotropic glutamate receptor, L-glutamate and glycine-binding domain
GluRIIC	7227.FBpp0307912	InterPro	IPR028082	Periplasmic binding protein-like I
GluRIIC	7227.FBpp0307912	SMART	SM00918	Ligated ion channel L-glutamate- and glycine-binding site
GluRIID	7227.FBpp0083346	GO Process	GO:0003008	System process
GluRIID	7227.FBpp0083346	GO Process	GO:0006810	Transport
GluRIID	7227.FBpp0083346	GO Process	GO:0006811	Ion transport
GluRIID	7227.FBpp0083346	GO Process	GO:0006812	Cation transport
GluRIID	7227.FBpp0083346	GO Process	GO:0006813	Potassium ion transport
GluRIID	7227.FBpp0083346	GO Process	GO:0006814	Sodium ion transport
GluRIID	7227.FBpp0083346	GO Process	GO:0006816	Calcium ion transport
GluRIID	7227.FBpp0083346	GO Process	GO:0007154	Cell communication
GluRIID	7227.FBpp0083346	GO Process	GO:0007165	Signal transduction
GluRIID	7227.FBpp0083346	GO Process	GO:0007166	Cell surface receptor signaling pathway
GluRIID	7227.FBpp0083346	GO Process	GO:0007215	Glutamate receptor signaling pathway
GluRIID	7227.FBpp0083346	GO Process	GO:0007267	Cell-cell signaling
GluRIID	7227.FBpp0083346	GO Process	GO:0007268	Chemical synaptic transmission
GluRIID	7227.FBpp0083346	GO Process	GO:0007274	Neuromuscular synaptic transmission
GluRIID	7227.FBpp0083346	GO Process	GO:0009987	Cellular process
GluRIID	7227.FBpp0083346	GO Process	GO:0010646	Regulation of cell communication
GluRIID	7227.FBpp0083346	GO Process	GO:0019722	Calcium-mediated signaling
GluRIID	7227.FBpp0083346	GO Process	GO:0019932	Second-messenger-mediated signaling
GluRIID	7227.FBpp0083346	GO Process	GO:0023051	Regulation of signaling
GluRIID	7227.FBpp0083346	GO Process	GO:0023052	Signaling
GluRIID	7227.FBpp0083346	GO Process	GO:0030001	Metal ion transport
GluRIID	7227.FBpp0083346	GO Process	GO:0032501	Multicellular organismal process
GluRIID	7227.FBpp0083346	GO Process	GO:0034220	Ion transmembrane transport
GluRIID	7227.FBpp0083346	GO Process	GO:0035235	Ionotropic glutamate receptor signaling pathway
GluRIID	7227.FBpp0083346	GO Process	GO:0035249	Synaptic transmission, glutamatergic
GluRIID	7227.FBpp0083346	GO Process	GO:0035556	Intracellular signal transduction
GluRIID	7227.FBpp0083346	GO Process	GO:0035725	Sodium ion transmembrane transport
GluRIID	7227.FBpp0083346	GO Process	GO:0042391	Regulation of membrane potential
GluRIID	7227.FBpp0083346	GO Process	GO:0050789	Regulation of biological process
GluRIID	7227.FBpp0083346	GO Process	GO:0050794	Regulation of cellular process
GluRIID	7227.FBpp0083346	GO Process	GO:0050804	Modulation of chemical synaptic transmission
GluRIID	7227.FBpp0083346	GO Process	GO:0050877	Nervous system process
GluRIID	7227.FBpp0083346	GO Process	GO:0050896	Response to stimulus
GluRIID	7227.FBpp0083346	GO Process	GO:0051179	Localization
GluRIID	7227.FBpp0083346	GO Process	GO:0051234	Establishment of localization
GluRIID	7227.FBpp0083346	GO Process	GO:0051716	Cellular response to stimulus
GluRIID	7227.FBpp0083346	GO Process	GO:0055085	Transmembrane transport
GluRIID	7227.FBpp0083346	GO Process	GO:0060024	Rhythmic synaptic transmission
GluRIID	7227.FBpp0083346	GO Process	GO:0060078	Regulation of postsynaptic membrane potential
GluRIID	7227.FBpp0083346	GO Process	GO:0065007	Biological regulation
GluRIID	7227.FBpp0083346	GO Process	GO:0065008	Regulation of biological quality
GluRIID	7227.FBpp0083346	GO Process	GO:0070588	Calcium ion transmembrane transport
GluRIID	7227.FBpp0083346	GO Process	GO:0071805	Potassium ion transmembrane transport
GluRIID	7227.FBpp0083346	GO Process	GO:0098655	Cation transmembrane transport
GluRIID	7227.FBpp0083346	GO Process	GO:0098660	Inorganic ion transmembrane transport
GluRIID	7227.FBpp0083346	GO Process	GO:0098662	Inorganic cation transmembrane transport
GluRIID	7227.FBpp0083346	GO Process	GO:0098916	Anterograde trans-synaptic signaling
GluRIID	7227.FBpp0083346	GO Process	GO:0099177	Regulation of trans-synaptic signaling
GluRIID	7227.FBpp0083346	GO Process	GO:0099536	Synaptic signaling
GluRIID	7227.FBpp0083346	GO Process	GO:0099537	Trans-synaptic signaling
GluRIID	7227.FBpp0083346	GO Process	GO:0099565	Chemical synaptic transmission, postsynaptic
GluRIID	7227.FBpp0083346	GO Process	GO:1905114	Cell surface receptor signaling pathway involved in cell-cell signaling
GluRIID	7227.FBpp0083346	GO Process	GO:1990806	Ligand-gated ion channel signaling pathway
GluRIID	7227.FBpp0083346	GO Function	GO:0004888	Transmembrane signaling receptor activity
GluRIID	7227.FBpp0083346	GO Function	GO:0004970	Ionotropic glutamate receptor activity
GluRIID	7227.FBpp0083346	GO Function	GO:0005215	Transporter activity
GluRIID	7227.FBpp0083346	GO Function	GO:0005216	Ion channel activity
GluRIID	7227.FBpp0083346	GO Function	GO:0005230	Extracellular ligand-gated ion channel activity
GluRIID	7227.FBpp0083346	GO Function	GO:0005261	Cation channel activity
GluRIID	7227.FBpp0083346	GO Function	GO:0005262	Calcium channel activity
GluRIID	7227.FBpp0083346	GO Function	GO:0005267	Potassium channel activity
GluRIID	7227.FBpp0083346	GO Function	GO:0005272	Sodium channel activity
GluRIID	7227.FBpp0083346	GO Function	GO:0008066	Glutamate receptor activity
GluRIID	7227.FBpp0083346	GO Function	GO:0008324	Cation transmembrane transporter activity
GluRIID	7227.FBpp0083346	GO Function	GO:0015075	Ion transmembrane transporter activity
GluRIID	7227.FBpp0083346	GO Function	GO:0015079	Potassium ion transmembrane transporter activity
GluRIID	7227.FBpp0083346	GO Function	GO:0015081	Sodium ion transmembrane transporter activity
GluRIID	7227.FBpp0083346	GO Function	GO:0015085	Calcium ion transmembrane transporter activity
GluRIID	7227.FBpp0083346	GO Function	GO:0015267	Channel activity
GluRIID	7227.FBpp0083346	GO Function	GO:0015276	Ligand-gated ion channel activity
GluRIID	7227.FBpp0083346	GO Function	GO:0015277	Kainate selective glutamate receptor activity
GluRIID	7227.FBpp0083346	GO Function	GO:0015318	Inorganic molecular entity transmembrane transporter activity
GluRIID	7227.FBpp0083346	GO Function	GO:0022803	Passive transmembrane transporter activity
GluRIID	7227.FBpp0083346	GO Function	GO:0022824	Transmitter-gated ion channel activity
GluRIID	7227.FBpp0083346	GO Function	GO:0022834	Ligand-gated channel activity
GluRIID	7227.FBpp0083346	GO Function	GO:0022835	Transmitter-gated channel activity
GluRIID	7227.FBpp0083346	GO Function	GO:0022836	Gated channel activity
GluRIID	7227.FBpp0083346	GO Function	GO:0022849	Glutamate-gated calcium ion channel activity
GluRIID	7227.FBpp0083346	GO Function	GO:0022857	Transmembrane transporter activity
GluRIID	7227.FBpp0083346	GO Function	GO:0022890	Inorganic cation transmembrane transporter activity
GluRIID	7227.FBpp0083346	GO Function	GO:0030594	Neurotransmitter receptor activity
GluRIID	7227.FBpp0083346	GO Function	GO:0038023	Signaling receptor activity
GluRIID	7227.FBpp0083346	GO Function	GO:0046873	Metal ion transmembrane transporter activity
GluRIID	7227.FBpp0083346	GO Function	GO:0060089	Molecular transducer activity
GluRIID	7227.FBpp0083346	GO Function	GO:0098960	Postsynaptic neurotransmitter receptor activity
GluRIID	7227.FBpp0083346	GO Function	GO:0099094	Ligand-gated cation channel activity
GluRIID	7227.FBpp0083346	GO Function	GO:0099529	Neurotransmitter receptor activity involved in regulation of postsynaptic membrane potential
GluRIID	7227.FBpp0083346	GO Function	GO:0099604	Ligand-gated calcium channel activity
GluRIID	7227.FBpp0083346	GO Function	GO:1904315	Transmitter-gated ion channel activity involved in regulation of postsynaptic membrane potential
GluRIID	7227.FBpp0083346	GO Component	GO:0005886	Plasma membrane
GluRIID	7227.FBpp0083346	GO Component	GO:0005887	Integral component of plasma membrane
GluRIID	7227.FBpp0083346	GO Component	GO:0008328	Ionotropic glutamate receptor complex
GluRIID	7227.FBpp0083346	GO Component	GO:0016020	Membrane
GluRIID	7227.FBpp0083346	GO Component	GO:0016021	Integral component of membrane
GluRIID	7227.FBpp0083346	GO Component	GO:0030054	Cell junction
GluRIID	7227.FBpp0083346	GO Component	GO:0031224	Intrinsic component of membrane
GluRIID	7227.FBpp0083346	GO Component	GO:0031226	Intrinsic component of plasma membrane
GluRIID	7227.FBpp0083346	GO Component	GO:0031594	Neuromuscular junction
GluRIID	7227.FBpp0083346	GO Component	GO:0032991	Protein-containing complex
GluRIID	7227.FBpp0083346	GO Component	GO:0034702	Ion channel complex
GluRIID	7227.FBpp0083346	GO Component	GO:0043226	Organelle
GluRIID	7227.FBpp0083346	GO Component	GO:0043235	Receptor complex
GluRIID	7227.FBpp0083346	GO Component	GO:0045202	Synapse
GluRIID	7227.FBpp0083346	GO Component	GO:0045211	Postsynaptic membrane
GluRIID	7227.FBpp0083346	GO Component	GO:0071944	Cell periphery
GluRIID	7227.FBpp0083346	GO Component	GO:0097060	Synaptic membrane
GluRIID	7227.FBpp0083346	GO Component	GO:0097482	Muscle cell postsynaptic specialization
GluRIID	7227.FBpp0083346	GO Component	GO:0098590	Plasma membrane region
GluRIID	7227.FBpp0083346	GO Component	GO:0098794	Postsynapse
GluRIID	7227.FBpp0083346	GO Component	GO:0098796	Membrane protein complex
GluRIID	7227.FBpp0083346	GO Component	GO:0098797	Plasma membrane protein complex
GluRIID	7227.FBpp0083346	GO Component	GO:0098802	Plasma membrane signaling receptor complex
GluRIID	7227.FBpp0083346	GO Component	GO:0098878	Neurotransmitter receptor complex
GluRIID	7227.FBpp0083346	GO Component	GO:0098975	Postsynapse of neuromuscular junction
GluRIID	7227.FBpp0083346	GO Component	GO:0099572	Postsynaptic specialization
GluRIID	7227.FBpp0083346	GO Component	GO:0110165	Cellular anatomical entity
GluRIID	7227.FBpp0083346	GO Component	GO:1902495	Transmembrane transporter complex
GluRIID	7227.FBpp0083346	GO Component	GO:1990351	Transporter complex
GluRIID	7227.FBpp0083346	STRING clusters	CL:14573	Mixed, incl. Ion channel complex, and Neurotransmitter receptors and postsynaptic signal transmission
GluRIID	7227.FBpp0083346	STRING clusters	CL:14793	Transmitter-gated channel activity, and G protein-coupled receptor complex
GluRIID	7227.FBpp0083346	STRING clusters	CL:14846	Ionotropic glutamate receptor, and Recoverin family
GluRIID	7227.FBpp0083346	STRING clusters	CL:14847	Neurotransmitter receptor complex, and Cornichon
GluRIID	7227.FBpp0083346	STRING clusters	CL:14850	Glutamate-gated calcium ion channel activity
GluRIID	7227.FBpp0083346	Reactome	DME-112314	Neurotransmitter receptors and postsynaptic signal transmission
GluRIID	7227.FBpp0083346	Reactome	DME-112315	Transmission across Chemical Synapses
GluRIID	7227.FBpp0083346	Reactome	DME-112316	Neuronal System
GluRIID	7227.FBpp0083346	Reactome	DME-451306	Ionotropic activity of kainate receptors
GluRIID	7227.FBpp0083346	Reactome	DME-451307	Activation of Na-permeable kainate receptors
GluRIID	7227.FBpp0083346	Reactome	DME-451308	Activation of Ca-permeable Kainate Receptor
GluRIID	7227.FBpp0083346	Reactome	DME-451326	Activation of kainate receptors upon glutamate binding
GluRIID	7227.FBpp0083346	COMPARTMENTS	GOCC:0005886	Plasma membrane
GluRIID	7227.FBpp0083346	COMPARTMENTS	GOCC:0005887	Integral component of plasma membrane
GluRIID	7227.FBpp0083346	COMPARTMENTS	GOCC:0008328	Ionotropic glutamate receptor complex
GluRIID	7227.FBpp0083346	COMPARTMENTS	GOCC:0016020	Membrane
GluRIID	7227.FBpp0083346	COMPARTMENTS	GOCC:0016021	Integral component of membrane
GluRIID	7227.FBpp0083346	COMPARTMENTS	GOCC:0030054	Cell junction
GluRIID	7227.FBpp0083346	COMPARTMENTS	GOCC:0031224	Intrinsic component of membrane
GluRIID	7227.FBpp0083346	COMPARTMENTS	GOCC:0031226	Intrinsic component of plasma membrane
GluRIID	7227.FBpp0083346	COMPARTMENTS	GOCC:0031594	Neuromuscular junction
GluRIID	7227.FBpp0083346	COMPARTMENTS	GOCC:0032991	Protein-containing complex
GluRIID	7227.FBpp0083346	COMPARTMENTS	GOCC:0034702	Ion channel complex
GluRIID	7227.FBpp0083346	COMPARTMENTS	GOCC:0043226	Organelle
GluRIID	7227.FBpp0083346	COMPARTMENTS	GOCC:0043235	Receptor complex
GluRIID	7227.FBpp0083346	COMPARTMENTS	GOCC:0045202	Synapse
GluRIID	7227.FBpp0083346	COMPARTMENTS	GOCC:0045211	Postsynaptic membrane
GluRIID	7227.FBpp0083346	COMPARTMENTS	GOCC:0071944	Cell periphery
GluRIID	7227.FBpp0083346	COMPARTMENTS	GOCC:0097060	Synaptic membrane
GluRIID	7227.FBpp0083346	COMPARTMENTS	GOCC:0097482	Muscle cell postsynaptic specialization
GluRIID	7227.FBpp0083346	COMPARTMENTS	GOCC:0098590	Plasma membrane region
GluRIID	7227.FBpp0083346	COMPARTMENTS	GOCC:0098794	Postsynapse
GluRIID	7227.FBpp0083346	COMPARTMENTS	GOCC:0098796	Membrane protein complex
GluRIID	7227.FBpp0083346	COMPARTMENTS	GOCC:0098797	Plasma membrane protein complex
GluRIID	7227.FBpp0083346	COMPARTMENTS	GOCC:0098802	Plasma membrane signaling receptor complex
GluRIID	7227.FBpp0083346	COMPARTMENTS	GOCC:0098878	Neurotransmitter receptor complex
GluRIID	7227.FBpp0083346	COMPARTMENTS	GOCC:0098975	Postsynapse of neuromuscular junction
GluRIID	7227.FBpp0083346	COMPARTMENTS	GOCC:0099572	Postsynaptic specialization
GluRIID	7227.FBpp0083346	COMPARTMENTS	GOCC:0110165	Cellular anatomical entity
GluRIID	7227.FBpp0083346	COMPARTMENTS	GOCC:1902495	Transmembrane transporter complex
GluRIID	7227.FBpp0083346	COMPARTMENTS	GOCC:1990351	Transporter complex
GluRIID	7227.FBpp0083346	Monarch	FBcv:0000349	Viable
GluRIID	7227.FBpp0083346	Monarch	FBcv:0000351	Lethal
GluRIID	7227.FBpp0083346	Monarch	FBcv:0000389	Paralytic
GluRIID	7227.FBpp0083346	Monarch	FBcv:0000434	Abnormal neurophysiology
GluRIID	7227.FBpp0083346	Monarch	FBcv:0000435	Abnormal neuroanatomy
GluRIID	7227.FBpp0083346	Monarch	FBcv:0002000	Lethal - all die before end of P-stage
GluRIID	7227.FBpp0083346	Monarch	FBcv:0002001	Lethal - all die before end of first instar larval stage
GluRIID	7227.FBpp0083346	Monarch	FBcv:0002002	Lethal - all die before end of larval stage
GluRIID	7227.FBpp0083346	Monarch	FBcv:0002003	Lethal - all die before end of second instar larval stage
GluRIID	7227.FBpp0083346	Monarch	FBcv:0002004	Increased mortality
GluRIID	7227.FBpp0083346	Monarch	FBcv:0002015	Partially lethal
GluRIID	7227.FBpp0083346	Monarch	FBcv:0002019	Increased mortality during development
GluRIID	7227.FBpp0083346	Monarch	FBcv:0002026	Lethal - all die before end of prepupal stage
GluRIID	7227.FBpp0083346	Monarch	FBcv:0002027	Lethal - all die before end of pupal stage
GluRIID	7227.FBpp0083346	Monarch	FBcv:0002033	Lethal - all die during embryonic stage
GluRIID	7227.FBpp0083346	Monarch	FBcv:0002037	Majority die during embryonic stage
GluRIID	7227.FBpp0083346	Monarch	FBcv:0002041	Some die during embryonic stage
GluRIID	7227.FBpp0083346	UniProt Keywords	KW-0406	Ion transport
GluRIID	7227.FBpp0083346	UniProt Keywords	KW-0407	Ion channel
GluRIID	7227.FBpp0083346	UniProt Keywords	KW-0472	Membrane
GluRIID	7227.FBpp0083346	UniProt Keywords	KW-0628	Postsynaptic cell membrane
GluRIID	7227.FBpp0083346	UniProt Keywords	KW-0675	Receptor
GluRIID	7227.FBpp0083346	UniProt Keywords	KW-0732	Signal
GluRIID	7227.FBpp0083346	UniProt Keywords	KW-0770	Synapse
GluRIID	7227.FBpp0083346	UniProt Keywords	KW-0812	Transmembrane
GluRIID	7227.FBpp0083346	UniProt Keywords	KW-0813	Transport
GluRIID	7227.FBpp0083346	UniProt Keywords	KW-0965	Cell junction
GluRIID	7227.FBpp0083346	UniProt Keywords	KW-1003	Cell membrane
GluRIID	7227.FBpp0083346	UniProt Keywords	KW-1071	Ligand-gated ion channel
GluRIID	7227.FBpp0083346	UniProt Keywords	KW-1133	Transmembrane helix
GluRIID	7227.FBpp0083346	Pfam	PF01094	Receptor family ligand binding region
GluRIID	7227.FBpp0083346	InterPro	IPR001320	Ionotropic glutamate receptor, C-terminal
GluRIID	7227.FBpp0083346	InterPro	IPR001508	Ionotropic glutamate receptor, metazoa
GluRIID	7227.FBpp0083346	InterPro	IPR001828	Receptor, ligand binding region
GluRIID	7227.FBpp0083346	InterPro	IPR015683	Ionotropic glutamate receptor
GluRIID	7227.FBpp0083346	InterPro	IPR019594	Ionotropic glutamate receptor, L-glutamate and glycine-binding domain
GluRIID	7227.FBpp0083346	InterPro	IPR028082	Periplasmic binding protein-like I
GluRIID	7227.FBpp0083346	SMART	SM00918	Ligated ion channel L-glutamate- and glycine-binding site
GluRIIE	7227.FBpp0110134	GO Process	GO:0003008	System process
GluRIIE	7227.FBpp0110134	GO Process	GO:0006810	Transport
GluRIIE	7227.FBpp0110134	GO Process	GO:0006811	Ion transport
GluRIIE	7227.FBpp0110134	GO Process	GO:0006812	Cation transport
GluRIIE	7227.FBpp0110134	GO Process	GO:0006816	Calcium ion transport
GluRIIE	7227.FBpp0110134	GO Process	GO:0007154	Cell communication
GluRIIE	7227.FBpp0110134	GO Process	GO:0007165	Signal transduction
GluRIIE	7227.FBpp0110134	GO Process	GO:0007166	Cell surface receptor signaling pathway
GluRIIE	7227.FBpp0110134	GO Process	GO:0007215	Glutamate receptor signaling pathway
GluRIIE	7227.FBpp0110134	GO Process	GO:0007267	Cell-cell signaling
GluRIIE	7227.FBpp0110134	GO Process	GO:0007268	Chemical synaptic transmission
GluRIIE	7227.FBpp0110134	GO Process	GO:0007274	Neuromuscular synaptic transmission
GluRIIE	7227.FBpp0110134	GO Process	GO:0009987	Cellular process
GluRIIE	7227.FBpp0110134	GO Process	GO:0010646	Regulation of cell communication
GluRIIE	7227.FBpp0110134	GO Process	GO:0019722	Calcium-mediated signaling
GluRIIE	7227.FBpp0110134	GO Process	GO:0019932	Second-messenger-mediated signaling
GluRIIE	7227.FBpp0110134	GO Process	GO:0023051	Regulation of signaling
GluRIIE	7227.FBpp0110134	GO Process	GO:0023052	Signaling
GluRIIE	7227.FBpp0110134	GO Process	GO:0030001	Metal ion transport
GluRIIE	7227.FBpp0110134	GO Process	GO:0032501	Multicellular organismal process
GluRIIE	7227.FBpp0110134	GO Process	GO:0034220	Ion transmembrane transport
GluRIIE	7227.FBpp0110134	GO Process	GO:0035235	Ionotropic glutamate receptor signaling pathway
GluRIIE	7227.FBpp0110134	GO Process	GO:0035249	Synaptic transmission, glutamatergic
GluRIIE	7227.FBpp0110134	GO Process	GO:0035556	Intracellular signal transduction
GluRIIE	7227.FBpp0110134	GO Process	GO:0042391	Regulation of membrane potential
GluRIIE	7227.FBpp0110134	GO Process	GO:0050789	Regulation of biological process
GluRIIE	7227.FBpp0110134	GO Process	GO:0050794	Regulation of cellular process
GluRIIE	7227.FBpp0110134	GO Process	GO:0050803	Regulation of synapse structure or activity
GluRIIE	7227.FBpp0110134	GO Process	GO:0050804	Modulation of chemical synaptic transmission
GluRIIE	7227.FBpp0110134	GO Process	GO:0050877	Nervous system process
GluRIIE	7227.FBpp0110134	GO Process	GO:0050896	Response to stimulus
GluRIIE	7227.FBpp0110134	GO Process	GO:0051179	Localization
GluRIIE	7227.FBpp0110134	GO Process	GO:0051234	Establishment of localization
GluRIIE	7227.FBpp0110134	GO Process	GO:0051716	Cellular response to stimulus
GluRIIE	7227.FBpp0110134	GO Process	GO:0055085	Transmembrane transport
GluRIIE	7227.FBpp0110134	GO Process	GO:0060025	Regulation of synaptic activity
GluRIIE	7227.FBpp0110134	GO Process	GO:0060078	Regulation of postsynaptic membrane potential
GluRIIE	7227.FBpp0110134	GO Process	GO:0065007	Biological regulation
GluRIIE	7227.FBpp0110134	GO Process	GO:0065008	Regulation of biological quality
GluRIIE	7227.FBpp0110134	GO Process	GO:0070588	Calcium ion transmembrane transport
GluRIIE	7227.FBpp0110134	GO Process	GO:0098655	Cation transmembrane transport
GluRIIE	7227.FBpp0110134	GO Process	GO:0098660	Inorganic ion transmembrane transport
GluRIIE	7227.FBpp0110134	GO Process	GO:0098662	Inorganic cation transmembrane transport
GluRIIE	7227.FBpp0110134	GO Process	GO:0098916	Anterograde trans-synaptic signaling
GluRIIE	7227.FBpp0110134	GO Process	GO:0099177	Regulation of trans-synaptic signaling
GluRIIE	7227.FBpp0110134	GO Process	GO:0099536	Synaptic signaling
GluRIIE	7227.FBpp0110134	GO Process	GO:0099537	Trans-synaptic signaling
GluRIIE	7227.FBpp0110134	GO Process	GO:0099565	Chemical synaptic transmission, postsynaptic
GluRIIE	7227.FBpp0110134	GO Process	GO:1905114	Cell surface receptor signaling pathway involved in cell-cell signaling
GluRIIE	7227.FBpp0110134	GO Process	GO:1990806	Ligand-gated ion channel signaling pathway
GluRIIE	7227.FBpp0110134	GO Function	GO:0004888	Transmembrane signaling receptor activity
GluRIIE	7227.FBpp0110134	GO Function	GO:0004970	Ionotropic glutamate receptor activity
GluRIIE	7227.FBpp0110134	GO Function	GO:0005215	Transporter activity
GluRIIE	7227.FBpp0110134	GO Function	GO:0005216	Ion channel activity
GluRIIE	7227.FBpp0110134	GO Function	GO:0005230	Extracellular ligand-gated ion channel activity
GluRIIE	7227.FBpp0110134	GO Function	GO:0005261	Cation channel activity
GluRIIE	7227.FBpp0110134	GO Function	GO:0005262	Calcium channel activity
GluRIIE	7227.FBpp0110134	GO Function	GO:0008066	Glutamate receptor activity
GluRIIE	7227.FBpp0110134	GO Function	GO:0008324	Cation transmembrane transporter activity
GluRIIE	7227.FBpp0110134	GO Function	GO:0015075	Ion transmembrane transporter activity
GluRIIE	7227.FBpp0110134	GO Function	GO:0015085	Calcium ion transmembrane transporter activity
GluRIIE	7227.FBpp0110134	GO Function	GO:0015267	Channel activity
GluRIIE	7227.FBpp0110134	GO Function	GO:0015276	Ligand-gated ion channel activity
GluRIIE	7227.FBpp0110134	GO Function	GO:0015318	Inorganic molecular entity transmembrane transporter activity
GluRIIE	7227.FBpp0110134	GO Function	GO:0022803	Passive transmembrane transporter activity
GluRIIE	7227.FBpp0110134	GO Function	GO:0022824	Transmitter-gated ion channel activity
GluRIIE	7227.FBpp0110134	GO Function	GO:0022834	Ligand-gated channel activity
GluRIIE	7227.FBpp0110134	GO Function	GO:0022835	Transmitter-gated channel activity
GluRIIE	7227.FBpp0110134	GO Function	GO:0022836	Gated channel activity
GluRIIE	7227.FBpp0110134	GO Function	GO:0022849	Glutamate-gated calcium ion channel activity
GluRIIE	7227.FBpp0110134	GO Function	GO:0022857	Transmembrane transporter activity
GluRIIE	7227.FBpp0110134	GO Function	GO:0022890	Inorganic cation transmembrane transporter activity
GluRIIE	7227.FBpp0110134	GO Function	GO:0030594	Neurotransmitter receptor activity
GluRIIE	7227.FBpp0110134	GO Function	GO:0038023	Signaling receptor activity
GluRIIE	7227.FBpp0110134	GO Function	GO:0046873	Metal ion transmembrane transporter activity
GluRIIE	7227.FBpp0110134	GO Function	GO:0060089	Molecular transducer activity
GluRIIE	7227.FBpp0110134	GO Function	GO:0098960	Postsynaptic neurotransmitter receptor activity
GluRIIE	7227.FBpp0110134	GO Function	GO:0099094	Ligand-gated cation channel activity
GluRIIE	7227.FBpp0110134	GO Function	GO:0099529	Neurotransmitter receptor activity involved in regulation of postsynaptic membrane potential
GluRIIE	7227.FBpp0110134	GO Function	GO:0099604	Ligand-gated calcium channel activity
GluRIIE	7227.FBpp0110134	GO Function	GO:1904315	Transmitter-gated ion channel activity involved in regulation of postsynaptic membrane potential
GluRIIE	7227.FBpp0110134	GO Component	GO:0005886	Plasma membrane
GluRIIE	7227.FBpp0110134	GO Component	GO:0005887	Integral component of plasma membrane
GluRIIE	7227.FBpp0110134	GO Component	GO:0008328	Ionotropic glutamate receptor complex
GluRIIE	7227.FBpp0110134	GO Component	GO:0016020	Membrane
GluRIIE	7227.FBpp0110134	GO Component	GO:0016021	Integral component of membrane
GluRIIE	7227.FBpp0110134	GO Component	GO:0030054	Cell junction
GluRIIE	7227.FBpp0110134	GO Component	GO:0031224	Intrinsic component of membrane
GluRIIE	7227.FBpp0110134	GO Component	GO:0031226	Intrinsic component of plasma membrane
GluRIIE	7227.FBpp0110134	GO Component	GO:0031594	Neuromuscular junction
GluRIIE	7227.FBpp0110134	GO Component	GO:0032991	Protein-containing complex
GluRIIE	7227.FBpp0110134	GO Component	GO:0034702	Ion channel complex
GluRIIE	7227.FBpp0110134	GO Component	GO:0043226	Organelle
GluRIIE	7227.FBpp0110134	GO Component	GO:0043235	Receptor complex
GluRIIE	7227.FBpp0110134	GO Component	GO:0045202	Synapse
GluRIIE	7227.FBpp0110134	GO Component	GO:0045211	Postsynaptic membrane
GluRIIE	7227.FBpp0110134	GO Component	GO:0071944	Cell periphery
GluRIIE	7227.FBpp0110134	GO Component	GO:0097060	Synaptic membrane
GluRIIE	7227.FBpp0110134	GO Component	GO:0097482	Muscle cell postsynaptic specialization
GluRIIE	7227.FBpp0110134	GO Component	GO:0098590	Plasma membrane region
GluRIIE	7227.FBpp0110134	GO Component	GO:0098794	Postsynapse
GluRIIE	7227.FBpp0110134	GO Component	GO:0098796	Membrane protein complex
GluRIIE	7227.FBpp0110134	GO Component	GO:0098797	Plasma membrane protein complex
GluRIIE	7227.FBpp0110134	GO Component	GO:0098802	Plasma membrane signaling receptor complex
GluRIIE	7227.FBpp0110134	GO Component	GO:0098878	Neurotransmitter receptor complex
GluRIIE	7227.FBpp0110134	GO Component	GO:0098975	Postsynapse of neuromuscular junction
GluRIIE	7227.FBpp0110134	GO Component	GO:0099572	Postsynaptic specialization
GluRIIE	7227.FBpp0110134	GO Component	GO:0110165	Cellular anatomical entity
GluRIIE	7227.FBpp0110134	GO Component	GO:1902495	Transmembrane transporter complex
GluRIIE	7227.FBpp0110134	GO Component	GO:1990351	Transporter complex
GluRIIE	7227.FBpp0110134	STRING clusters	CL:14573	Mixed, incl. Ion channel complex, and Neurotransmitter receptors and postsynaptic signal transmission
GluRIIE	7227.FBpp0110134	STRING clusters	CL:14793	Transmitter-gated channel activity, and G protein-coupled receptor complex
GluRIIE	7227.FBpp0110134	STRING clusters	CL:14846	Ionotropic glutamate receptor, and Recoverin family
GluRIIE	7227.FBpp0110134	STRING clusters	CL:14847	Neurotransmitter receptor complex, and Cornichon
GluRIIE	7227.FBpp0110134	STRING clusters	CL:14850	Glutamate-gated calcium ion channel activity
GluRIIE	7227.FBpp0110134	Reactome	DME-112314	Neurotransmitter receptors and postsynaptic signal transmission
GluRIIE	7227.FBpp0110134	Reactome	DME-112315	Transmission across Chemical Synapses
GluRIIE	7227.FBpp0110134	Reactome	DME-112316	Neuronal System
GluRIIE	7227.FBpp0110134	Reactome	DME-451306	Ionotropic activity of kainate receptors
GluRIIE	7227.FBpp0110134	Reactome	DME-451307	Activation of Na-permeable kainate receptors
GluRIIE	7227.FBpp0110134	Reactome	DME-451308	Activation of Ca-permeable Kainate Receptor
GluRIIE	7227.FBpp0110134	Reactome	DME-451326	Activation of kainate receptors upon glutamate binding
GluRIIE	7227.FBpp0110134	COMPARTMENTS	GOCC:0005886	Plasma membrane
GluRIIE	7227.FBpp0110134	COMPARTMENTS	GOCC:0005887	Integral component of plasma membrane
GluRIIE	7227.FBpp0110134	COMPARTMENTS	GOCC:0008328	Ionotropic glutamate receptor complex
GluRIIE	7227.FBpp0110134	COMPARTMENTS	GOCC:0016020	Membrane
GluRIIE	7227.FBpp0110134	COMPARTMENTS	GOCC:0016021	Integral component of membrane
GluRIIE	7227.FBpp0110134	COMPARTMENTS	GOCC:0030054	Cell junction
GluRIIE	7227.FBpp0110134	COMPARTMENTS	GOCC:0031224	Intrinsic component of membrane
GluRIIE	7227.FBpp0110134	COMPARTMENTS	GOCC:0031226	Intrinsic component of plasma membrane
GluRIIE	7227.FBpp0110134	COMPARTMENTS	GOCC:0031594	Neuromuscular junction
GluRIIE	7227.FBpp0110134	COMPARTMENTS	GOCC:0032991	Protein-containing complex
GluRIIE	7227.FBpp0110134	COMPARTMENTS	GOCC:0034702	Ion channel complex
GluRIIE	7227.FBpp0110134	COMPARTMENTS	GOCC:0043226	Organelle
GluRIIE	7227.FBpp0110134	COMPARTMENTS	GOCC:0043235	Receptor complex
GluRIIE	7227.FBpp0110134	COMPARTMENTS	GOCC:0045202	Synapse
GluRIIE	7227.FBpp0110134	COMPARTMENTS	GOCC:0045211	Postsynaptic membrane
GluRIIE	7227.FBpp0110134	COMPARTMENTS	GOCC:0071944	Cell periphery
GluRIIE	7227.FBpp0110134	COMPARTMENTS	GOCC:0097060	Synaptic membrane
GluRIIE	7227.FBpp0110134	COMPARTMENTS	GOCC:0097482	Muscle cell postsynaptic specialization
GluRIIE	7227.FBpp0110134	COMPARTMENTS	GOCC:0098590	Plasma membrane region
GluRIIE	7227.FBpp0110134	COMPARTMENTS	GOCC:0098794	Postsynapse
GluRIIE	7227.FBpp0110134	COMPARTMENTS	GOCC:0098796	Membrane protein complex
GluRIIE	7227.FBpp0110134	COMPARTMENTS	GOCC:0098797	Plasma membrane protein complex
GluRIIE	7227.FBpp0110134	COMPARTMENTS	GOCC:0098802	Plasma membrane signaling receptor complex
GluRIIE	7227.FBpp0110134	COMPARTMENTS	GOCC:0098878	Neurotransmitter receptor complex
GluRIIE	7227.FBpp0110134	COMPARTMENTS	GOCC:0098975	Postsynapse of neuromuscular junction
GluRIIE	7227.FBpp0110134	COMPARTMENTS	GOCC:0099572	Postsynaptic specialization
GluRIIE	7227.FBpp0110134	COMPARTMENTS	GOCC:0110165	Cellular anatomical entity
GluRIIE	7227.FBpp0110134	COMPARTMENTS	GOCC:1902495	Transmembrane transporter complex
GluRIIE	7227.FBpp0110134	COMPARTMENTS	GOCC:1990351	Transporter complex
GluRIIE	7227.FBpp0110134	Monarch	FBcv:0000349	Viable
GluRIIE	7227.FBpp0110134	Monarch	FBcv:0000351	Lethal
GluRIIE	7227.FBpp0110134	Monarch	FBcv:0000352	Partially lethal - majority die
GluRIIE	7227.FBpp0110134	Monarch	FBcv:0000354	Visible
GluRIIE	7227.FBpp0110134	Monarch	FBcv:0000389	Paralytic
GluRIIE	7227.FBpp0110134	Monarch	FBcv:0000435	Abnormal neuroanatomy
GluRIIE	7227.FBpp0110134	Monarch	FBcv:0002000	Lethal - all die before end of P-stage
GluRIIE	7227.FBpp0110134	Monarch	FBcv:0002002	Lethal - all die before end of larval stage
GluRIIE	7227.FBpp0110134	Monarch	FBcv:0002004	Increased mortality
GluRIIE	7227.FBpp0110134	Monarch	FBcv:0002007	Lethal - all die during larval stage
GluRIIE	7227.FBpp0110134	Monarch	FBcv:0002012	Majority die during larval stage
GluRIIE	7227.FBpp0110134	Monarch	FBcv:0002015	Partially lethal
GluRIIE	7227.FBpp0110134	Monarch	FBcv:0002019	Increased mortality during development
GluRIIE	7227.FBpp0110134	Monarch	FBcv:0002020	Some die during P-stage
GluRIIE	7227.FBpp0110134	Monarch	FBcv:0002023	Some die during larval stage
GluRIIE	7227.FBpp0110134	Monarch	FBcv:0002026	Lethal - all die before end of prepupal stage
GluRIIE	7227.FBpp0110134	Monarch	FBcv:0002027	Lethal - all die before end of pupal stage
GluRIIE	7227.FBpp0110134	Monarch	FBcv:0002039	Some die during pupal stage
GluRIIE	7227.FBpp0110134	UniProt Keywords	KW-0406	Ion transport
GluRIIE	7227.FBpp0110134	UniProt Keywords	KW-0407	Ion channel
GluRIIE	7227.FBpp0110134	UniProt Keywords	KW-0472	Membrane
GluRIIE	7227.FBpp0110134	UniProt Keywords	KW-0628	Postsynaptic cell membrane
GluRIIE	7227.FBpp0110134	UniProt Keywords	KW-0675	Receptor
GluRIIE	7227.FBpp0110134	UniProt Keywords	KW-0732	Signal
GluRIIE	7227.FBpp0110134	UniProt Keywords	KW-0770	Synapse
GluRIIE	7227.FBpp0110134	UniProt Keywords	KW-0812	Transmembrane
GluRIIE	7227.FBpp0110134	UniProt Keywords	KW-0813	Transport
GluRIIE	7227.FBpp0110134	UniProt Keywords	KW-0965	Cell junction
GluRIIE	7227.FBpp0110134	UniProt Keywords	KW-1003	Cell membrane
GluRIIE	7227.FBpp0110134	UniProt Keywords	KW-1071	Ligand-gated ion channel
GluRIIE	7227.FBpp0110134	UniProt Keywords	KW-1133	Transmembrane helix
GluRIIE	7227.FBpp0110134	Pfam	PF01094	Receptor family ligand binding region
GluRIIE	7227.FBpp0110134	InterPro	IPR001320	Ionotropic glutamate receptor, C-terminal
GluRIIE	7227.FBpp0110134	InterPro	IPR001508	Ionotropic glutamate receptor, metazoa
GluRIIE	7227.FBpp0110134	InterPro	IPR001828	Receptor, ligand binding region
GluRIIE	7227.FBpp0110134	InterPro	IPR015683	Ionotropic glutamate receptor
GluRIIE	7227.FBpp0110134	InterPro	IPR019594	Ionotropic glutamate receptor, L-glutamate and glycine-binding domain
GluRIIE	7227.FBpp0110134	InterPro	IPR028082	Periplasmic binding protein-like I
GluRIIE	7227.FBpp0110134	SMART	SM00918	Ligated ion channel L-glutamate- and glycine-binding site
Gr64f	7227.FBpp0073057	GO Process	GO:0001582	Detection of chemical stimulus involved in sensory perception of sweet taste
Gr64f	7227.FBpp0073057	GO Process	GO:0003008	System process
Gr64f	7227.FBpp0073057	GO Process	GO:0007600	Sensory perception
Gr64f	7227.FBpp0073057	GO Process	GO:0007606	Sensory perception of chemical stimulus
Gr64f	7227.FBpp0073057	GO Process	GO:0009593	Detection of chemical stimulus
Gr64f	7227.FBpp0073057	GO Process	GO:0032501	Multicellular organismal process
Gr64f	7227.FBpp0073057	GO Process	GO:0042221	Response to chemical
Gr64f	7227.FBpp0073057	GO Process	GO:0050877	Nervous system process
Gr64f	7227.FBpp0073057	GO Process	GO:0050896	Response to stimulus
Gr64f	7227.FBpp0073057	GO Process	GO:0050906	Detection of stimulus involved in sensory perception
Gr64f	7227.FBpp0073057	GO Process	GO:0050907	Detection of chemical stimulus involved in sensory perception
Gr64f	7227.FBpp0073057	GO Process	GO:0050909	Sensory perception of taste
Gr64f	7227.FBpp0073057	GO Process	GO:0050912	Detection of chemical stimulus involved in sensory perception of taste
Gr64f	7227.FBpp0073057	GO Process	GO:0050916	Sensory perception of sweet taste
Gr64f	7227.FBpp0073057	GO Process	GO:0051606	Detection of stimulus
Gr64f	7227.FBpp0073057	GO Function	GO:0004888	Transmembrane signaling receptor activity
Gr64f	7227.FBpp0073057	GO Function	GO:0008527	Taste receptor activity
Gr64f	7227.FBpp0073057	GO Function	GO:0033041	Sweet taste receptor activity
Gr64f	7227.FBpp0073057	GO Function	GO:0038023	Signaling receptor activity
Gr64f	7227.FBpp0073057	GO Function	GO:0060089	Molecular transducer activity
Gr64f	7227.FBpp0073057	GO Component	GO:0016020	Membrane
Gr64f	7227.FBpp0073057	GO Component	GO:0016021	Integral component of membrane
Gr64f	7227.FBpp0073057	GO Component	GO:0031224	Intrinsic component of membrane
Gr64f	7227.FBpp0073057	GO Component	GO:0110165	Cellular anatomical entity
Gr64f	7227.FBpp0073057	STRING clusters	CL:25838	Taste receptor activity, and Ligand-gated channel activity
Gr64f	7227.FBpp0073057	STRING clusters	CL:25839	Taste receptor activity, and Epithelial sodium channel
Gr64f	7227.FBpp0073057	STRING clusters	CL:25841	Taste receptor activity, and Ligand-gated channel activity
Gr64f	7227.FBpp0073057	STRING clusters	CL:25967	Otopetrin, and Cellular response to water stimulus
Gr64f	7227.FBpp0073057	COMPARTMENTS	GOCC:0016020	Membrane
Gr64f	7227.FBpp0073057	COMPARTMENTS	GOCC:0016021	Integral component of membrane
Gr64f	7227.FBpp0073057	COMPARTMENTS	GOCC:0031224	Intrinsic component of membrane
Gr64f	7227.FBpp0073057	COMPARTMENTS	GOCC:0110165	Cellular anatomical entity
Gr64f	7227.FBpp0073057	Monarch	FBcv:0000349	Viable
Gr64f	7227.FBpp0073057	Monarch	FBcv:0000387	Abnormal behavior
Gr64f	7227.FBpp0073057	Monarch	FBcv:0000403	Abnormal chemosensory behavior
Gr64f	7227.FBpp0073057	Monarch	FBcv:0000405	Abnormal taste perception
Gr64f	7227.FBpp0073057	Monarch	FBcv:0000680	Abnormal proboscis extension reflex
Gr64f	7227.FBpp0073057	Monarch	FBcv:0000681	Abnormal sensory perception
Gr64f	7227.FBpp0073057	Monarch	FBcv:0006004	Abnormal oviposition
Gr64f	7227.FBpp0073057	UniProt Keywords	KW-0325	Glycoprotein
Gr64f	7227.FBpp0073057	UniProt Keywords	KW-0472	Membrane
Gr64f	7227.FBpp0073057	UniProt Keywords	KW-0675	Receptor
Gr64f	7227.FBpp0073057	UniProt Keywords	KW-0807	Transducer
Gr64f	7227.FBpp0073057	UniProt Keywords	KW-0812	Transmembrane
Gr64f	7227.FBpp0073057	UniProt Keywords	KW-1003	Cell membrane
Gr64f	7227.FBpp0073057	UniProt Keywords	KW-1133	Transmembrane helix
Gr64f	7227.FBpp0073057	Pfam	PF08395	7tm Chemosensory receptor
Gr64f	7227.FBpp0073057	InterPro	IPR009318	Gustatory receptor
Ir20a	7227.FBpp0076909	GO Process	GO:0006810	Transport
Ir20a	7227.FBpp0076909	GO Process	GO:0006811	Ion transport
Ir20a	7227.FBpp0076909	GO Process	GO:0009593	Detection of chemical stimulus
Ir20a	7227.FBpp0076909	GO Process	GO:0009987	Cellular process
Ir20a	7227.FBpp0076909	GO Process	GO:0034220	Ion transmembrane transport
Ir20a	7227.FBpp0076909	GO Process	GO:0042221	Response to chemical
Ir20a	7227.FBpp0076909	GO Process	GO:0050896	Response to stimulus
Ir20a	7227.FBpp0076909	GO Process	GO:0051179	Localization
Ir20a	7227.FBpp0076909	GO Process	GO:0051234	Establishment of localization
Ir20a	7227.FBpp0076909	GO Process	GO:0051606	Detection of stimulus
Ir20a	7227.FBpp0076909	GO Process	GO:0055085	Transmembrane transport
Ir20a	7227.FBpp0076909	GO Function	GO:0005215	Transporter activity
Ir20a	7227.FBpp0076909	GO Function	GO:0005216	Ion channel activity
Ir20a	7227.FBpp0076909	GO Function	GO:0015075	Ion transmembrane transporter activity
Ir20a	7227.FBpp0076909	GO Function	GO:0015267	Channel activity
Ir20a	7227.FBpp0076909	GO Function	GO:0015276	Ligand-gated ion channel activity
Ir20a	7227.FBpp0076909	GO Function	GO:0015318	Inorganic molecular entity transmembrane transporter activity
Ir20a	7227.FBpp0076909	GO Function	GO:0022803	Passive transmembrane transporter activity
Ir20a	7227.FBpp0076909	GO Function	GO:0022834	Ligand-gated channel activity
Ir20a	7227.FBpp0076909	GO Function	GO:0022836	Gated channel activity
Ir20a	7227.FBpp0076909	GO Function	GO:0022857	Transmembrane transporter activity
Ir20a	7227.FBpp0076909	GO Component	GO:0016020	Membrane
Ir20a	7227.FBpp0076909	GO Component	GO:0016021	Integral component of membrane
Ir20a	7227.FBpp0076909	GO Component	GO:0031224	Intrinsic component of membrane
Ir20a	7227.FBpp0076909	GO Component	GO:0110165	Cellular anatomical entity
Ir20a	7227.FBpp0076909	STRING clusters	CL:25838	Taste receptor activity, and Ligand-gated channel activity
Ir20a	7227.FBpp0076909	STRING clusters	CL:25839	Taste receptor activity, and Epithelial sodium channel
Ir20a	7227.FBpp0076909	STRING clusters	CL:25841	Taste receptor activity, and Ligand-gated channel activity
Ir20a	7227.FBpp0076909	STRING clusters	CL:25843	Taste receptor activity, and Ligand-gated channel activity
Ir20a	7227.FBpp0076909	STRING clusters	CL:25933	Ligand-gated channel activity
Ir20a	7227.FBpp0076909	STRING clusters	CL:25934	Ligand-gated channel activity
Ir20a	7227.FBpp0076909	COMPARTMENTS	GOCC:0016020	Membrane
Ir20a	7227.FBpp0076909	COMPARTMENTS	GOCC:0016021	Integral component of membrane
Ir20a	7227.FBpp0076909	COMPARTMENTS	GOCC:0031224	Intrinsic component of membrane
Ir20a	7227.FBpp0076909	COMPARTMENTS	GOCC:0110165	Cellular anatomical entity
Ir20a	7227.FBpp0076909	Monarch	FBcv:0000349	Viable
Ir20a	7227.FBpp0076909	Monarch	FBcv:0000405	Abnormal taste perception
Ir20a	7227.FBpp0076909	Monarch	FBcv:0000434	Abnormal neurophysiology
Ir20a	7227.FBpp0076909	Monarch	FBcv:0000681	Abnormal sensory perception
Ir20a	7227.FBpp0076909	UniProt Keywords	KW-0472	Membrane
Ir20a	7227.FBpp0076909	UniProt Keywords	KW-0675	Receptor
Ir20a	7227.FBpp0076909	UniProt Keywords	KW-0812	Transmembrane
Ir20a	7227.FBpp0076909	UniProt Keywords	KW-1133	Transmembrane helix
Ir31a	7227.FBpp0307910	GO Process	GO:0003008	System process
Ir31a	7227.FBpp0307910	GO Process	GO:0006810	Transport
Ir31a	7227.FBpp0307910	GO Process	GO:0006811	Ion transport
Ir31a	7227.FBpp0307910	GO Process	GO:0007600	Sensory perception
Ir31a	7227.FBpp0307910	GO Process	GO:0007606	Sensory perception of chemical stimulus
Ir31a	7227.FBpp0307910	GO Process	GO:0009593	Detection of chemical stimulus
Ir31a	7227.FBpp0307910	GO Process	GO:0009987	Cellular process
Ir31a	7227.FBpp0307910	GO Process	GO:0032501	Multicellular organismal process
Ir31a	7227.FBpp0307910	GO Process	GO:0034220	Ion transmembrane transport
Ir31a	7227.FBpp0307910	GO Process	GO:0042221	Response to chemical
Ir31a	7227.FBpp0307910	GO Process	GO:0050877	Nervous system process
Ir31a	7227.FBpp0307910	GO Process	GO:0050896	Response to stimulus
Ir31a	7227.FBpp0307910	GO Process	GO:0050906	Detection of stimulus involved in sensory perception
Ir31a	7227.FBpp0307910	GO Process	GO:0050907	Detection of chemical stimulus involved in sensory perception
Ir31a	7227.FBpp0307910	GO Process	GO:0051179	Localization
Ir31a	7227.FBpp0307910	GO Process	GO:0051234	Establishment of localization
Ir31a	7227.FBpp0307910	GO Process	GO:0051606	Detection of stimulus
Ir31a	7227.FBpp0307910	GO Process	GO:0055085	Transmembrane transport
Ir31a	7227.FBpp0307910	GO Function	GO:0005215	Transporter activity
Ir31a	7227.FBpp0307910	GO Function	GO:0005216	Ion channel activity
Ir31a	7227.FBpp0307910	GO Function	GO:0015075	Ion transmembrane transporter activity
Ir31a	7227.FBpp0307910	GO Function	GO:0015267	Channel activity
Ir31a	7227.FBpp0307910	GO Function	GO:0015276	Ligand-gated ion channel activity
Ir31a	7227.FBpp0307910	GO Function	GO:0015318	Inorganic molecular entity transmembrane transporter activity
Ir31a	7227.FBpp0307910	GO Function	GO:0022803	Passive transmembrane transporter activity
Ir31a	7227.FBpp0307910	GO Function	GO:0022834	Ligand-gated channel activity
Ir31a	7227.FBpp0307910	GO Function	GO:0022836	Gated channel activity
Ir31a	7227.FBpp0307910	GO Function	GO:0022857	Transmembrane transporter activity
Ir31a	7227.FBpp0307910	GO Component	GO:0016020	Membrane
Ir31a	7227.FBpp0307910	GO Component	GO:0016021	Integral component of membrane
Ir31a	7227.FBpp0307910	GO Component	GO:0031224	Intrinsic component of membrane
Ir31a	7227.FBpp0307910	GO Component	GO:0110165	Cellular anatomical entity
Ir31a	7227.FBpp0307910	STRING clusters	CL:25557	Odorant binding, and Ligand-gated ion channel
Ir31a	7227.FBpp0307910	STRING clusters	CL:25558	Detection of chemical stimulus involved in sensory perception of smell, and Ligand-gated ion channel
Ir31a	7227.FBpp0307910	STRING clusters	CL:25560	Detection of chemical stimulus involved in sensory perception of smell, and Ligand-gated ion channel
Ir31a	7227.FBpp0307910	STRING clusters	CL:25682	Ligand-gated ion channel, and Cellular response to pheromone
Ir31a	7227.FBpp0307910	STRING clusters	CL:25685	Ligand-gated ion channel, and Transmission of nerve impulse
Ir31a	7227.FBpp0307910	COMPARTMENTS	GOCC:0016020	Membrane
Ir31a	7227.FBpp0307910	COMPARTMENTS	GOCC:0110165	Cellular anatomical entity
Ir31a	7227.FBpp0307910	Monarch	FBcv:0000349	Viable
Ir31a	7227.FBpp0307910	Monarch	FBcv:0000374	Fertile
Ir31a	7227.FBpp0307910	Monarch	FBcv:0000393	Abnormal pain response
Ir31a	7227.FBpp0307910	Monarch	FBcv:0000408	Abnormal stress response
Ir31a	7227.FBpp0307910	UniProt Keywords	KW-0472	Membrane
Ir31a	7227.FBpp0307910	UniProt Keywords	KW-0675	Receptor
Ir31a	7227.FBpp0307910	UniProt Keywords	KW-0732	Signal
Ir31a	7227.FBpp0307910	UniProt Keywords	KW-0812	Transmembrane
Ir31a	7227.FBpp0307910	UniProt Keywords	KW-1133	Transmembrane helix
Ir31a	7227.FBpp0307910	Pfam	PF00060	Ligand-gated ion channel
Ir31a	7227.FBpp0307910	InterPro	IPR001320	Ionotropic glutamate receptor, C-terminal
Ir40a	7227.FBpp0307914	GO Process	GO:0003008	System process
Ir40a	7227.FBpp0307914	GO Process	GO:0006810	Transport
Ir40a	7227.FBpp0307914	GO Process	GO:0006811	Ion transport
Ir40a	7227.FBpp0307914	GO Process	GO:0007600	Sensory perception
Ir40a	7227.FBpp0307914	GO Process	GO:0007606	Sensory perception of chemical stimulus
Ir40a	7227.FBpp0307914	GO Process	GO:0009593	Detection of chemical stimulus
Ir40a	7227.FBpp0307914	GO Process	GO:0009987	Cellular process
Ir40a	7227.FBpp0307914	GO Process	GO:0032501	Multicellular organismal process
Ir40a	7227.FBpp0307914	GO Process	GO:0034220	Ion transmembrane transport
Ir40a	7227.FBpp0307914	GO Process	GO:0042221	Response to chemical
Ir40a	7227.FBpp0307914	GO Process	GO:0050877	Nervous system process
Ir40a	7227.FBpp0307914	GO Process	GO:0050896	Response to stimulus
Ir40a	7227.FBpp0307914	GO Process	GO:0050906	Detection of stimulus involved in sensory perception
Ir40a	7227.FBpp0307914	GO Process	GO:0050907	Detection of chemical stimulus involved in sensory perception
Ir40a	7227.FBpp0307914	GO Process	GO:0051179	Localization
Ir40a	7227.FBpp0307914	GO Process	GO:0051234	Establishment of localization
Ir40a	7227.FBpp0307914	GO Process	GO:0051606	Detection of stimulus
Ir40a	7227.FBpp0307914	GO Process	GO:0055085	Transmembrane transport
Ir40a	7227.FBpp0307914	GO Function	GO:0005215	Transporter activity
Ir40a	7227.FBpp0307914	GO Function	GO:0005216	Ion channel activity
Ir40a	7227.FBpp0307914	GO Function	GO:0015075	Ion transmembrane transporter activity
Ir40a	7227.FBpp0307914	GO Function	GO:0015267	Channel activity
Ir40a	7227.FBpp0307914	GO Function	GO:0015276	Ligand-gated ion channel activity
Ir40a	7227.FBpp0307914	GO Function	GO:0015318	Inorganic molecular entity transmembrane transporter activity
Ir40a	7227.FBpp0307914	GO Function	GO:0022803	Passive transmembrane transporter activity
Ir40a	7227.FBpp0307914	GO Function	GO:0022834	Ligand-gated channel activity
Ir40a	7227.FBpp0307914	GO Function	GO:0022836	Gated channel activity
Ir40a	7227.FBpp0307914	GO Function	GO:0022857	Transmembrane transporter activity
Ir40a	7227.FBpp0307914	GO Component	GO:0016020	Membrane
Ir40a	7227.FBpp0307914	GO Component	GO:0016021	Integral component of membrane
Ir40a	7227.FBpp0307914	GO Component	GO:0031224	Intrinsic component of membrane
Ir40a	7227.FBpp0307914	GO Component	GO:0110165	Cellular anatomical entity
Ir40a	7227.FBpp0307914	STRING clusters	CL:25557	Odorant binding, and Ligand-gated ion channel
Ir40a	7227.FBpp0307914	STRING clusters	CL:25558	Detection of chemical stimulus involved in sensory perception of smell, and Ligand-gated ion channel
Ir40a	7227.FBpp0307914	STRING clusters	CL:25560	Detection of chemical stimulus involved in sensory perception of smell, and Ligand-gated ion channel
Ir40a	7227.FBpp0307914	STRING clusters	CL:25682	Ligand-gated ion channel, and Cellular response to pheromone
Ir40a	7227.FBpp0307914	STRING clusters	CL:25685	Ligand-gated ion channel, and Transmission of nerve impulse
Ir40a	7227.FBpp0307914	STRING clusters	CL:25687	Ligand-gated ion channel
Ir40a	7227.FBpp0307914	COMPARTMENTS	GOCC:0016020	Membrane
Ir40a	7227.FBpp0307914	COMPARTMENTS	GOCC:0016021	Integral component of membrane
Ir40a	7227.FBpp0307914	COMPARTMENTS	GOCC:0031224	Intrinsic component of membrane
Ir40a	7227.FBpp0307914	COMPARTMENTS	GOCC:0110165	Cellular anatomical entity
Ir40a	7227.FBpp0307914	Monarch	FBcv:0000002	Abnormal thermotaxis
Ir40a	7227.FBpp0307914	Monarch	FBcv:0000349	Viable
Ir40a	7227.FBpp0307914	Monarch	FBcv:0000352	Partially lethal - majority die
Ir40a	7227.FBpp0307914	Monarch	FBcv:0000683	Abnormal temperature response
Ir40a	7227.FBpp0307914	Monarch	FBcv:0002004	Increased mortality
Ir40a	7227.FBpp0307914	Monarch	FBcv:0002015	Partially lethal
Ir40a	7227.FBpp0307914	Monarch	FBcv:0002019	Increased mortality during development
Ir40a	7227.FBpp0307914	Monarch	FBcv:0002020	Some die during P-stage
Ir40a	7227.FBpp0307914	Monarch	FBcv:0002039	Some die during pupal stage
Ir40a	7227.FBpp0307914	UniProt Keywords	KW-0085	Behavior
Ir40a	7227.FBpp0307914	UniProt Keywords	KW-0325	Glycoprotein
Ir40a	7227.FBpp0307914	UniProt Keywords	KW-0406	Ion transport
Ir40a	7227.FBpp0307914	UniProt Keywords	KW-0407	Ion channel
Ir40a	7227.FBpp0307914	UniProt Keywords	KW-0472	Membrane
Ir40a	7227.FBpp0307914	UniProt Keywords	KW-0675	Receptor
Ir40a	7227.FBpp0307914	UniProt Keywords	KW-0716	Sensory transduction
Ir40a	7227.FBpp0307914	UniProt Keywords	KW-0732	Signal
Ir40a	7227.FBpp0307914	UniProt Keywords	KW-0812	Transmembrane
Ir40a	7227.FBpp0307914	UniProt Keywords	KW-0813	Transport
Ir40a	7227.FBpp0307914	UniProt Keywords	KW-1003	Cell membrane
Ir40a	7227.FBpp0307914	UniProt Keywords	KW-1071	Ligand-gated ion channel
Ir40a	7227.FBpp0307914	UniProt Keywords	KW-1133	Transmembrane helix
Ir40a	7227.FBpp0307914	Pfam	PF00060	Ligand-gated ion channel
Ir40a	7227.FBpp0307914	InterPro	IPR001320	Ionotropic glutamate receptor, C-terminal
Ir41a	7227.FBpp0307916	GO Process	GO:0006810	Transport
Ir41a	7227.FBpp0307916	GO Process	GO:0006811	Ion transport
Ir41a	7227.FBpp0307916	GO Process	GO:0009593	Detection of chemical stimulus
Ir41a	7227.FBpp0307916	GO Process	GO:0009987	Cellular process
Ir41a	7227.FBpp0307916	GO Process	GO:0034220	Ion transmembrane transport
Ir41a	7227.FBpp0307916	GO Process	GO:0042221	Response to chemical
Ir41a	7227.FBpp0307916	GO Process	GO:0050896	Response to stimulus
Ir41a	7227.FBpp0307916	GO Process	GO:0051179	Localization
Ir41a	7227.FBpp0307916	GO Process	GO:0051234	Establishment of localization
Ir41a	7227.FBpp0307916	GO Process	GO:0051606	Detection of stimulus
Ir41a	7227.FBpp0307916	GO Process	GO:0055085	Transmembrane transport
Ir41a	7227.FBpp0307916	GO Function	GO:0005215	Transporter activity
Ir41a	7227.FBpp0307916	GO Function	GO:0005216	Ion channel activity
Ir41a	7227.FBpp0307916	GO Function	GO:0015075	Ion transmembrane transporter activity
Ir41a	7227.FBpp0307916	GO Function	GO:0015267	Channel activity
Ir41a	7227.FBpp0307916	GO Function	GO:0015276	Ligand-gated ion channel activity
Ir41a	7227.FBpp0307916	GO Function	GO:0015318	Inorganic molecular entity transmembrane transporter activity
Ir41a	7227.FBpp0307916	GO Function	GO:0022803	Passive transmembrane transporter activity
Ir41a	7227.FBpp0307916	GO Function	GO:0022834	Ligand-gated channel activity
Ir41a	7227.FBpp0307916	GO Function	GO:0022836	Gated channel activity
Ir41a	7227.FBpp0307916	GO Function	GO:0022857	Transmembrane transporter activity
Ir41a	7227.FBpp0307916	GO Component	GO:0016020	Membrane
Ir41a	7227.FBpp0307916	GO Component	GO:0016021	Integral component of membrane
Ir41a	7227.FBpp0307916	GO Component	GO:0031224	Intrinsic component of membrane
Ir41a	7227.FBpp0307916	GO Component	GO:0110165	Cellular anatomical entity
Ir41a	7227.FBpp0307916	STRING clusters	CL:25557	Odorant binding, and Ligand-gated ion channel
Ir41a	7227.FBpp0307916	STRING clusters	CL:25558	Detection of chemical stimulus involved in sensory perception of smell, and Ligand-gated ion channel
Ir41a	7227.FBpp0307916	STRING clusters	CL:25560	Detection of chemical stimulus involved in sensory perception of smell, and Ligand-gated ion channel
Ir41a	7227.FBpp0307916	STRING clusters	CL:25682	Ligand-gated ion channel, and Cellular response to pheromone
Ir41a	7227.FBpp0307916	STRING clusters	CL:25685	Ligand-gated ion channel, and Transmission of nerve impulse
Ir41a	7227.FBpp0307916	COMPARTMENTS	GOCC:0016020	Membrane
Ir41a	7227.FBpp0307916	COMPARTMENTS	GOCC:0016021	Integral component of membrane
Ir41a	7227.FBpp0307916	COMPARTMENTS	GOCC:0031224	Intrinsic component of membrane
Ir41a	7227.FBpp0307916	COMPARTMENTS	GOCC:0110165	Cellular anatomical entity
Ir41a	7227.FBpp0307916	Monarch	FBcv:0000387	Abnormal behavior
Ir41a	7227.FBpp0307916	Monarch	FBcv:0000403	Abnormal chemosensory behavior
Ir41a	7227.FBpp0307916	UniProt Keywords	KW-0472	Membrane
Ir41a	7227.FBpp0307916	UniProt Keywords	KW-0675	Receptor
Ir41a	7227.FBpp0307916	UniProt Keywords	KW-0812	Transmembrane
Ir41a	7227.FBpp0307916	UniProt Keywords	KW-1133	Transmembrane helix
Ir60a	7227.FBpp0072181	GO Process	GO:0006810	Transport
Ir60a	7227.FBpp0072181	GO Process	GO:0006811	Ion transport
Ir60a	7227.FBpp0072181	GO Process	GO:0009593	Detection of chemical stimulus
Ir60a	7227.FBpp0072181	GO Process	GO:0009987	Cellular process
Ir60a	7227.FBpp0072181	GO Process	GO:0034220	Ion transmembrane transport
Ir60a	7227.FBpp0072181	GO Process	GO:0042221	Response to chemical
Ir60a	7227.FBpp0072181	GO Process	GO:0050896	Response to stimulus
Ir60a	7227.FBpp0072181	GO Process	GO:0051179	Localization
Ir60a	7227.FBpp0072181	GO Process	GO:0051234	Establishment of localization
Ir60a	7227.FBpp0072181	GO Process	GO:0051606	Detection of stimulus
Ir60a	7227.FBpp0072181	GO Process	GO:0055085	Transmembrane transport
Ir60a	7227.FBpp0072181	GO Function	GO:0005215	Transporter activity
Ir60a	7227.FBpp0072181	GO Function	GO:0005216	Ion channel activity
Ir60a	7227.FBpp0072181	GO Function	GO:0015075	Ion transmembrane transporter activity
Ir60a	7227.FBpp0072181	GO Function	GO:0015267	Channel activity
Ir60a	7227.FBpp0072181	GO Function	GO:0015276	Ligand-gated ion channel activity
Ir60a	7227.FBpp0072181	GO Function	GO:0015318	Inorganic molecular entity transmembrane transporter activity
Ir60a	7227.FBpp0072181	GO Function	GO:0022803	Passive transmembrane transporter activity
Ir60a	7227.FBpp0072181	GO Function	GO:0022834	Ligand-gated channel activity
[truncated: 1,755 more rows]

## Sheet: BpuIRs
#node	identifier	category	term ID	term description
BpuIR-A.2	7227.FBpp0083391	GO Process	GO:0001505	Regulation of neurotransmitter levels
BpuIR-A.2	7227.FBpp0083391	GO Process	GO:0001956	Positive regulation of neurotransmitter secretion
BpuIR-A.2	7227.FBpp0083391	GO Process	GO:0003008	System process
BpuIR-A.2	7227.FBpp0083391	GO Process	GO:0006810	Transport
BpuIR-A.2	7227.FBpp0083391	GO Process	GO:0006811	Ion transport
BpuIR-A.2	7227.FBpp0083391	GO Process	GO:0006812	Cation transport
BpuIR-A.2	7227.FBpp0083391	GO Process	GO:0006813	Potassium ion transport
BpuIR-A.2	7227.FBpp0083391	GO Process	GO:0006814	Sodium ion transport
BpuIR-A.2	7227.FBpp0083391	GO Process	GO:0006816	Calcium ion transport
BpuIR-A.2	7227.FBpp0083391	GO Process	GO:0007154	Cell communication
BpuIR-A.2	7227.FBpp0083391	GO Process	GO:0007165	Signal transduction
BpuIR-A.2	7227.FBpp0083391	GO Process	GO:0007166	Cell surface receptor signaling pathway
BpuIR-A.2	7227.FBpp0083391	GO Process	GO:0007215	Glutamate receptor signaling pathway
BpuIR-A.2	7227.FBpp0083391	GO Process	GO:0007267	Cell-cell signaling
BpuIR-A.2	7227.FBpp0083391	GO Process	GO:0007268	Chemical synaptic transmission
BpuIR-A.2	7227.FBpp0083391	GO Process	GO:0009987	Cellular process
BpuIR-A.2	7227.FBpp0083391	GO Process	GO:0010646	Regulation of cell communication
BpuIR-A.2	7227.FBpp0083391	GO Process	GO:0010647	Positive regulation of cell communication
BpuIR-A.2	7227.FBpp0083391	GO Process	GO:0014048	Regulation of glutamate secretion
BpuIR-A.2	7227.FBpp0083391	GO Process	GO:0014049	Positive regulation of glutamate secretion
BpuIR-A.2	7227.FBpp0083391	GO Process	GO:0019722	Calcium-mediated signaling
BpuIR-A.2	7227.FBpp0083391	GO Process	GO:0019932	Second-messenger-mediated signaling
BpuIR-A.2	7227.FBpp0083391	GO Process	GO:0023051	Regulation of signaling
BpuIR-A.2	7227.FBpp0083391	GO Process	GO:0023052	Signaling
BpuIR-A.2	7227.FBpp0083391	GO Process	GO:0023056	Positive regulation of signaling
BpuIR-A.2	7227.FBpp0083391	GO Process	GO:0030001	Metal ion transport
BpuIR-A.2	7227.FBpp0083391	GO Process	GO:0032501	Multicellular organismal process
BpuIR-A.2	7227.FBpp0083391	GO Process	GO:0032879	Regulation of localization
BpuIR-A.2	7227.FBpp0083391	GO Process	GO:0032890	Regulation of organic acid transport
BpuIR-A.2	7227.FBpp0083391	GO Process	GO:0032892	Positive regulation of organic acid transport
BpuIR-A.2	7227.FBpp0083391	GO Process	GO:0034220	Ion transmembrane transport
BpuIR-A.2	7227.FBpp0083391	GO Process	GO:0035235	Ionotropic glutamate receptor signaling pathway
BpuIR-A.2	7227.FBpp0083391	GO Process	GO:0035249	Synaptic transmission, glutamatergic
BpuIR-A.2	7227.FBpp0083391	GO Process	GO:0035556	Intracellular signal transduction
BpuIR-A.2	7227.FBpp0083391	GO Process	GO:0035725	Sodium ion transmembrane transport
BpuIR-A.2	7227.FBpp0083391	GO Process	GO:0042391	Regulation of membrane potential
BpuIR-A.2	7227.FBpp0083391	GO Process	GO:0043269	Regulation of ion transport
BpuIR-A.2	7227.FBpp0083391	GO Process	GO:0043270	Positive regulation of ion transport
BpuIR-A.2	7227.FBpp0083391	GO Process	GO:0044070	Regulation of anion transport
BpuIR-A.2	7227.FBpp0083391	GO Process	GO:0046928	Regulation of neurotransmitter secretion
BpuIR-A.2	7227.FBpp0083391	GO Process	GO:0048518	Positive regulation of biological process
BpuIR-A.2	7227.FBpp0083391	GO Process	GO:0048522	Positive regulation of cellular process
BpuIR-A.2	7227.FBpp0083391	GO Process	GO:0050789	Regulation of biological process
BpuIR-A.2	7227.FBpp0083391	GO Process	GO:0050794	Regulation of cellular process
BpuIR-A.2	7227.FBpp0083391	GO Process	GO:0050803	Regulation of synapse structure or activity
BpuIR-A.2	7227.FBpp0083391	GO Process	GO:0050804	Modulation of chemical synaptic transmission
BpuIR-A.2	7227.FBpp0083391	GO Process	GO:0050806	Positive regulation of synaptic transmission
BpuIR-A.2	7227.FBpp0083391	GO Process	GO:0050877	Nervous system process
BpuIR-A.2	7227.FBpp0083391	GO Process	GO:0050896	Response to stimulus
BpuIR-A.2	7227.FBpp0083391	GO Process	GO:0051046	Regulation of secretion
BpuIR-A.2	7227.FBpp0083391	GO Process	GO:0051047	Positive regulation of secretion
BpuIR-A.2	7227.FBpp0083391	GO Process	GO:0051049	Regulation of transport
BpuIR-A.2	7227.FBpp0083391	GO Process	GO:0051050	Positive regulation of transport
BpuIR-A.2	7227.FBpp0083391	GO Process	GO:0051179	Localization
BpuIR-A.2	7227.FBpp0083391	GO Process	GO:0051234	Establishment of localization
BpuIR-A.2	7227.FBpp0083391	GO Process	GO:0051588	Regulation of neurotransmitter transport
BpuIR-A.2	7227.FBpp0083391	GO Process	GO:0051590	Positive regulation of neurotransmitter transport
BpuIR-A.2	7227.FBpp0083391	GO Process	GO:0051716	Cellular response to stimulus
BpuIR-A.2	7227.FBpp0083391	GO Process	GO:0051952	Regulation of amine transport
BpuIR-A.2	7227.FBpp0083391	GO Process	GO:0051954	Positive regulation of amine transport
BpuIR-A.2	7227.FBpp0083391	GO Process	GO:0051955	Regulation of amino acid transport
BpuIR-A.2	7227.FBpp0083391	GO Process	GO:0051957	Positive regulation of amino acid transport
BpuIR-A.2	7227.FBpp0083391	GO Process	GO:0051966	Regulation of synaptic transmission, glutamatergic
BpuIR-A.2	7227.FBpp0083391	GO Process	GO:0051968	Positive regulation of synaptic transmission, glutamatergic
BpuIR-A.2	7227.FBpp0083391	GO Process	GO:0055085	Transmembrane transport
BpuIR-A.2	7227.FBpp0083391	GO Process	GO:0060025	Regulation of synaptic activity
BpuIR-A.2	7227.FBpp0083391	GO Process	GO:0060078	Regulation of postsynaptic membrane potential
BpuIR-A.2	7227.FBpp0083391	GO Process	GO:0065007	Biological regulation
BpuIR-A.2	7227.FBpp0083391	GO Process	GO:0065008	Regulation of biological quality
BpuIR-A.2	7227.FBpp0083391	GO Process	GO:0070588	Calcium ion transmembrane transport
BpuIR-A.2	7227.FBpp0083391	GO Process	GO:0071805	Potassium ion transmembrane transport
BpuIR-A.2	7227.FBpp0083391	GO Process	GO:0097553	Calcium ion transmembrane import into cytosol
BpuIR-A.2	7227.FBpp0083391	GO Process	GO:0098655	Cation transmembrane transport
BpuIR-A.2	7227.FBpp0083391	GO Process	GO:0098657	Import into cell
BpuIR-A.2	7227.FBpp0083391	GO Process	GO:0098659	Inorganic cation import across plasma membrane
BpuIR-A.2	7227.FBpp0083391	GO Process	GO:0098660	Inorganic ion transmembrane transport
BpuIR-A.2	7227.FBpp0083391	GO Process	GO:0098662	Inorganic cation transmembrane transport
BpuIR-A.2	7227.FBpp0083391	GO Process	GO:0098703	Calcium ion import across plasma membrane
BpuIR-A.2	7227.FBpp0083391	GO Process	GO:0098739	Import across plasma membrane
BpuIR-A.2	7227.FBpp0083391	GO Process	GO:0098916	Anterograde trans-synaptic signaling
BpuIR-A.2	7227.FBpp0083391	GO Process	GO:0099171	Presynaptic modulation of chemical synaptic transmission
BpuIR-A.2	7227.FBpp0083391	GO Process	GO:0099177	Regulation of trans-synaptic signaling
BpuIR-A.2	7227.FBpp0083391	GO Process	GO:0099536	Synaptic signaling
BpuIR-A.2	7227.FBpp0083391	GO Process	GO:0099537	Trans-synaptic signaling
BpuIR-A.2	7227.FBpp0083391	GO Process	GO:0099565	Chemical synaptic transmission, postsynaptic
BpuIR-A.2	7227.FBpp0083391	GO Process	GO:0099587	Inorganic ion import across plasma membrane
BpuIR-A.2	7227.FBpp0083391	GO Process	GO:1900073	Regulation of neuromuscular synaptic transmission
BpuIR-A.2	7227.FBpp0083391	GO Process	GO:1900075	Positive regulation of neuromuscular synaptic transmission
BpuIR-A.2	7227.FBpp0083391	GO Process	GO:1903294	Regulation of glutamate secretion, neurotransmission
BpuIR-A.2	7227.FBpp0083391	GO Process	GO:1903296	Positive regulation of glutamate secretion, neurotransmission
BpuIR-A.2	7227.FBpp0083391	GO Process	GO:1903530	Regulation of secretion by cell
BpuIR-A.2	7227.FBpp0083391	GO Process	GO:1903532	Positive regulation of secretion by cell
BpuIR-A.2	7227.FBpp0083391	GO Process	GO:1903793	Positive regulation of anion transport
BpuIR-A.2	7227.FBpp0083391	GO Process	GO:1905114	Cell surface receptor signaling pathway involved in cell-cell signaling
BpuIR-A.2	7227.FBpp0083391	GO Process	GO:1990806	Ligand-gated ion channel signaling pathway
BpuIR-A.2	7227.FBpp0083391	GO Function	GO:0004888	Transmembrane signaling receptor activity
BpuIR-A.2	7227.FBpp0083391	GO Function	GO:0004970	Ionotropic glutamate receptor activity
BpuIR-A.2	7227.FBpp0083391	GO Function	GO:0005215	Transporter activity
BpuIR-A.2	7227.FBpp0083391	GO Function	GO:0005216	Ion channel activity
BpuIR-A.2	7227.FBpp0083391	GO Function	GO:0005230	Extracellular ligand-gated ion channel activity
BpuIR-A.2	7227.FBpp0083391	GO Function	GO:0005261	Cation channel activity
BpuIR-A.2	7227.FBpp0083391	GO Function	GO:0005262	Calcium channel activity
BpuIR-A.2	7227.FBpp0083391	GO Function	GO:0005267	Potassium channel activity
BpuIR-A.2	7227.FBpp0083391	GO Function	GO:0005272	Sodium channel activity
BpuIR-A.2	7227.FBpp0083391	GO Function	GO:0008066	Glutamate receptor activity
BpuIR-A.2	7227.FBpp0083391	GO Function	GO:0008324	Cation transmembrane transporter activity
BpuIR-A.2	7227.FBpp0083391	GO Function	GO:0015075	Ion transmembrane transporter activity
BpuIR-A.2	7227.FBpp0083391	GO Function	GO:0015079	Potassium ion transmembrane transporter activity
BpuIR-A.2	7227.FBpp0083391	GO Function	GO:0015081	Sodium ion transmembrane transporter activity
BpuIR-A.2	7227.FBpp0083391	GO Function	GO:0015085	Calcium ion transmembrane transporter activity
BpuIR-A.2	7227.FBpp0083391	GO Function	GO:0015267	Channel activity
BpuIR-A.2	7227.FBpp0083391	GO Function	GO:0015276	Ligand-gated ion channel activity
BpuIR-A.2	7227.FBpp0083391	GO Function	GO:0015277	Kainate selective glutamate receptor activity
BpuIR-A.2	7227.FBpp0083391	GO Function	GO:0015318	Inorganic molecular entity transmembrane transporter activity
BpuIR-A.2	7227.FBpp0083391	GO Function	GO:0022803	Passive transmembrane transporter activity
BpuIR-A.2	7227.FBpp0083391	GO Function	GO:0022824	Transmitter-gated ion channel activity
BpuIR-A.2	7227.FBpp0083391	GO Function	GO:0022834	Ligand-gated channel activity
BpuIR-A.2	7227.FBpp0083391	GO Function	GO:0022835	Transmitter-gated channel activity
BpuIR-A.2	7227.FBpp0083391	GO Function	GO:0022836	Gated channel activity
BpuIR-A.2	7227.FBpp0083391	GO Function	GO:0022849	Glutamate-gated calcium ion channel activity
BpuIR-A.2	7227.FBpp0083391	GO Function	GO:0022857	Transmembrane transporter activity
BpuIR-A.2	7227.FBpp0083391	GO Function	GO:0022890	Inorganic cation transmembrane transporter activity
BpuIR-A.2	7227.FBpp0083391	GO Function	GO:0030594	Neurotransmitter receptor activity
BpuIR-A.2	7227.FBpp0083391	GO Function	GO:0038023	Signaling receptor activity
BpuIR-A.2	7227.FBpp0083391	GO Function	GO:0046873	Metal ion transmembrane transporter activity
BpuIR-A.2	7227.FBpp0083391	GO Function	GO:0060089	Molecular transducer activity
BpuIR-A.2	7227.FBpp0083391	GO Function	GO:0098960	Postsynaptic neurotransmitter receptor activity
BpuIR-A.2	7227.FBpp0083391	GO Function	GO:0099094	Ligand-gated cation channel activity
BpuIR-A.2	7227.FBpp0083391	GO Function	GO:0099529	Neurotransmitter receptor activity involved in regulation of postsynaptic membrane potential
BpuIR-A.2	7227.FBpp0083391	GO Function	GO:0099604	Ligand-gated calcium channel activity
BpuIR-A.2	7227.FBpp0083391	GO Function	GO:1904315	Transmitter-gated ion channel activity involved in regulation of postsynaptic membrane potential
BpuIR-A.2	7227.FBpp0083391	GO Component	GO:0005886	Plasma membrane
BpuIR-A.2	7227.FBpp0083391	GO Component	GO:0016020	Membrane
BpuIR-A.2	7227.FBpp0083391	GO Component	GO:0030054	Cell junction
BpuIR-A.2	7227.FBpp0083391	GO Component	GO:0042734	Presynaptic membrane
BpuIR-A.2	7227.FBpp0083391	GO Component	GO:0045202	Synapse
BpuIR-A.2	7227.FBpp0083391	GO Component	GO:0045211	Postsynaptic membrane
BpuIR-A.2	7227.FBpp0083391	GO Component	GO:0048786	Presynaptic active zone
BpuIR-A.2	7227.FBpp0083391	GO Component	GO:0071944	Cell periphery
BpuIR-A.2	7227.FBpp0083391	GO Component	GO:0097060	Synaptic membrane
BpuIR-A.2	7227.FBpp0083391	GO Component	GO:0098590	Plasma membrane region
BpuIR-A.2	7227.FBpp0083391	GO Component	GO:0098793	Presynapse
BpuIR-A.2	7227.FBpp0083391	GO Component	GO:0098794	Postsynapse
BpuIR-A.2	7227.FBpp0083391	GO Component	GO:0110165	Cellular anatomical entity
BpuIR-A.2	7227.FBpp0083391	STRING clusters	CL:14573	Mixed, incl. Ion channel complex, and Neurotransmitter receptors and postsynaptic signal transmission
BpuIR-A.2	7227.FBpp0083391	STRING clusters	CL:14793	Transmitter-gated channel activity, and G protein-coupled receptor complex
BpuIR-A.2	7227.FBpp0083391	STRING clusters	CL:14846	Ionotropic glutamate receptor, and Recoverin family
BpuIR-A.2	7227.FBpp0083391	Reactome	DME-112314	Neurotransmitter receptors and postsynaptic signal transmission
BpuIR-A.2	7227.FBpp0083391	Reactome	DME-112315	Transmission across Chemical Synapses
BpuIR-A.2	7227.FBpp0083391	Reactome	DME-112316	Neuronal System
BpuIR-A.2	7227.FBpp0083391	Reactome	DME-451306	Ionotropic activity of kainate receptors
BpuIR-A.2	7227.FBpp0083391	Reactome	DME-451307	Activation of Na-permeable kainate receptors
BpuIR-A.2	7227.FBpp0083391	Reactome	DME-451308	Activation of Ca-permeable Kainate Receptor
BpuIR-A.2	7227.FBpp0083391	Reactome	DME-451326	Activation of kainate receptors upon glutamate binding
BpuIR-A.2	7227.FBpp0083391	COMPARTMENTS	GOCC:0005886	Plasma membrane
BpuIR-A.2	7227.FBpp0083391	COMPARTMENTS	GOCC:0016020	Membrane
BpuIR-A.2	7227.FBpp0083391	COMPARTMENTS	GOCC:0030054	Cell junction
BpuIR-A.2	7227.FBpp0083391	COMPARTMENTS	GOCC:0042734	Presynaptic membrane
BpuIR-A.2	7227.FBpp0083391	COMPARTMENTS	GOCC:0045202	Synapse
BpuIR-A.2	7227.FBpp0083391	COMPARTMENTS	GOCC:0048786	Presynaptic active zone
BpuIR-A.2	7227.FBpp0083391	COMPARTMENTS	GOCC:0071944	Cell periphery
BpuIR-A.2	7227.FBpp0083391	COMPARTMENTS	GOCC:0097060	Synaptic membrane
BpuIR-A.2	7227.FBpp0083391	COMPARTMENTS	GOCC:0098590	Plasma membrane region
BpuIR-A.2	7227.FBpp0083391	COMPARTMENTS	GOCC:0098793	Presynapse
BpuIR-A.2	7227.FBpp0083391	COMPARTMENTS	GOCC:0110165	Cellular anatomical entity
BpuIR-A.2	7227.FBpp0083391	Monarch	FBcv:0000349	Viable
BpuIR-A.2	7227.FBpp0083391	Monarch	FBcv:0000374	Fertile
BpuIR-A.2	7227.FBpp0083391	Monarch	FBcv:0000434	Abnormal neurophysiology
BpuIR-A.2	7227.FBpp0083391	Monarch	FBcv:0000435	Abnormal neuroanatomy
BpuIR-A.2	7227.FBpp0083391	UniProt Keywords	KW-0406	Ion transport
BpuIR-A.2	7227.FBpp0083391	UniProt Keywords	KW-0407	Ion channel
BpuIR-A.2	7227.FBpp0083391	UniProt Keywords	KW-0472	Membrane
BpuIR-A.2	7227.FBpp0083391	UniProt Keywords	KW-0628	Postsynaptic cell membrane
BpuIR-A.2	7227.FBpp0083391	UniProt Keywords	KW-0675	Receptor
BpuIR-A.2	7227.FBpp0083391	UniProt Keywords	KW-0732	Signal
BpuIR-A.2	7227.FBpp0083391	UniProt Keywords	KW-0770	Synapse
BpuIR-A.2	7227.FBpp0083391	UniProt Keywords	KW-0812	Transmembrane
BpuIR-A.2	7227.FBpp0083391	UniProt Keywords	KW-0813	Transport
BpuIR-A.2	7227.FBpp0083391	UniProt Keywords	KW-0965	Cell junction
BpuIR-A.2	7227.FBpp0083391	UniProt Keywords	KW-1003	Cell membrane
BpuIR-A.2	7227.FBpp0083391	UniProt Keywords	KW-1071	Ligand-gated ion channel
BpuIR-A.2	7227.FBpp0083391	UniProt Keywords	KW-1133	Transmembrane helix
BpuIR-A.2	7227.FBpp0083391	Pfam	PF01094	Receptor family ligand binding region
BpuIR-A.2	7227.FBpp0083391	InterPro	IPR001320	Ionotropic glutamate receptor, C-terminal
BpuIR-A.2	7227.FBpp0083391	InterPro	IPR001508	Ionotropic glutamate receptor, metazoa
BpuIR-A.2	7227.FBpp0083391	InterPro	IPR001828	Receptor, ligand binding region
BpuIR-A.2	7227.FBpp0083391	InterPro	IPR015683	Ionotropic glutamate receptor
BpuIR-A.2	7227.FBpp0083391	InterPro	IPR019594	Ionotropic glutamate receptor, L-glutamate and glycine-binding domain
BpuIR-A.2	7227.FBpp0083391	InterPro	IPR028082	Periplasmic binding protein-like I
BpuIR-A.2	7227.FBpp0083391	SMART	SM00918	Ligated ion channel L-glutamate- and glycine-binding site
BpuIR-A.3	7227.FBpp0076691	GO Process	GO:0006810	Transport
BpuIR-A.3	7227.FBpp0076691	GO Process	GO:0006811	Ion transport
BpuIR-A.3	7227.FBpp0076691	GO Process	GO:0006812	Cation transport
BpuIR-A.3	7227.FBpp0076691	GO Process	GO:0006813	Potassium ion transport
BpuIR-A.3	7227.FBpp0076691	GO Process	GO:0006814	Sodium ion transport
BpuIR-A.3	7227.FBpp0076691	GO Process	GO:0007154	Cell communication
BpuIR-A.3	7227.FBpp0076691	GO Process	GO:0007165	Signal transduction
BpuIR-A.3	7227.FBpp0076691	GO Process	GO:0007166	Cell surface receptor signaling pathway
BpuIR-A.3	7227.FBpp0076691	GO Process	GO:0007215	Glutamate receptor signaling pathway
BpuIR-A.3	7227.FBpp0076691	GO Process	GO:0009987	Cellular process
BpuIR-A.3	7227.FBpp0076691	GO Process	GO:0023052	Signaling
BpuIR-A.3	7227.FBpp0076691	GO Process	GO:0030001	Metal ion transport
BpuIR-A.3	7227.FBpp0076691	GO Process	GO:0034220	Ion transmembrane transport
BpuIR-A.3	7227.FBpp0076691	GO Process	GO:0035235	Ionotropic glutamate receptor signaling pathway
BpuIR-A.3	7227.FBpp0076691	GO Process	GO:0035725	Sodium ion transmembrane transport
BpuIR-A.3	7227.FBpp0076691	GO Process	GO:0050789	Regulation of biological process
BpuIR-A.3	7227.FBpp0076691	GO Process	GO:0050794	Regulation of cellular process
BpuIR-A.3	7227.FBpp0076691	GO Process	GO:0050896	Response to stimulus
BpuIR-A.3	7227.FBpp0076691	GO Process	GO:0051179	Localization
BpuIR-A.3	7227.FBpp0076691	GO Process	GO:0051234	Establishment of localization
BpuIR-A.3	7227.FBpp0076691	GO Process	GO:0051716	Cellular response to stimulus
BpuIR-A.3	7227.FBpp0076691	GO Process	GO:0055085	Transmembrane transport
BpuIR-A.3	7227.FBpp0076691	GO Process	GO:0065007	Biological regulation
BpuIR-A.3	7227.FBpp0076691	GO Process	GO:0071805	Potassium ion transmembrane transport
BpuIR-A.3	7227.FBpp0076691	GO Process	GO:0098655	Cation transmembrane transport
BpuIR-A.3	7227.FBpp0076691	GO Process	GO:0098660	Inorganic ion transmembrane transport
BpuIR-A.3	7227.FBpp0076691	GO Process	GO:0098662	Inorganic cation transmembrane transport
BpuIR-A.3	7227.FBpp0076691	GO Process	GO:1990806	Ligand-gated ion channel signaling pathway
BpuIR-A.3	7227.FBpp0076691	GO Function	GO:0004888	Transmembrane signaling receptor activity
BpuIR-A.3	7227.FBpp0076691	GO Function	GO:0004970	Ionotropic glutamate receptor activity
BpuIR-A.3	7227.FBpp0076691	GO Function	GO:0005215	Transporter activity
BpuIR-A.3	7227.FBpp0076691	GO Function	GO:0005216	Ion channel activity
BpuIR-A.3	7227.FBpp0076691	GO Function	GO:0005230	Extracellular ligand-gated ion channel activity
BpuIR-A.3	7227.FBpp0076691	GO Function	GO:0005261	Cation channel activity
BpuIR-A.3	7227.FBpp0076691	GO Function	GO:0005267	Potassium channel activity
BpuIR-A.3	7227.FBpp0076691	GO Function	GO:0005272	Sodium channel activity
BpuIR-A.3	7227.FBpp0076691	GO Function	GO:0008066	Glutamate receptor activity
BpuIR-A.3	7227.FBpp0076691	GO Function	GO:0008324	Cation transmembrane transporter activity
BpuIR-A.3	7227.FBpp0076691	GO Function	GO:0015075	Ion transmembrane transporter activity
BpuIR-A.3	7227.FBpp0076691	GO Function	GO:0015079	Potassium ion transmembrane transporter activity
BpuIR-A.3	7227.FBpp0076691	GO Function	GO:0015081	Sodium ion transmembrane transporter activity
BpuIR-A.3	7227.FBpp0076691	GO Function	GO:0015267	Channel activity
BpuIR-A.3	7227.FBpp0076691	GO Function	GO:0015276	Ligand-gated ion channel activity
BpuIR-A.3	7227.FBpp0076691	GO Function	GO:0015277	Kainate selective glutamate receptor activity
BpuIR-A.3	7227.FBpp0076691	GO Function	GO:0015318	Inorganic molecular entity transmembrane transporter activity
BpuIR-A.3	7227.FBpp0076691	GO Function	GO:0022803	Passive transmembrane transporter activity
BpuIR-A.3	7227.FBpp0076691	GO Function	GO:0022824	Transmitter-gated ion channel activity
BpuIR-A.3	7227.FBpp0076691	GO Function	GO:0022834	Ligand-gated channel activity
BpuIR-A.3	7227.FBpp0076691	GO Function	GO:0022835	Transmitter-gated channel activity
BpuIR-A.3	7227.FBpp0076691	GO Function	GO:0022836	Gated channel activity
BpuIR-A.3	7227.FBpp0076691	GO Function	GO:0022857	Transmembrane transporter activity
BpuIR-A.3	7227.FBpp0076691	GO Function	GO:0022890	Inorganic cation transmembrane transporter activity
BpuIR-A.3	7227.FBpp0076691	GO Function	GO:0030594	Neurotransmitter receptor activity
BpuIR-A.3	7227.FBpp0076691	GO Function	GO:0038023	Signaling receptor activity
BpuIR-A.3	7227.FBpp0076691	GO Function	GO:0046873	Metal ion transmembrane transporter activity
BpuIR-A.3	7227.FBpp0076691	GO Function	GO:0060089	Molecular transducer activity
BpuIR-A.3	7227.FBpp0076691	GO Function	GO:0099094	Ligand-gated cation channel activity
BpuIR-A.3	7227.FBpp0076691	GO Component	GO:0005886	Plasma membrane
BpuIR-A.3	7227.FBpp0076691	GO Component	GO:0005887	Integral component of plasma membrane
BpuIR-A.3	7227.FBpp0076691	GO Component	GO:0008328	Ionotropic glutamate receptor complex
BpuIR-A.3	7227.FBpp0076691	GO Component	GO:0016020	Membrane
BpuIR-A.3	7227.FBpp0076691	GO Component	GO:0016021	Integral component of membrane
BpuIR-A.3	7227.FBpp0076691	GO Component	GO:0031224	Intrinsic component of membrane
BpuIR-A.3	7227.FBpp0076691	GO Component	GO:0031226	Intrinsic component of plasma membrane
BpuIR-A.3	7227.FBpp0076691	GO Component	GO:0032991	Protein-containing complex
BpuIR-A.3	7227.FBpp0076691	GO Component	GO:0034702	Ion channel complex
BpuIR-A.3	7227.FBpp0076691	GO Component	GO:0043235	Receptor complex
BpuIR-A.3	7227.FBpp0076691	GO Component	GO:0071944	Cell periphery
BpuIR-A.3	7227.FBpp0076691	GO Component	GO:0098796	Membrane protein complex
BpuIR-A.3	7227.FBpp0076691	GO Component	GO:0098797	Plasma membrane protein complex
BpuIR-A.3	7227.FBpp0076691	GO Component	GO:0098802	Plasma membrane signaling receptor complex
BpuIR-A.3	7227.FBpp0076691	GO Component	GO:0098878	Neurotransmitter receptor complex
BpuIR-A.3	7227.FBpp0076691	GO Component	GO:0110165	Cellular anatomical entity
BpuIR-A.3	7227.FBpp0076691	GO Component	GO:1902495	Transmembrane transporter complex
BpuIR-A.3	7227.FBpp0076691	GO Component	GO:1990351	Transporter complex
BpuIR-A.3	7227.FBpp0076691	STRING clusters	CL:14573	Mixed, incl. Ion channel complex, and Neurotransmitter receptors and postsynaptic signal transmission
BpuIR-A.3	7227.FBpp0076691	STRING clusters	CL:14793	Transmitter-gated channel activity, and G protein-coupled receptor complex
BpuIR-A.3	7227.FBpp0076691	STRING clusters	CL:14846	Ionotropic glutamate receptor, and Recoverin family
BpuIR-A.3	7227.FBpp0076691	STRING clusters	CL:14847	Neurotransmitter receptor complex, and Cornichon
BpuIR-A.3	7227.FBpp0076691	Reactome	DME-112314	Neurotransmitter receptors and postsynaptic signal transmission
BpuIR-A.3	7227.FBpp0076691	Reactome	DME-112315	Transmission across Chemical Synapses
BpuIR-A.3	7227.FBpp0076691	Reactome	DME-112316	Neuronal System
BpuIR-A.3	7227.FBpp0076691	Reactome	DME-399710	Activation of AMPA receptors
BpuIR-A.3	7227.FBpp0076691	Reactome	DME-399719	Trafficking of AMPA receptors
BpuIR-A.3	7227.FBpp0076691	Reactome	DME-399721	Glutamate binding, activation of AMPA receptors and synaptic plasticity
BpuIR-A.3	7227.FBpp0076691	Reactome	DME-416993	Trafficking of GluR2-containing AMPA receptors
BpuIR-A.3	7227.FBpp0076691	Reactome	DME-438066	Unblocking of NMDA receptors, glutamate binding and activation
BpuIR-A.3	7227.FBpp0076691	Reactome	DME-442755	Activation of NMDA receptors and postsynaptic events
BpuIR-A.3	7227.FBpp0076691	Reactome	DME-6794362	Protein-protein interactions at synapses
BpuIR-A.3	7227.FBpp0076691	Reactome	DME-8849932	Synaptic adhesion-like molecules
BpuIR-A.3	7227.FBpp0076691	COMPARTMENTS	GOCC:0005886	Plasma membrane
BpuIR-A.3	7227.FBpp0076691	COMPARTMENTS	GOCC:0005887	Integral component of plasma membrane
BpuIR-A.3	7227.FBpp0076691	COMPARTMENTS	GOCC:0008328	Ionotropic glutamate receptor complex
BpuIR-A.3	7227.FBpp0076691	COMPARTMENTS	GOCC:0016020	Membrane
BpuIR-A.3	7227.FBpp0076691	COMPARTMENTS	GOCC:0016021	Integral component of membrane
BpuIR-A.3	7227.FBpp0076691	COMPARTMENTS	GOCC:0031224	Intrinsic component of membrane
BpuIR-A.3	7227.FBpp0076691	COMPARTMENTS	GOCC:0031226	Intrinsic component of plasma membrane
BpuIR-A.3	7227.FBpp0076691	COMPARTMENTS	GOCC:0032991	Protein-containing complex
BpuIR-A.3	7227.FBpp0076691	COMPARTMENTS	GOCC:0034702	Ion channel complex
BpuIR-A.3	7227.FBpp0076691	COMPARTMENTS	GOCC:0043235	Receptor complex
BpuIR-A.3	7227.FBpp0076691	COMPARTMENTS	GOCC:0071944	Cell periphery
BpuIR-A.3	7227.FBpp0076691	COMPARTMENTS	GOCC:0098796	Membrane protein complex
BpuIR-A.3	7227.FBpp0076691	COMPARTMENTS	GOCC:0098797	Plasma membrane protein complex
BpuIR-A.3	7227.FBpp0076691	COMPARTMENTS	GOCC:0098802	Plasma membrane signaling receptor complex
BpuIR-A.3	7227.FBpp0076691	COMPARTMENTS	GOCC:0098878	Neurotransmitter receptor complex
BpuIR-A.3	7227.FBpp0076691	COMPARTMENTS	GOCC:0110165	Cellular anatomical entity
BpuIR-A.3	7227.FBpp0076691	COMPARTMENTS	GOCC:1902495	Transmembrane transporter complex
BpuIR-A.3	7227.FBpp0076691	COMPARTMENTS	GOCC:1990351	Transporter complex
BpuIR-A.3	7227.FBpp0076691	Monarch	FBcv:0000349	Viable
BpuIR-A.3	7227.FBpp0076691	Monarch	FBcv:0000374	Fertile
BpuIR-A.3	7227.FBpp0076691	Monarch	FBcv:0000385	Short lived
BpuIR-A.3	7227.FBpp0076691	Monarch	FBcv:0002004	Increased mortality
BpuIR-A.3	7227.FBpp0076691	UniProt Keywords	KW-0025	Alternative splicing
BpuIR-A.3	7227.FBpp0076691	UniProt Keywords	KW-0325	Glycoprotein
BpuIR-A.3	7227.FBpp0076691	UniProt Keywords	KW-0406	Ion transport
BpuIR-A.3	7227.FBpp0076691	UniProt Keywords	KW-0407	Ion channel
BpuIR-A.3	7227.FBpp0076691	UniProt Keywords	KW-0472	Membrane
BpuIR-A.3	7227.FBpp0076691	UniProt Keywords	KW-0628	Postsynaptic cell membrane
BpuIR-A.3	7227.FBpp0076691	UniProt Keywords	KW-0675	Receptor
BpuIR-A.3	7227.FBpp0076691	UniProt Keywords	KW-0732	Signal
BpuIR-A.3	7227.FBpp0076691	UniProt Keywords	KW-0770	Synapse
BpuIR-A.3	7227.FBpp0076691	UniProt Keywords	KW-0812	Transmembrane
BpuIR-A.3	7227.FBpp0076691	UniProt Keywords	KW-0813	Transport
BpuIR-A.3	7227.FBpp0076691	UniProt Keywords	KW-0965	Cell junction
BpuIR-A.3	7227.FBpp0076691	UniProt Keywords	KW-1003	Cell membrane
BpuIR-A.3	7227.FBpp0076691	UniProt Keywords	KW-1071	Ligand-gated ion channel
BpuIR-A.3	7227.FBpp0076691	UniProt Keywords	KW-1133	Transmembrane helix
BpuIR-A.3	7227.FBpp0076691	Pfam	PF01094	Receptor family ligand binding region
BpuIR-A.3	7227.FBpp0076691	InterPro	IPR001320	Ionotropic glutamate receptor, C-terminal
BpuIR-A.3	7227.FBpp0076691	InterPro	IPR001828	Receptor, ligand binding region
BpuIR-A.3	7227.FBpp0076691	InterPro	IPR015683	Ionotropic glutamate receptor
BpuIR-A.3	7227.FBpp0076691	InterPro	IPR019594	Ionotropic glutamate receptor, L-glutamate and glycine-binding domain
BpuIR-A.3	7227.FBpp0076691	InterPro	IPR028082	Periplasmic binding protein-like I
BpuIR-A.3	7227.FBpp0076691	SMART	SM00918	Ligated ion channel L-glutamate- and glycine-binding site
BpuIR-A.4	7227.FBpp0303373	GO Process	GO:0006810	Transport
BpuIR-A.4	7227.FBpp0303373	GO Process	GO:0006811	Ion transport
BpuIR-A.4	7227.FBpp0303373	GO Process	GO:0006812	Cation transport
BpuIR-A.4	7227.FBpp0303373	GO Process	GO:0007154	Cell communication
BpuIR-A.4	7227.FBpp0303373	GO Process	GO:0007165	Signal transduction
BpuIR-A.4	7227.FBpp0303373	GO Process	GO:0007166	Cell surface receptor signaling pathway
BpuIR-A.4	7227.FBpp0303373	GO Process	GO:0007215	Glutamate receptor signaling pathway
BpuIR-A.4	7227.FBpp0303373	GO Process	GO:0009987	Cellular process
BpuIR-A.4	7227.FBpp0303373	GO Process	GO:0023052	Signaling
BpuIR-A.4	7227.FBpp0303373	GO Process	GO:0034220	Ion transmembrane transport
BpuIR-A.4	7227.FBpp0303373	GO Process	GO:0035235	Ionotropic glutamate receptor signaling pathway
BpuIR-A.4	7227.FBpp0303373	GO Process	GO:0050789	Regulation of biological process
BpuIR-A.4	7227.FBpp0303373	GO Process	GO:0050794	Regulation of cellular process
BpuIR-A.4	7227.FBpp0303373	GO Process	GO:0050896	Response to stimulus
BpuIR-A.4	7227.FBpp0303373	GO Process	GO:0051179	Localization
BpuIR-A.4	7227.FBpp0303373	GO Process	GO:0051234	Establishment of localization
BpuIR-A.4	7227.FBpp0303373	GO Process	GO:0051716	Cellular response to stimulus
BpuIR-A.4	7227.FBpp0303373	GO Process	GO:0055085	Transmembrane transport
BpuIR-A.4	7227.FBpp0303373	GO Process	GO:0065007	Biological regulation
BpuIR-A.4	7227.FBpp0303373	GO Process	GO:1990806	Ligand-gated ion channel signaling pathway
BpuIR-A.4	7227.FBpp0303373	GO Function	GO:0004888	Transmembrane signaling receptor activity
BpuIR-A.4	7227.FBpp0303373	GO Function	GO:0004970	Ionotropic glutamate receptor activity
BpuIR-A.4	7227.FBpp0303373	GO Function	GO:0005215	Transporter activity
BpuIR-A.4	7227.FBpp0303373	GO Function	GO:0005216	Ion channel activity
BpuIR-A.4	7227.FBpp0303373	GO Function	GO:0005230	Extracellular ligand-gated ion channel activity
BpuIR-A.4	7227.FBpp0303373	GO Function	GO:0008066	Glutamate receptor activity
BpuIR-A.4	7227.FBpp0303373	GO Function	GO:0015075	Ion transmembrane transporter activity
BpuIR-A.4	7227.FBpp0303373	GO Function	GO:0015267	Channel activity
BpuIR-A.4	7227.FBpp0303373	GO Function	GO:0015276	Ligand-gated ion channel activity
BpuIR-A.4	7227.FBpp0303373	GO Function	GO:0015318	Inorganic molecular entity transmembrane transporter activity
BpuIR-A.4	7227.FBpp0303373	GO Function	GO:0022803	Passive transmembrane transporter activity
BpuIR-A.4	7227.FBpp0303373	GO Function	GO:0022824	Transmitter-gated ion channel activity
BpuIR-A.4	7227.FBpp0303373	GO Function	GO:0022834	Ligand-gated channel activity
BpuIR-A.4	7227.FBpp0303373	GO Function	GO:0022835	Transmitter-gated channel activity
BpuIR-A.4	7227.FBpp0303373	GO Function	GO:0022836	Gated channel activity
BpuIR-A.4	7227.FBpp0303373	GO Function	GO:0022857	Transmembrane transporter activity
BpuIR-A.4	7227.FBpp0303373	GO Function	GO:0030594	Neurotransmitter receptor activity
BpuIR-A.4	7227.FBpp0303373	GO Function	GO:0038023	Signaling receptor activity
BpuIR-A.4	7227.FBpp0303373	GO Function	GO:0060089	Molecular transducer activity
BpuIR-A.4	7227.FBpp0303373	GO Component	GO:0005886	Plasma membrane
BpuIR-A.4	7227.FBpp0303373	GO Component	GO:0005887	Integral component of plasma membrane
BpuIR-A.4	7227.FBpp0303373	GO Component	GO:0008328	Ionotropic glutamate receptor complex
BpuIR-A.4	7227.FBpp0303373	GO Component	GO:0016020	Membrane
BpuIR-A.4	7227.FBpp0303373	GO Component	GO:0016021	Integral component of membrane
BpuIR-A.4	7227.FBpp0303373	GO Component	GO:0031224	Intrinsic component of membrane
BpuIR-A.4	7227.FBpp0303373	GO Component	GO:0031226	Intrinsic component of plasma membrane
BpuIR-A.4	7227.FBpp0303373	GO Component	GO:0032991	Protein-containing complex
BpuIR-A.4	7227.FBpp0303373	GO Component	GO:0034702	Ion channel complex
BpuIR-A.4	7227.FBpp0303373	GO Component	GO:0043235	Receptor complex
BpuIR-A.4	7227.FBpp0303373	GO Component	GO:0071944	Cell periphery
BpuIR-A.4	7227.FBpp0303373	GO Component	GO:0098796	Membrane protein complex
BpuIR-A.4	7227.FBpp0303373	GO Component	GO:0098797	Plasma membrane protein complex
BpuIR-A.4	7227.FBpp0303373	GO Component	GO:0098802	Plasma membrane signaling receptor complex
BpuIR-A.4	7227.FBpp0303373	GO Component	GO:0098878	Neurotransmitter receptor complex
BpuIR-A.4	7227.FBpp0303373	GO Component	GO:0110165	Cellular anatomical entity
BpuIR-A.4	7227.FBpp0303373	GO Component	GO:1902495	Transmembrane transporter complex
BpuIR-A.4	7227.FBpp0303373	GO Component	GO:1990351	Transporter complex
BpuIR-A.4	7227.FBpp0303373	STRING clusters	CL:14573	Mixed, incl. Ion channel complex, and Neurotransmitter receptors and postsynaptic signal transmission
BpuIR-A.4	7227.FBpp0303373	STRING clusters	CL:14793	Transmitter-gated channel activity, and G protein-coupled receptor complex
BpuIR-A.4	7227.FBpp0303373	STRING clusters	CL:14846	Ionotropic glutamate receptor, and Recoverin family
BpuIR-A.4	7227.FBpp0303373	STRING clusters	CL:14847	Neurotransmitter receptor complex, and Cornichon
BpuIR-A.4	7227.FBpp0303373	Reactome	DME-112314	Neurotransmitter receptors and postsynaptic signal transmission
BpuIR-A.4	7227.FBpp0303373	Reactome	DME-112315	Transmission across Chemical Synapses
BpuIR-A.4	7227.FBpp0303373	Reactome	DME-112316	Neuronal System
BpuIR-A.4	7227.FBpp0303373	Reactome	DME-199977	ER to Golgi Anterograde Transport
BpuIR-A.4	7227.FBpp0303373	Reactome	DME-199991	Membrane Trafficking
BpuIR-A.4	7227.FBpp0303373	Reactome	DME-204005	COPII-mediated vesicle transport
BpuIR-A.4	7227.FBpp0303373	Reactome	DME-392499	Metabolism of proteins
BpuIR-A.4	7227.FBpp0303373	Reactome	DME-399710	Activation of AMPA receptors
BpuIR-A.4	7227.FBpp0303373	Reactome	DME-399719	Trafficking of AMPA receptors
BpuIR-A.4	7227.FBpp0303373	Reactome	DME-399721	Glutamate binding, activation of AMPA receptors and synaptic plasticity
BpuIR-A.4	7227.FBpp0303373	Reactome	DME-416993	Trafficking of GluR2-containing AMPA receptors
BpuIR-A.4	7227.FBpp0303373	Reactome	DME-438066	Unblocking of NMDA receptors, glutamate binding and activation
BpuIR-A.4	7227.FBpp0303373	Reactome	DME-442755	Activation of NMDA receptors and postsynaptic events
BpuIR-A.4	7227.FBpp0303373	Reactome	DME-446203	Asparagine N-linked glycosylation
BpuIR-A.4	7227.FBpp0303373	Reactome	DME-5653656	Vesicle-mediated transport
BpuIR-A.4	7227.FBpp0303373	Reactome	DME-5694530	Cargo concentration in the ER
BpuIR-A.4	7227.FBpp0303373	Reactome	DME-597592	Post-translational protein modification
BpuIR-A.4	7227.FBpp0303373	Reactome	DME-6794362	Protein-protein interactions at synapses
BpuIR-A.4	7227.FBpp0303373	Reactome	DME-8849932	Synaptic adhesion-like molecules
BpuIR-A.4	7227.FBpp0303373	Reactome	DME-948021	Transport to the Golgi and subsequent modification
BpuIR-A.4	7227.FBpp0303373	COMPARTMENTS	GOCC:0005886	Plasma membrane
BpuIR-A.4	7227.FBpp0303373	COMPARTMENTS	GOCC:0005887	Integral component of plasma membrane
BpuIR-A.4	7227.FBpp0303373	COMPARTMENTS	GOCC:0008328	Ionotropic glutamate receptor complex
BpuIR-A.4	7227.FBpp0303373	COMPARTMENTS	GOCC:0016020	Membrane
BpuIR-A.4	7227.FBpp0303373	COMPARTMENTS	GOCC:0016021	Integral component of membrane
BpuIR-A.4	7227.FBpp0303373	COMPARTMENTS	GOCC:0031224	Intrinsic component of membrane
BpuIR-A.4	7227.FBpp0303373	COMPARTMENTS	GOCC:0031226	Intrinsic component of plasma membrane
BpuIR-A.4	7227.FBpp0303373	COMPARTMENTS	GOCC:0032991	Protein-containing complex
BpuIR-A.4	7227.FBpp0303373	COMPARTMENTS	GOCC:0034702	Ion channel complex
BpuIR-A.4	7227.FBpp0303373	COMPARTMENTS	GOCC:0043235	Receptor complex
BpuIR-A.4	7227.FBpp0303373	COMPARTMENTS	GOCC:0071944	Cell periphery
BpuIR-A.4	7227.FBpp0303373	COMPARTMENTS	GOCC:0098796	Membrane protein complex
BpuIR-A.4	7227.FBpp0303373	COMPARTMENTS	GOCC:0098797	Plasma membrane protein complex
BpuIR-A.4	7227.FBpp0303373	COMPARTMENTS	GOCC:0098802	Plasma membrane signaling receptor complex
BpuIR-A.4	7227.FBpp0303373	COMPARTMENTS	GOCC:0098878	Neurotransmitter receptor complex
BpuIR-A.4	7227.FBpp0303373	COMPARTMENTS	GOCC:0110165	Cellular anatomical entity
BpuIR-A.4	7227.FBpp0303373	COMPARTMENTS	GOCC:1902495	Transmembrane transporter complex
BpuIR-A.4	7227.FBpp0303373	COMPARTMENTS	GOCC:1990351	Transporter complex
BpuIR-A.4	7227.FBpp0303373	Monarch	FBcv:0000349	Viable
BpuIR-A.4	7227.FBpp0303373	Monarch	FBcv:0000385	Short lived
BpuIR-A.4	7227.FBpp0303373	Monarch	FBcv:0002004	Increased mortality
BpuIR-A.4	7227.FBpp0303373	UniProt Keywords	KW-0406	Ion transport
BpuIR-A.4	7227.FBpp0303373	UniProt Keywords	KW-0407	Ion channel
BpuIR-A.4	7227.FBpp0303373	UniProt Keywords	KW-0472	Membrane
BpuIR-A.4	7227.FBpp0303373	UniProt Keywords	KW-0628	Postsynaptic cell membrane
BpuIR-A.4	7227.FBpp0303373	UniProt Keywords	KW-0675	Receptor
BpuIR-A.4	7227.FBpp0303373	UniProt Keywords	KW-0732	Signal
BpuIR-A.4	7227.FBpp0303373	UniProt Keywords	KW-0770	Synapse
BpuIR-A.4	7227.FBpp0303373	UniProt Keywords	KW-0812	Transmembrane
BpuIR-A.4	7227.FBpp0303373	UniProt Keywords	KW-0813	Transport
BpuIR-A.4	7227.FBpp0303373	UniProt Keywords	KW-0965	Cell junction
BpuIR-A.4	7227.FBpp0303373	UniProt Keywords	KW-1003	Cell membrane
BpuIR-A.4	7227.FBpp0303373	UniProt Keywords	KW-1071	Ligand-gated ion channel
BpuIR-A.4	7227.FBpp0303373	UniProt Keywords	KW-1133	Transmembrane helix
BpuIR-A.4	7227.FBpp0303373	Pfam	PF01094	Receptor family ligand binding region
BpuIR-A.4	7227.FBpp0303373	InterPro	IPR001320	Ionotropic glutamate receptor, C-terminal
BpuIR-A.4	7227.FBpp0303373	InterPro	IPR001828	Receptor, ligand binding region
BpuIR-A.4	7227.FBpp0303373	InterPro	IPR015683	Ionotropic glutamate receptor
BpuIR-A.4	7227.FBpp0303373	InterPro	IPR019594	Ionotropic glutamate receptor, L-glutamate and glycine-binding domain
BpuIR-A.4	7227.FBpp0303373	InterPro	IPR028082	Periplasmic binding protein-like I
BpuIR-A.4	7227.FBpp0303373	SMART	SM00918	Ligated ion channel L-glutamate- and glycine-binding site
BpuIR-C.2	7227.FBpp0078410	GO Process	GO:0003008	System process
BpuIR-C.2	7227.FBpp0078410	GO Process	GO:0006810	Transport
BpuIR-C.2	7227.FBpp0078410	GO Process	GO:0006811	Ion transport
BpuIR-C.2	7227.FBpp0078410	GO Process	GO:0006812	Cation transport
BpuIR-C.2	7227.FBpp0078410	GO Process	GO:0007154	Cell communication
BpuIR-C.2	7227.FBpp0078410	GO Process	GO:0007165	Signal transduction
BpuIR-C.2	7227.FBpp0078410	GO Process	GO:0007166	Cell surface receptor signaling pathway
BpuIR-C.2	7227.FBpp0078410	GO Process	GO:0007215	Glutamate receptor signaling pathway
BpuIR-C.2	7227.FBpp0078410	GO Process	GO:0007267	Cell-cell signaling
BpuIR-C.2	7227.FBpp0078410	GO Process	GO:0007268	Chemical synaptic transmission
BpuIR-C.2	7227.FBpp0078410	GO Process	GO:0007600	Sensory perception
BpuIR-C.2	7227.FBpp0078410	GO Process	GO:0007610	Behavior
BpuIR-C.2	7227.FBpp0078410	GO Process	GO:0007611	Learning or memory
BpuIR-C.2	7227.FBpp0078410	GO Process	GO:0007612	Learning
BpuIR-C.2	7227.FBpp0078410	GO Process	GO:0007613	Memory
BpuIR-C.2	7227.FBpp0078410	GO Process	GO:0007616	Long-term memory
BpuIR-C.2	7227.FBpp0078410	GO Process	GO:0007635	Chemosensory behavior
BpuIR-C.2	7227.FBpp0078410	GO Process	GO:0008306	Associative learning
BpuIR-C.2	7227.FBpp0078410	GO Process	GO:0008355	Olfactory learning
BpuIR-C.2	7227.FBpp0078410	GO Process	GO:0009314	Response to radiation
BpuIR-C.2	7227.FBpp0078410	GO Process	GO:0009416	Response to light stimulus
BpuIR-C.2	7227.FBpp0078410	GO Process	GO:0009453	Energy taxis
BpuIR-C.2	7227.FBpp0078410	GO Process	GO:0009605	Response to external stimulus
BpuIR-C.2	7227.FBpp0078410	GO Process	GO:0009628	Response to abiotic stimulus
BpuIR-C.2	7227.FBpp0078410	GO Process	GO:0009987	Cellular process
BpuIR-C.2	7227.FBpp0078410	GO Process	GO:0010033	Response to organic substance
BpuIR-C.2	7227.FBpp0078410	GO Process	GO:0023052	Signaling
BpuIR-C.2	7227.FBpp0078410	GO Process	GO:0030534	Adult behavior
BpuIR-C.2	7227.FBpp0078410	GO Process	GO:0032501	Multicellular organismal process
BpuIR-C.2	7227.FBpp0078410	GO Process	GO:0034220	Ion transmembrane transport
BpuIR-C.2	7227.FBpp0078410	GO Process	GO:0035235	Ionotropic glutamate receptor signaling pathway
BpuIR-C.2	7227.FBpp0078410	GO Process	GO:0040011	Locomotion
BpuIR-C.2	7227.FBpp0078410	GO Process	GO:0042048	Olfactory behavior
BpuIR-C.2	7227.FBpp0078410	GO Process	GO:0042221	Response to chemical
BpuIR-C.2	7227.FBpp0078410	GO Process	GO:0042330	Taxis
BpuIR-C.2	7227.FBpp0078410	GO Process	GO:0042331	Phototaxis
BpuIR-C.2	7227.FBpp0078410	GO Process	GO:0042391	Regulation of membrane potential
BpuIR-C.2	7227.FBpp0078410	GO Process	GO:0042592	Homeostatic process
BpuIR-C.2	7227.FBpp0078410	GO Process	GO:0045471	Response to ethanol
BpuIR-C.2	7227.FBpp0078410	GO Process	GO:0048149	Behavioral response to ethanol
BpuIR-C.2	7227.FBpp0078410	GO Process	GO:0048878	Chemical homeostasis
BpuIR-C.2	7227.FBpp0078410	GO Process	GO:0050789	Regulation of biological process
BpuIR-C.2	7227.FBpp0078410	GO Process	GO:0050794	Regulation of cellular process
BpuIR-C.2	7227.FBpp0078410	GO Process	GO:0050801	Ion homeostasis
BpuIR-C.2	7227.FBpp0078410	GO Process	GO:0050877	Nervous system process
BpuIR-C.2	7227.FBpp0078410	GO Process	GO:0050890	Cognition
BpuIR-C.2	7227.FBpp0078410	GO Process	GO:0050896	Response to stimulus
BpuIR-C.2	7227.FBpp0078410	GO Process	GO:0050954	Sensory perception of mechanical stimulus
BpuIR-C.2	7227.FBpp0078410	GO Process	GO:0050975	Sensory perception of touch
BpuIR-C.2	7227.FBpp0078410	GO Process	GO:0051179	Localization
BpuIR-C.2	7227.FBpp0078410	GO Process	GO:0051234	Establishment of localization
BpuIR-C.2	7227.FBpp0078410	GO Process	GO:0051716	Cellular response to stimulus
BpuIR-C.2	7227.FBpp0078410	GO Process	GO:0055065	Metal ion homeostasis
BpuIR-C.2	7227.FBpp0078410	GO Process	GO:0055074	Calcium ion homeostasis
BpuIR-C.2	7227.FBpp0078410	GO Process	GO:0055080	Cation homeostasis
BpuIR-C.2	7227.FBpp0078410	GO Process	GO:0055085	Transmembrane transport
BpuIR-C.2	7227.FBpp0078410	GO Process	GO:0065007	Biological regulation
BpuIR-C.2	7227.FBpp0078410	GO Process	GO:0065008	Regulation of biological quality
BpuIR-C.2	7227.FBpp0078410	GO Process	GO:0072375	Medium-term memory
BpuIR-C.2	7227.FBpp0078410	GO Process	GO:0072507	Divalent inorganic cation homeostasis
BpuIR-C.2	7227.FBpp0078410	GO Process	GO:0097305	Response to alcohol
BpuIR-C.2	7227.FBpp0078410	GO Process	GO:0098655	Cation transmembrane transport
BpuIR-C.2	7227.FBpp0078410	GO Process	GO:0098771	Inorganic ion homeostasis
BpuIR-C.2	7227.FBpp0078410	GO Process	GO:0098916	Anterograde trans-synaptic signaling
BpuIR-C.2	7227.FBpp0078410	GO Process	GO:0099536	Synaptic signaling
BpuIR-C.2	7227.FBpp0078410	GO Process	GO:0099537	Trans-synaptic signaling
BpuIR-C.2	7227.FBpp0078410	GO Process	GO:1901700	Response to oxygen-containing compound
BpuIR-C.2	7227.FBpp0078410	GO Process	GO:1990806	Ligand-gated ion channel signaling pathway
BpuIR-C.2	7227.FBpp0078410	GO Function	GO:0004888	Transmembrane signaling receptor activity
BpuIR-C.2	7227.FBpp0078410	GO Function	GO:0004970	Ionotropic glutamate receptor activity
BpuIR-C.2	7227.FBpp0078410	GO Function	GO:0004972	NMDA glutamate receptor activity
BpuIR-C.2	7227.FBpp0078410	GO Function	GO:0005215	Transporter activity
BpuIR-C.2	7227.FBpp0078410	GO Function	GO:0005216	Ion channel activity
BpuIR-C.2	7227.FBpp0078410	GO Function	GO:0005230	Extracellular ligand-gated ion channel activity
BpuIR-C.2	7227.FBpp0078410	GO Function	GO:0005244	Voltage-gated ion channel activity
BpuIR-C.2	7227.FBpp0078410	GO Function	GO:0005261	Cation channel activity
BpuIR-C.2	7227.FBpp0078410	GO Function	GO:0008066	Glutamate receptor activity
BpuIR-C.2	7227.FBpp0078410	GO Function	GO:0008324	Cation transmembrane transporter activity
BpuIR-C.2	7227.FBpp0078410	GO Function	GO:0015075	Ion transmembrane transporter activity
BpuIR-C.2	7227.FBpp0078410	GO Function	GO:0015267	Channel activity
BpuIR-C.2	7227.FBpp0078410	GO Function	GO:0015276	Ligand-gated ion channel activity
BpuIR-C.2	7227.FBpp0078410	GO Function	GO:0015318	Inorganic molecular entity transmembrane transporter activity
BpuIR-C.2	7227.FBpp0078410	GO Function	GO:0022803	Passive transmembrane transporter activity
BpuIR-C.2	7227.FBpp0078410	GO Function	GO:0022824	Transmitter-gated ion channel activity
BpuIR-C.2	7227.FBpp0078410	GO Function	GO:0022832	Voltage-gated channel activity
BpuIR-C.2	7227.FBpp0078410	GO Function	GO:0022834	Ligand-gated channel activity
BpuIR-C.2	7227.FBpp0078410	GO Function	GO:0022835	Transmitter-gated channel activity
BpuIR-C.2	7227.FBpp0078410	GO Function	GO:0022836	Gated channel activity
BpuIR-C.2	7227.FBpp0078410	GO Function	GO:0022843	Voltage-gated cation channel activity
BpuIR-C.2	7227.FBpp0078410	GO Function	GO:0022857	Transmembrane transporter activity
BpuIR-C.2	7227.FBpp0078410	GO Function	GO:0022890	Inorganic cation transmembrane transporter activity
BpuIR-C.2	7227.FBpp0078410	GO Function	GO:0030594	Neurotransmitter receptor activity
BpuIR-C.2	7227.FBpp0078410	GO Function	GO:0038023	Signaling receptor activity
BpuIR-C.2	7227.FBpp0078410	GO Function	GO:0060089	Molecular transducer activity
BpuIR-C.2	7227.FBpp0078410	GO Function	GO:0099094	Ligand-gated cation channel activity
BpuIR-C.2	7227.FBpp0078410	GO Component	GO:0005886	Plasma membrane
BpuIR-C.2	7227.FBpp0078410	GO Component	GO:0005887	Integral component of plasma membrane
BpuIR-C.2	7227.FBpp0078410	GO Component	GO:0008328	Ionotropic glutamate receptor complex
BpuIR-C.2	7227.FBpp0078410	GO Component	GO:0016020	Membrane
BpuIR-C.2	7227.FBpp0078410	GO Component	GO:0016021	Integral component of membrane
BpuIR-C.2	7227.FBpp0078410	GO Component	GO:0017146	NMDA selective glutamate receptor complex
BpuIR-C.2	7227.FBpp0078410	GO Component	GO:0030054	Cell junction
BpuIR-C.2	7227.FBpp0078410	GO Component	GO:0031224	Intrinsic component of membrane
BpuIR-C.2	7227.FBpp0078410	GO Component	GO:0031226	Intrinsic component of plasma membrane
BpuIR-C.2	7227.FBpp0078410	GO Component	GO:0032991	Protein-containing complex
BpuIR-C.2	7227.FBpp0078410	GO Component	GO:0034702	Ion channel complex
BpuIR-C.2	7227.FBpp0078410	GO Component	GO:0034703	Cation channel complex
BpuIR-C.2	7227.FBpp0078410	GO Component	GO:0042995	Cell projection
BpuIR-C.2	7227.FBpp0078410	GO Component	GO:0043005	Neuron projection
BpuIR-C.2	7227.FBpp0078410	GO Component	GO:0043235	Receptor complex
BpuIR-C.2	7227.FBpp0078410	GO Component	GO:0045202	Synapse
BpuIR-C.2	7227.FBpp0078410	GO Component	GO:0045211	Postsynaptic membrane
BpuIR-C.2	7227.FBpp0078410	GO Component	GO:0071944	Cell periphery
BpuIR-C.2	7227.FBpp0078410	GO Component	GO:0097060	Synaptic membrane
BpuIR-C.2	7227.FBpp0078410	GO Component	GO:0098590	Plasma membrane region
BpuIR-C.2	7227.FBpp0078410	GO Component	GO:0098794	Postsynapse
BpuIR-C.2	7227.FBpp0078410	GO Component	GO:0098796	Membrane protein complex
BpuIR-C.2	7227.FBpp0078410	GO Component	GO:0098797	Plasma membrane protein complex
BpuIR-C.2	7227.FBpp0078410	GO Component	GO:0098802	Plasma membrane signaling receptor complex
BpuIR-C.2	7227.FBpp0078410	GO Component	GO:0098878	Neurotransmitter receptor complex
BpuIR-C.2	7227.FBpp0078410	GO Component	GO:0110165	Cellular anatomical entity
BpuIR-C.2	7227.FBpp0078410	GO Component	GO:0120025	Plasma membrane bounded cell projection
BpuIR-C.2	7227.FBpp0078410	GO Component	GO:1902495	Transmembrane transporter complex
BpuIR-C.2	7227.FBpp0078410	GO Component	GO:1990351	Transporter complex
BpuIR-C.2	7227.FBpp0078410	STRING clusters	CL:14573	Mixed, incl. Ion channel complex, and Neurotransmitter receptors and postsynaptic signal transmission
BpuIR-C.2	7227.FBpp0078410	STRING clusters	CL:14793	Transmitter-gated channel activity, and G protein-coupled receptor complex
BpuIR-C.2	7227.FBpp0078410	STRING clusters	CL:14846	Ionotropic glutamate receptor, and Recoverin family
BpuIR-C.2	7227.FBpp0078410	STRING clusters	CL:14847	Neurotransmitter receptor complex, and Cornichon
BpuIR-C.2	7227.FBpp0078410	KEGG	dme04080	Neuroactive ligand-receptor interaction
BpuIR-C.2	7227.FBpp0078410	Reactome	DME-112314	Neurotransmitter receptors and postsynaptic signal transmission
BpuIR-C.2	7227.FBpp0078410	Reactome	DME-112315	Transmission across Chemical Synapses
BpuIR-C.2	7227.FBpp0078410	Reactome	DME-112316	Neuronal System
BpuIR-C.2	7227.FBpp0078410	Reactome	DME-1266738	Developmental Biology
BpuIR-C.2	7227.FBpp0078410	Reactome	DME-2682334	EPH-Ephrin signaling
BpuIR-C.2	7227.FBpp0078410	Reactome	DME-3928662	EPHB-mediated forward signaling
BpuIR-C.2	7227.FBpp0078410	Reactome	DME-422475	Axon guidance
BpuIR-C.2	7227.FBpp0078410	Reactome	DME-438066	Unblocking of NMDA receptors, glutamate binding and activation
BpuIR-C.2	7227.FBpp0078410	Reactome	DME-442755	Activation of NMDA receptors and postsynaptic events
BpuIR-C.2	7227.FBpp0078410	Reactome	DME-6794362	Protein-protein interactions at synapses
BpuIR-C.2	7227.FBpp0078410	Reactome	DME-8849932	Synaptic adhesion-like molecules
BpuIR-C.2	7227.FBpp0078410	Reactome	DME-9609736	Assembly and cell surface presentation of NMDA receptors
BpuIR-C.2	7227.FBpp0078410	Reactome	DME-9675108	Nervous system development
BpuIR-C.2	7227.FBpp0078410	COMPARTMENTS	GOCC:0005886	Plasma membrane
BpuIR-C.2	7227.FBpp0078410	COMPARTMENTS	GOCC:0005887	Integral component of plasma membrane
BpuIR-C.2	7227.FBpp0078410	COMPARTMENTS	GOCC:0008328	Ionotropic glutamate receptor complex
BpuIR-C.2	7227.FBpp0078410	COMPARTMENTS	GOCC:0016020	Membrane
BpuIR-C.2	7227.FBpp0078410	COMPARTMENTS	GOCC:0016021	Integral component of membrane
BpuIR-C.2	7227.FBpp0078410	COMPARTMENTS	GOCC:0017146	NMDA selective glutamate receptor complex
BpuIR-C.2	7227.FBpp0078410	COMPARTMENTS	GOCC:0030054	Cell junction
BpuIR-C.2	7227.FBpp0078410	COMPARTMENTS	GOCC:0031224	Intrinsic component of membrane
BpuIR-C.2	7227.FBpp0078410	COMPARTMENTS	GOCC:0031226	Intrinsic component of plasma membrane
BpuIR-C.2	7227.FBpp0078410	COMPARTMENTS	GOCC:0032991	Protein-containing complex
BpuIR-C.2	7227.FBpp0078410	COMPARTMENTS	GOCC:0034702	Ion channel complex
BpuIR-C.2	7227.FBpp0078410	COMPARTMENTS	GOCC:0034703	Cation channel complex
BpuIR-C.2	7227.FBpp0078410	COMPARTMENTS	GOCC:0043235	Receptor complex
BpuIR-C.2	7227.FBpp0078410	COMPARTMENTS	GOCC:0045202	Synapse
BpuIR-C.2	7227.FBpp0078410	COMPARTMENTS	GOCC:0045211	Postsynaptic membrane
BpuIR-C.2	7227.FBpp0078410	COMPARTMENTS	GOCC:0071944	Cell periphery
BpuIR-C.2	7227.FBpp0078410	COMPARTMENTS	GOCC:0097060	Synaptic membrane
BpuIR-C.2	7227.FBpp0078410	COMPARTMENTS	GOCC:0098590	Plasma membrane region
BpuIR-C.2	7227.FBpp0078410	COMPARTMENTS	GOCC:0098794	Postsynapse
BpuIR-C.2	7227.FBpp0078410	COMPARTMENTS	GOCC:0098796	Membrane protein complex
BpuIR-C.2	7227.FBpp0078410	COMPARTMENTS	GOCC:0098797	Plasma membrane protein complex
BpuIR-C.2	7227.FBpp0078410	COMPARTMENTS	GOCC:0098802	Plasma membrane signaling receptor complex
BpuIR-C.2	7227.FBpp0078410	COMPARTMENTS	GOCC:0098878	Neurotransmitter receptor complex
BpuIR-C.2	7227.FBpp0078410	COMPARTMENTS	GOCC:0110165	Cellular anatomical entity
BpuIR-C.2	7227.FBpp0078410	COMPARTMENTS	GOCC:1902495	Transmembrane transporter complex
BpuIR-C.2	7227.FBpp0078410	COMPARTMENTS	GOCC:1990351	Transporter complex
BpuIR-C.2	7227.FBpp0078410	Monarch	FBcv:0000349	Viable
BpuIR-C.2	7227.FBpp0078410	Monarch	FBcv:0000352	Partially lethal - majority die
BpuIR-C.2	7227.FBpp0078410	Monarch	FBcv:0000387	Abnormal behavior
BpuIR-C.2	7227.FBpp0078410	Monarch	FBcv:0000400	Abnormal mating
BpuIR-C.2	7227.FBpp0078410	Monarch	FBcv:0000421	Abnormal touch response
BpuIR-C.2	7227.FBpp0078410	Monarch	FBcv:0000435	Abnormal neuroanatomy
BpuIR-C.2	7227.FBpp0078410	Monarch	FBcv:0000440	Chemical sensitive
BpuIR-C.2	7227.FBpp0078410	Monarch	FBcv:0002004	Increased mortality
BpuIR-C.2	7227.FBpp0078410	Monarch	FBcv:0002015	Partially lethal
BpuIR-C.2	7227.FBpp0078410	Monarch	FBcv:0002019	Increased mortality during development
BpuIR-C.2	7227.FBpp0078410	UniProt Keywords	KW-0106	Calcium
BpuIR-C.2	7227.FBpp0078410	UniProt Keywords	KW-0325	Glycoprotein
BpuIR-C.2	7227.FBpp0078410	UniProt Keywords	KW-0406	Ion transport
BpuIR-C.2	7227.FBpp0078410	UniProt Keywords	KW-0407	Ion channel
BpuIR-C.2	7227.FBpp0078410	UniProt Keywords	KW-0460	Magnesium
BpuIR-C.2	7227.FBpp0078410	UniProt Keywords	KW-0472	Membrane
BpuIR-C.2	7227.FBpp0078410	UniProt Keywords	KW-0597	Phosphoprotein
BpuIR-C.2	7227.FBpp0078410	UniProt Keywords	KW-0628	Postsynaptic cell membrane
BpuIR-C.2	7227.FBpp0078410	UniProt Keywords	KW-0675	Receptor
BpuIR-C.2	7227.FBpp0078410	UniProt Keywords	KW-0732	Signal
BpuIR-C.2	7227.FBpp0078410	UniProt Keywords	KW-0770	Synapse
BpuIR-C.2	7227.FBpp0078410	UniProt Keywords	KW-0812	Transmembrane
BpuIR-C.2	7227.FBpp0078410	UniProt Keywords	KW-0813	Transport
BpuIR-C.2	7227.FBpp0078410	UniProt Keywords	KW-0965	Cell junction
BpuIR-C.2	7227.FBpp0078410	UniProt Keywords	KW-1003	Cell membrane
BpuIR-C.2	7227.FBpp0078410	UniProt Keywords	KW-1015	Disulfide bond
BpuIR-C.2	7227.FBpp0078410	UniProt Keywords	KW-1071	Ligand-gated ion channel
BpuIR-C.2	7227.FBpp0078410	UniProt Keywords	KW-1133	Transmembrane helix
BpuIR-C.2	7227.FBpp0078410	Pfam	PF01094	Receptor family ligand binding region
BpuIR-C.2	7227.FBpp0078410	InterPro	IPR001320	Ionotropic glutamate receptor, C-terminal
BpuIR-C.2	7227.FBpp0078410	InterPro	IPR001508	Ionotropic glutamate receptor, metazoa
BpuIR-C.2	7227.FBpp0078410	InterPro	IPR001828	Receptor, ligand binding region
BpuIR-C.2	7227.FBpp0078410	InterPro	IPR015683	Ionotropic glutamate receptor
BpuIR-C.2	7227.FBpp0078410	InterPro	IPR019594	Ionotropic glutamate receptor, L-glutamate and glycine-binding domain
BpuIR-C.2	7227.FBpp0078410	InterPro	IPR028082	Periplasmic binding protein-like I
BpuIR-C.2	7227.FBpp0078410	SMART	SM00918	Ligated ion channel L-glutamate- and glycine-binding site
BpuIR-D	7227.FBpp0110206	GO Process	GO:0006810	Transport
BpuIR-D	7227.FBpp0110206	GO Process	GO:0006811	Ion transport
BpuIR-D	7227.FBpp0110206	GO Process	GO:0006812	Cation transport
BpuIR-D	7227.FBpp0110206	GO Process	GO:0006813	Potassium ion transport
BpuIR-D	7227.FBpp0110206	GO Process	GO:0006814	Sodium ion transport
BpuIR-D	7227.FBpp0110206	GO Process	GO:0007154	Cell communication
BpuIR-D	7227.FBpp0110206	GO Process	GO:0007165	Signal transduction
BpuIR-D	7227.FBpp0110206	GO Process	GO:0007166	Cell surface receptor signaling pathway
BpuIR-D	7227.FBpp0110206	GO Process	GO:0007215	Glutamate receptor signaling pathway
BpuIR-D	7227.FBpp0110206	GO Process	GO:0007267	Cell-cell signaling
BpuIR-D	7227.FBpp0110206	GO Process	GO:0007268	Chemical synaptic transmission
BpuIR-D	7227.FBpp0110206	GO Process	GO:0007610	Behavior
BpuIR-D	7227.FBpp0110206	GO Process	GO:0007632	Visual behavior
BpuIR-D	7227.FBpp0110206	GO Process	GO:0007634	Optokinetic behavior
BpuIR-D	7227.FBpp0110206	GO Process	GO:0009314	Response to radiation
BpuIR-D	7227.FBpp0110206	GO Process	GO:0009416	Response to light stimulus
BpuIR-D	7227.FBpp0110206	GO Process	GO:0009628	Response to abiotic stimulus
BpuIR-D	7227.FBpp0110206	GO Process	GO:0009642	Response to light intensity
BpuIR-D	7227.FBpp0110206	GO Process	GO:0009987	Cellular process
BpuIR-D	7227.FBpp0110206	GO Process	GO:0010646	Regulation of cell communication
BpuIR-D	7227.FBpp0110206	GO Process	GO:0016057	Regulation of membrane potential in photoreceptor cell
BpuIR-D	7227.FBpp0110206	GO Process	GO:0023051	Regulation of signaling
BpuIR-D	7227.FBpp0110206	GO Process	GO:0023052	Signaling
BpuIR-D	7227.FBpp0110206	GO Process	GO:0030001	Metal ion transport
BpuIR-D	7227.FBpp0110206	GO Process	GO:0032501	Multicellular organismal process
BpuIR-D	7227.FBpp0110206	GO Process	GO:0034220	Ion transmembrane transport
BpuIR-D	7227.FBpp0110206	GO Process	GO:0035235	Ionotropic glutamate receptor signaling pathway
BpuIR-D	7227.FBpp0110206	GO Process	GO:0035249	Synaptic transmission, glutamatergic
BpuIR-D	7227.FBpp0110206	GO Process	GO:0035725	Sodium ion transmembrane transport
BpuIR-D	7227.FBpp0110206	GO Process	GO:0042391	Regulation of membrane potential
BpuIR-D	7227.FBpp0110206	GO Process	GO:0050789	Regulation of biological process
BpuIR-D	7227.FBpp0110206	GO Process	GO:0050794	Regulation of cellular process
BpuIR-D	7227.FBpp0110206	GO Process	GO:0050803	Regulation of synapse structure or activity
BpuIR-D	7227.FBpp0110206	GO Process	GO:0050804	Modulation of chemical synaptic transmission
BpuIR-D	7227.FBpp0110206	GO Process	GO:0050896	Response to stimulus
BpuIR-D	7227.FBpp0110206	GO Process	GO:0051179	Localization
BpuIR-D	7227.FBpp0110206	GO Process	GO:0051234	Establishment of localization
BpuIR-D	7227.FBpp0110206	GO Process	GO:0051716	Cellular response to stimulus
BpuIR-D	7227.FBpp0110206	GO Process	GO:0055085	Transmembrane transport
BpuIR-D	7227.FBpp0110206	GO Process	GO:0060025	Regulation of synaptic activity
BpuIR-D	7227.FBpp0110206	GO Process	GO:0065007	Biological regulation
BpuIR-D	7227.FBpp0110206	GO Process	GO:0065008	Regulation of biological quality
BpuIR-D	7227.FBpp0110206	GO Process	GO:0071214	Cellular response to abiotic stimulus
BpuIR-D	7227.FBpp0110206	GO Process	GO:0071478	Cellular response to radiation
BpuIR-D	7227.FBpp0110206	GO Process	GO:0071482	Cellular response to light stimulus
BpuIR-D	7227.FBpp0110206	GO Process	GO:0071484	Cellular response to light intensity
BpuIR-D	7227.FBpp0110206	GO Process	GO:0071632	Optomotor response
BpuIR-D	7227.FBpp0110206	GO Process	GO:0071805	Potassium ion transmembrane transport
BpuIR-D	7227.FBpp0110206	GO Process	GO:0098655	Cation transmembrane transport
BpuIR-D	7227.FBpp0110206	GO Process	GO:0098660	Inorganic ion transmembrane transport
BpuIR-D	7227.FBpp0110206	GO Process	GO:0098662	Inorganic cation transmembrane transport
BpuIR-D	7227.FBpp0110206	GO Process	GO:0098916	Anterograde trans-synaptic signaling
BpuIR-D	7227.FBpp0110206	GO Process	GO:0099177	Regulation of trans-synaptic signaling
BpuIR-D	7227.FBpp0110206	GO Process	GO:0099536	Synaptic signaling
BpuIR-D	7227.FBpp0110206	GO Process	GO:0099537	Trans-synaptic signaling
BpuIR-D	7227.FBpp0110206	GO Process	GO:0104004	Cellular response to environmental stimulus
BpuIR-D	7227.FBpp0110206	GO Process	GO:1990806	Ligand-gated ion channel signaling pathway
BpuIR-D	7227.FBpp0110206	GO Function	GO:0004888	Transmembrane signaling receptor activity
BpuIR-D	7227.FBpp0110206	GO Function	GO:0004970	Ionotropic glutamate receptor activity
BpuIR-D	7227.FBpp0110206	GO Function	GO:0005215	Transporter activity
BpuIR-D	7227.FBpp0110206	GO Function	GO:0005216	Ion channel activity
BpuIR-D	7227.FBpp0110206	GO Function	GO:0005230	Extracellular ligand-gated ion channel activity
BpuIR-D	7227.FBpp0110206	GO Function	GO:0005261	Cation channel activity
BpuIR-D	7227.FBpp0110206	GO Function	GO:0005267	Potassium channel activity
BpuIR-D	7227.FBpp0110206	GO Function	GO:0005272	Sodium channel activity
BpuIR-D	7227.FBpp0110206	GO Function	GO:0008066	Glutamate receptor activity
BpuIR-D	7227.FBpp0110206	GO Function	GO:0008324	Cation transmembrane transporter activity
BpuIR-D	7227.FBpp0110206	GO Function	GO:0015075	Ion transmembrane transporter activity
BpuIR-D	7227.FBpp0110206	GO Function	GO:0015079	Potassium ion transmembrane transporter activity
BpuIR-D	7227.FBpp0110206	GO Function	GO:0015081	Sodium ion transmembrane transporter activity
BpuIR-D	7227.FBpp0110206	GO Function	GO:0015267	Channel activity
BpuIR-D	7227.FBpp0110206	GO Function	GO:0015276	Ligand-gated ion channel activity
BpuIR-D	7227.FBpp0110206	GO Function	GO:0015277	Kainate selective glutamate receptor activity
BpuIR-D	7227.FBpp0110206	GO Function	GO:0015318	Inorganic molecular entity transmembrane transporter activity
BpuIR-D	7227.FBpp0110206	GO Function	GO:0022803	Passive transmembrane transporter activity
BpuIR-D	7227.FBpp0110206	GO Function	GO:0022824	Transmitter-gated ion channel activity
BpuIR-D	7227.FBpp0110206	GO Function	GO:0022834	Ligand-gated channel activity
BpuIR-D	7227.FBpp0110206	GO Function	GO:0022835	Transmitter-gated channel activity
BpuIR-D	7227.FBpp0110206	GO Function	GO:0022836	Gated channel activity
BpuIR-D	7227.FBpp0110206	GO Function	GO:0022857	Transmembrane transporter activity
BpuIR-D	7227.FBpp0110206	GO Function	GO:0022890	Inorganic cation transmembrane transporter activity
BpuIR-D	7227.FBpp0110206	GO Function	GO:0030594	Neurotransmitter receptor activity
BpuIR-D	7227.FBpp0110206	GO Function	GO:0038023	Signaling receptor activity
BpuIR-D	7227.FBpp0110206	GO Function	GO:0046873	Metal ion transmembrane transporter activity
BpuIR-D	7227.FBpp0110206	GO Function	GO:0060089	Molecular transducer activity
BpuIR-D	7227.FBpp0110206	GO Function	GO:0099094	Ligand-gated cation channel activity
BpuIR-D	7227.FBpp0110206	GO Component	GO:0005886	Plasma membrane
BpuIR-D	7227.FBpp0110206	GO Component	GO:0016020	Membrane
BpuIR-D	7227.FBpp0110206	GO Component	GO:0030054	Cell junction
BpuIR-D	7227.FBpp0110206	GO Component	GO:0045202	Synapse
BpuIR-D	7227.FBpp0110206	GO Component	GO:0045211	Postsynaptic membrane
BpuIR-D	7227.FBpp0110206	GO Component	GO:0071944	Cell periphery
BpuIR-D	7227.FBpp0110206	GO Component	GO:0097060	Synaptic membrane
BpuIR-D	7227.FBpp0110206	GO Component	GO:0098590	Plasma membrane region
BpuIR-D	7227.FBpp0110206	GO Component	GO:0098794	Postsynapse
BpuIR-D	7227.FBpp0110206	GO Component	GO:0110165	Cellular anatomical entity
BpuIR-D	7227.FBpp0110206	STRING clusters	CL:14573	Mixed, incl. Ion channel complex, and Neurotransmitter receptors and postsynaptic signal transmission
BpuIR-D	7227.FBpp0110206	STRING clusters	CL:14793	Transmitter-gated channel activity, and G protein-coupled receptor complex
BpuIR-D	7227.FBpp0110206	Reactome	DME-112314	Neurotransmitter receptors and postsynaptic signal transmission
BpuIR-D	7227.FBpp0110206	Reactome	DME-112315	Transmission across Chemical Synapses
BpuIR-D	7227.FBpp0110206	Reactome	DME-112316	Neuronal System
BpuIR-D	7227.FBpp0110206	Reactome	DME-451306	Ionotropic activity of kainate receptors
BpuIR-D	7227.FBpp0110206	Reactome	DME-451307	Activation of Na-permeable kainate receptors
BpuIR-D	7227.FBpp0110206	Reactome	DME-451308	Activation of Ca-permeable Kainate Receptor
BpuIR-D	7227.FBpp0110206	Reactome	DME-451326	Activation of kainate receptors upon glutamate binding
BpuIR-D	7227.FBpp0110206	COMPARTMENTS	GOCC:0005886	Plasma membrane
BpuIR-D	7227.FBpp0110206	COMPARTMENTS	GOCC:0016020	Membrane
BpuIR-D	7227.FBpp0110206	COMPARTMENTS	GOCC:0071944	Cell periphery
BpuIR-D	7227.FBpp0110206	COMPARTMENTS	GOCC:0110165	Cellular anatomical entity
BpuIR-D	7227.FBpp0110206	Monarch	FBcv:0000349	Viable
BpuIR-D	7227.FBpp0110206	Monarch	FBcv:0000434	Abnormal neurophysiology
BpuIR-D	7227.FBpp0110206	UniProt Keywords	KW-0406	Ion transport
BpuIR-D	7227.FBpp0110206	UniProt Keywords	KW-0407	Ion channel
BpuIR-D	7227.FBpp0110206	UniProt Keywords	KW-0472	Membrane
BpuIR-D	7227.FBpp0110206	UniProt Keywords	KW-0628	Postsynaptic cell membrane
BpuIR-D	7227.FBpp0110206	UniProt Keywords	KW-0675	Receptor
BpuIR-D	7227.FBpp0110206	UniProt Keywords	KW-0732	Signal
BpuIR-D	7227.FBpp0110206	UniProt Keywords	KW-0770	Synapse
BpuIR-D	7227.FBpp0110206	UniProt Keywords	KW-0812	Transmembrane
BpuIR-D	7227.FBpp0110206	UniProt Keywords	KW-0813	Transport
BpuIR-D	7227.FBpp0110206	UniProt Keywords	KW-0965	Cell junction
BpuIR-D	7227.FBpp0110206	UniProt Keywords	KW-1003	Cell membrane
BpuIR-D	7227.FBpp0110206	UniProt Keywords	KW-1071	Ligand-gated ion channel
BpuIR-D	7227.FBpp0110206	UniProt Keywords	KW-1133	Transmembrane helix
BpuIR-D	7227.FBpp0110206	Pfam	PF01094	Receptor family ligand binding region
BpuIR-D	7227.FBpp0110206	InterPro	IPR001320	Ionotropic glutamate receptor, C-terminal
BpuIR-D	7227.FBpp0110206	InterPro	IPR001508	Ionotropic glutamate receptor, metazoa
BpuIR-D	7227.FBpp0110206	InterPro	IPR001828	Receptor, ligand binding region
BpuIR-D	7227.FBpp0110206	InterPro	IPR015683	Ionotropic glutamate receptor
BpuIR-D	7227.FBpp0110206	InterPro	IPR019594	Ionotropic glutamate receptor, L-glutamate and glycine-binding domain
BpuIR-D	7227.FBpp0110206	InterPro	IPR028082	Periplasmic binding protein-like I
BpuIR-D	7227.FBpp0110206	SMART	SM00918	Ligated ion channel L-glutamate- and glycine-binding site
BpuIR25b.2	7227.FBpp0304756	GO Process	GO:0003008	System process
BpuIR25b.2	7227.FBpp0304756	GO Process	GO:0006810	Transport
BpuIR25b.2	7227.FBpp0304756	GO Process	GO:0006811	Ion transport
BpuIR25b.2	7227.FBpp0304756	GO Process	GO:0007154	Cell communication
BpuIR25b.2	7227.FBpp0304756	GO Process	GO:0007165	Signal transduction
BpuIR25b.2	7227.FBpp0304756	GO Process	GO:0007166	Cell surface receptor signaling pathway
BpuIR25b.2	7227.FBpp0304756	GO Process	GO:0007215	Glutamate receptor signaling pathway
BpuIR25b.2	7227.FBpp0304756	GO Process	GO:0007600	Sensory perception
BpuIR25b.2	7227.FBpp0304756	GO Process	GO:0007606	Sensory perception of chemical stimulus
BpuIR25b.2	7227.FBpp0304756	GO Process	GO:0007608	Sensory perception of smell
BpuIR25b.2	7227.FBpp0304756	GO Process	GO:0009266	Response to temperature stimulus
BpuIR25b.2	7227.FBpp0304756	GO Process	GO:0009593	Detection of chemical stimulus
BpuIR25b.2	7227.FBpp0304756	GO Process	GO:0009605	Response to external stimulus
BpuIR25b.2	7227.FBpp0304756	GO Process	GO:0009628	Response to abiotic stimulus
BpuIR25b.2	7227.FBpp0304756	GO Process	GO:0009649	Entrainment of circadian clock
BpuIR25b.2	7227.FBpp0304756	GO Process	GO:0009987	Cellular process
BpuIR25b.2	7227.FBpp0304756	GO Process	GO:0010378	Temperature compensation of the circadian clock
BpuIR25b.2	7227.FBpp0304756	GO Process	GO:0019226	Transmission of nerve impulse
BpuIR25b.2	7227.FBpp0304756	GO Process	GO:0023052	Signaling
BpuIR25b.2	7227.FBpp0304756	GO Process	GO:0032501	Multicellular organismal process
BpuIR25b.2	7227.FBpp0304756	GO Process	GO:0034220	Ion transmembrane transport
BpuIR25b.2	7227.FBpp0304756	GO Process	GO:0035235	Ionotropic glutamate receptor signaling pathway
BpuIR25b.2	7227.FBpp0304756	GO Process	GO:0035637	Multicellular organismal signaling
BpuIR25b.2	7227.FBpp0304756	GO Process	GO:0042221	Response to chemical
BpuIR25b.2	7227.FBpp0304756	GO Process	GO:0042752	Regulation of circadian rhythm
BpuIR25b.2	7227.FBpp0304756	GO Process	GO:0050789	Regulation of biological process
BpuIR25b.2	7227.FBpp0304756	GO Process	GO:0050794	Regulation of cellular process
BpuIR25b.2	7227.FBpp0304756	GO Process	GO:0050877	Nervous system process
BpuIR25b.2	7227.FBpp0304756	GO Process	GO:0050896	Response to stimulus
BpuIR25b.2	7227.FBpp0304756	GO Process	GO:0050906	Detection of stimulus involved in sensory perception
BpuIR25b.2	7227.FBpp0304756	GO Process	GO:0050907	Detection of chemical stimulus involved in sensory perception
BpuIR25b.2	7227.FBpp0304756	GO Process	GO:0050911	Detection of chemical stimulus involved in sensory perception of smell
BpuIR25b.2	7227.FBpp0304756	GO Process	GO:0051179	Localization
BpuIR25b.2	7227.FBpp0304756	GO Process	GO:0051234	Establishment of localization
BpuIR25b.2	7227.FBpp0304756	GO Process	GO:0051606	Detection of stimulus
BpuIR25b.2	7227.FBpp0304756	GO Process	GO:0051716	Cellular response to stimulus
BpuIR25b.2	7227.FBpp0304756	GO Process	GO:0055085	Transmembrane transport
BpuIR25b.2	7227.FBpp0304756	GO Process	GO:0065007	Biological regulation
BpuIR25b.2	7227.FBpp0304756	GO Process	GO:1990806	Ligand-gated ion channel signaling pathway
BpuIR25b.2	7227.FBpp0304756	GO Function	GO:0004888	Transmembrane signaling receptor activity
BpuIR25b.2	7227.FBpp0304756	GO Function	GO:0004970	Ionotropic glutamate receptor activity
BpuIR25b.2	7227.FBpp0304756	GO Function	GO:0005215	Transporter activity
BpuIR25b.2	7227.FBpp0304756	GO Function	GO:0005216	Ion channel activity
BpuIR25b.2	7227.FBpp0304756	GO Function	GO:0005230	Extracellular ligand-gated ion channel activity
BpuIR25b.2	7227.FBpp0304756	GO Function	GO:0008066	Glutamate receptor activity
BpuIR25b.2	7227.FBpp0304756	GO Function	GO:0015026	Coreceptor activity
BpuIR25b.2	7227.FBpp0304756	GO Function	GO:0015075	Ion transmembrane transporter activity
BpuIR25b.2	7227.FBpp0304756	GO Function	GO:0015267	Channel activity
BpuIR25b.2	7227.FBpp0304756	GO Function	GO:0015276	Ligand-gated ion channel activity
BpuIR25b.2	7227.FBpp0304756	GO Function	GO:0015318	Inorganic molecular entity transmembrane transporter activity
BpuIR25b.2	7227.FBpp0304756	GO Function	GO:0022803	Passive transmembrane transporter activity
BpuIR25b.2	7227.FBpp0304756	GO Function	GO:0022824	Transmitter-gated ion channel activity
BpuIR25b.2	7227.FBpp0304756	GO Function	GO:0022834	Ligand-gated channel activity
BpuIR25b.2	7227.FBpp0304756	GO Function	GO:0022835	Transmitter-gated channel activity
BpuIR25b.2	7227.FBpp0304756	GO Function	GO:0022836	Gated channel activity
BpuIR25b.2	7227.FBpp0304756	GO Function	GO:0022857	Transmembrane transporter activity
BpuIR25b.2	7227.FBpp0304756	GO Function	GO:0030594	Neurotransmitter receptor activity
BpuIR25b.2	7227.FBpp0304756	GO Function	GO:0038023	Signaling receptor activity
BpuIR25b.2	7227.FBpp0304756	GO Function	GO:0060089	Molecular transducer activity
BpuIR25b.2	7227.FBpp0304756	GO Component	GO:0005886	Plasma membrane
BpuIR25b.2	7227.FBpp0304756	GO Component	GO:0005929	Cilium
BpuIR25b.2	7227.FBpp0304756	GO Component	GO:0016020	Membrane
BpuIR25b.2	7227.FBpp0304756	GO Component	GO:0016021	Integral component of membrane
BpuIR25b.2	7227.FBpp0304756	GO Component	GO:0030425	Dendrite
BpuIR25b.2	7227.FBpp0304756	GO Component	GO:0031224	Intrinsic component of membrane
BpuIR25b.2	7227.FBpp0304756	GO Component	GO:0036477	Somatodendritic compartment
BpuIR25b.2	7227.FBpp0304756	GO Component	GO:0042995	Cell projection
BpuIR25b.2	7227.FBpp0304756	GO Component	GO:0043005	Neuron projection
BpuIR25b.2	7227.FBpp0304756	GO Component	GO:0043226	Organelle
BpuIR25b.2	7227.FBpp0304756	GO Component	GO:0043227	Membrane-bounded organelle
BpuIR25b.2	7227.FBpp0304756	GO Component	GO:0071683	Sensory dendrite
BpuIR25b.2	7227.FBpp0304756	GO Component	GO:0071944	Cell periphery
BpuIR25b.2	7227.FBpp0304756	GO Component	GO:0097447	Dendritic tree
BpuIR25b.2	7227.FBpp0304756	GO Component	GO:0110165	Cellular anatomical entity
BpuIR25b.2	7227.FBpp0304756	GO Component	GO:0120025	Plasma membrane bounded cell projection
BpuIR25b.2	7227.FBpp0304756	STRING clusters	CL:25557	Odorant binding, and Ligand-gated ion channel
BpuIR25b.2	7227.FBpp0304756	STRING clusters	CL:25558	Detection of chemical stimulus involved in sensory perception of smell, and Ligand-gated ion channel
BpuIR25b.2	7227.FBpp0304756	STRING clusters	CL:25560	Detection of chemical stimulus involved in sensory perception of smell, and Ligand-gated ion channel
BpuIR25b.2	7227.FBpp0304756	STRING clusters	CL:25682	Ligand-gated ion channel, and Cellular response to pheromone
BpuIR25b.2	7227.FBpp0304756	STRING clusters	CL:25685	Ligand-gated ion channel, and Transmission of nerve impulse
BpuIR25b.2	7227.FBpp0304756	Reactome	DME-112314	Neurotransmitter receptors and postsynaptic signal transmission
BpuIR25b.2	7227.FBpp0304756	Reactome	DME-112315	Transmission across Chemical Synapses
BpuIR25b.2	7227.FBpp0304756	Reactome	DME-112316	Neuronal System
BpuIR25b.2	7227.FBpp0304756	Reactome	DME-399710	Activation of AMPA receptors
BpuIR25b.2	7227.FBpp0304756	Reactome	DME-399719	Trafficking of AMPA receptors
BpuIR25b.2	7227.FBpp0304756	Reactome	DME-399721	Glutamate binding, activation of AMPA receptors and synaptic plasticity
BpuIR25b.2	7227.FBpp0304756	Reactome	DME-416993	Trafficking of GluR2-containing AMPA receptors
BpuIR25b.2	7227.FBpp0304756	Reactome	DME-438066	Unblocking of NMDA receptors, glutamate binding and activation
BpuIR25b.2	7227.FBpp0304756	Reactome	DME-442755	Activation of NMDA receptors and postsynaptic events
BpuIR25b.2	7227.FBpp0304756	Reactome	DME-6794362	Protein-protein interactions at synapses
BpuIR25b.2	7227.FBpp0304756	Reactome	DME-8849932	Synaptic adhesion-like molecules
BpuIR25b.2	7227.FBpp0304756	COMPARTMENTS	GOCC:0005929	Cilium
BpuIR25b.2	7227.FBpp0304756	COMPARTMENTS	GOCC:0016020	Membrane
BpuIR25b.2	7227.FBpp0304756	COMPARTMENTS	GOCC:0016021	Integral component of membrane
BpuIR25b.2	7227.FBpp0304756	COMPARTMENTS	GOCC:0030425	Dendrite
BpuIR25b.2	7227.FBpp0304756	COMPARTMENTS	GOCC:0031224	Intrinsic component of membrane
BpuIR25b.2	7227.FBpp0304756	COMPARTMENTS	GOCC:0036477	Somatodendritic compartment
BpuIR25b.2	7227.FBpp0304756	COMPARTMENTS	GOCC:0042995	Cell projection
BpuIR25b.2	7227.FBpp0304756	COMPARTMENTS	GOCC:0043005	Neuron projection
BpuIR25b.2	7227.FBpp0304756	COMPARTMENTS	GOCC:0043226	Organelle
BpuIR25b.2	7227.FBpp0304756	COMPARTMENTS	GOCC:0043227	Membrane-bounded organelle
BpuIR25b.2	7227.FBpp0304756	COMPARTMENTS	GOCC:0071683	Sensory dendrite
BpuIR25b.2	7227.FBpp0304756	COMPARTMENTS	GOCC:0097447	Dendritic tree
BpuIR25b.2	7227.FBpp0304756	COMPARTMENTS	GOCC:0110165	Cellular anatomical entity
BpuIR25b.2	7227.FBpp0304756	COMPARTMENTS	GOCC:0120025	Plasma membrane bounded cell projection
BpuIR25b.2	7227.FBpp0304756	Monarch	FBcv:0000349	Viable
BpuIR25b.2	7227.FBpp0304756	Monarch	FBcv:0000374	Fertile
BpuIR25b.2	7227.FBpp0304756	Monarch	FBcv:0000387	Abnormal behavior
BpuIR25b.2	7227.FBpp0304756	Monarch	FBcv:0000403	Abnormal chemosensory behavior
BpuIR25b.2	7227.FBpp0304756	Monarch	FBcv:0000434	Abnormal neurophysiology
BpuIR25b.2	7227.FBpp0304756	Monarch	FBcv:0006004	Abnormal oviposition
BpuIR25b.2	7227.FBpp0304756	UniProt Keywords	KW-0085	Behavior
BpuIR25b.2	7227.FBpp0304756	UniProt Keywords	KW-0090	Biological rhythms
BpuIR25b.2	7227.FBpp0304756	UniProt Keywords	KW-0325	Glycoprotein
BpuIR25b.2	7227.FBpp0304756	UniProt Keywords	KW-0406	Ion transport
BpuIR25b.2	7227.FBpp0304756	UniProt Keywords	KW-0407	Ion channel
BpuIR25b.2	7227.FBpp0304756	UniProt Keywords	KW-0472	Membrane
BpuIR25b.2	7227.FBpp0304756	UniProt Keywords	KW-0552	Olfaction
BpuIR25b.2	7227.FBpp0304756	UniProt Keywords	KW-0675	Receptor
BpuIR25b.2	7227.FBpp0304756	UniProt Keywords	KW-0716	Sensory transduction
BpuIR25b.2	7227.FBpp0304756	UniProt Keywords	KW-0732	Signal
BpuIR25b.2	7227.FBpp0304756	UniProt Keywords	KW-0812	Transmembrane
BpuIR25b.2	7227.FBpp0304756	UniProt Keywords	KW-0813	Transport
BpuIR25b.2	7227.FBpp0304756	UniProt Keywords	KW-0966	Cell projection
BpuIR25b.2	7227.FBpp0304756	UniProt Keywords	KW-1003	Cell membrane
BpuIR25b.2	7227.FBpp0304756	UniProt Keywords	KW-1071	Ligand-gated ion channel
BpuIR25b.2	7227.FBpp0304756	UniProt Keywords	KW-1133	Transmembrane helix
BpuIR25b.2	7227.FBpp0304756	InterPro	IPR001320	Ionotropic glutamate receptor, C-terminal
BpuIR25b.2	7227.FBpp0304756	InterPro	IPR001508	Ionotropic glutamate receptor, metazoa
BpuIR25b.2	7227.FBpp0304756	InterPro	IPR015683	Ionotropic glutamate receptor
BpuIR25b.2	7227.FBpp0304756	InterPro	IPR019594	Ionotropic glutamate receptor, L-glutamate and glycine-binding domain
BpuIR25b.2	7227.FBpp0304756	InterPro	IPR028082	Periplasmic binding protein-like I
BpuIR25b.2	7227.FBpp0304756	SMART	SM00918	Ligated ion channel L-glutamate- and glycine-binding site
CASK	7227.FBpp0303394	GO Process	GO:0000003	Reproduction
CASK	7227.FBpp0303394	GO Process	GO:0001505	Regulation of neurotransmitter levels
CASK	7227.FBpp0303394	GO Process	GO:0001667	Ameboidal-type cell migration
CASK	7227.FBpp0303394	GO Process	GO:0002064	Epithelial cell development
CASK	7227.FBpp0303394	GO Process	GO:0003006	Developmental process involved in reproduction
CASK	7227.FBpp0303394	GO Process	GO:0003008	System process
CASK	7227.FBpp0303394	GO Process	GO:0006468	Protein phosphorylation
CASK	7227.FBpp0303394	GO Process	GO:0006793	Phosphorus metabolic process
CASK	7227.FBpp0303394	GO Process	GO:0006796	Phosphate-containing compound metabolic process
CASK	7227.FBpp0303394	GO Process	GO:0006807	Nitrogen compound metabolic process
CASK	7227.FBpp0303394	GO Process	GO:0006810	Transport
CASK	7227.FBpp0303394	GO Process	GO:0006836	Neurotransmitter transport
CASK	7227.FBpp0303394	GO Process	GO:0006887	Exocytosis
CASK	7227.FBpp0303394	GO Process	GO:0006897	Endocytosis
CASK	7227.FBpp0303394	GO Process	GO:0006903	Vesicle targeting
CASK	7227.FBpp0303394	GO Process	GO:0006904	Vesicle docking involved in exocytosis
CASK	7227.FBpp0303394	GO Process	GO:0007154	Cell communication
CASK	7227.FBpp0303394	GO Process	GO:0007267	Cell-cell signaling
CASK	7227.FBpp0303394	GO Process	GO:0007268	Chemical synaptic transmission
CASK	7227.FBpp0303394	GO Process	GO:0007269	Neurotransmitter secretion
CASK	7227.FBpp0303394	GO Process	GO:0007274	Neuromuscular synaptic transmission
CASK	7227.FBpp0303394	GO Process	GO:0007276	Gamete generation
CASK	7227.FBpp0303394	GO Process	GO:0007281	Germ cell development
CASK	7227.FBpp0303394	GO Process	GO:0007292	Female gamete generation
CASK	7227.FBpp0303394	GO Process	GO:0007297	Ovarian follicle cell migration
CASK	7227.FBpp0303394	GO Process	GO:0007298	Border follicle cell migration
CASK	7227.FBpp0303394	GO Process	GO:0007610	Behavior
CASK	7227.FBpp0303394	GO Process	GO:0007611	Learning or memory
CASK	7227.FBpp0303394	GO Process	GO:0007613	Memory
CASK	7227.FBpp0303394	GO Process	GO:0007615	Anesthesia-resistant memory
CASK	7227.FBpp0303394	GO Process	GO:0007616	Long-term memory
CASK	7227.FBpp0303394	GO Process	GO:0007617	Mating behavior
CASK	7227.FBpp0303394	GO Process	GO:0007619	Courtship behavior
CASK	7227.FBpp0303394	GO Process	GO:0007626	Locomotory behavior
CASK	7227.FBpp0303394	GO Process	GO:0007628	Adult walking behavior
CASK	7227.FBpp0303394	GO Process	GO:0008049	Male courtship behavior
CASK	7227.FBpp0303394	GO Process	GO:0008104	Protein localization
CASK	7227.FBpp0303394	GO Process	GO:0008152	Metabolic process
CASK	7227.FBpp0303394	GO Process	GO:0008344	Adult locomotory behavior
CASK	7227.FBpp0303394	GO Process	GO:0008582	Regulation of synaptic assembly at neuromuscular junction
CASK	7227.FBpp0303394	GO Process	GO:0009888	Tissue development
CASK	7227.FBpp0303394	GO Process	GO:0009987	Cellular process
CASK	7227.FBpp0303394	GO Process	GO:0010033	Response to organic substance
CASK	7227.FBpp0303394	GO Process	GO:0010631	Epithelial cell migration
CASK	7227.FBpp0303394	GO Process	GO:0010646	Regulation of cell communication
CASK	7227.FBpp0303394	GO Process	GO:0016079	Synaptic vesicle exocytosis
CASK	7227.FBpp0303394	GO Process	GO:0016080	Synaptic vesicle targeting
CASK	7227.FBpp0303394	GO Process	GO:0016081	Synaptic vesicle docking
CASK	7227.FBpp0303394	GO Process	GO:0016192	Vesicle-mediated transport
CASK	7227.FBpp0303394	GO Process	GO:0016310	Phosphorylation
CASK	7227.FBpp0303394	GO Process	GO:0016477	Cell migration
CASK	7227.FBpp0303394	GO Process	GO:0019098	Reproductive behavior
CASK	7227.FBpp0303394	GO Process	GO:0019538	Protein metabolic process
CASK	7227.FBpp0303394	GO Process	GO:0019953	Sexual reproduction
CASK	7227.FBpp0303394	GO Process	GO:0022406	Membrane docking
CASK	7227.FBpp0303394	GO Process	GO:0022412	Cellular process involved in reproduction in multicellular organism
CASK	7227.FBpp0303394	GO Process	GO:0022414	Reproductive process
CASK	7227.FBpp0303394	GO Process	GO:0023051	Regulation of signaling
CASK	7227.FBpp0303394	GO Process	GO:0023052	Signaling
CASK	7227.FBpp0303394	GO Process	GO:0023061	Signal release
CASK	7227.FBpp0303394	GO Process	GO:0030100	Regulation of endocytosis
CASK	7227.FBpp0303394	GO Process	GO:0030154	Cell differentiation
CASK	7227.FBpp0303394	GO Process	GO:0030534	Adult behavior
CASK	7227.FBpp0303394	GO Process	GO:0030707	Ovarian follicle cell development
CASK	7227.FBpp0303394	GO Process	GO:0030855	Epithelial cell differentiation
CASK	7227.FBpp0303394	GO Process	GO:0032501	Multicellular organismal process
CASK	7227.FBpp0303394	GO Process	GO:0032502	Developmental process
CASK	7227.FBpp0303394	GO Process	GO:0032504	Multicellular organism reproduction
CASK	7227.FBpp0303394	GO Process	GO:0032879	Regulation of localization
CASK	7227.FBpp0303394	GO Process	GO:0032940	Secretion by cell
CASK	7227.FBpp0303394	GO Process	GO:0033036	Macromolecule localization
CASK	7227.FBpp0303394	GO Process	GO:0036211	Protein modification process
CASK	7227.FBpp0303394	GO Process	GO:0036465	Synaptic vesicle recycling
CASK	7227.FBpp0303394	GO Process	GO:0040008	Regulation of growth
CASK	7227.FBpp0303394	GO Process	GO:0040011	Locomotion
CASK	7227.FBpp0303394	GO Process	GO:0040012	Regulation of locomotion
CASK	7227.FBpp0303394	GO Process	GO:0042221	Response to chemical
CASK	7227.FBpp0303394	GO Process	GO:0043170	Macromolecule metabolic process
CASK	7227.FBpp0303394	GO Process	GO:0043412	Macromolecule modification
CASK	7227.FBpp0303394	GO Process	GO:0044087	Regulation of cellular component biogenesis
CASK	7227.FBpp0303394	GO Process	GO:0044237	Cellular metabolic process
CASK	7227.FBpp0303394	GO Process	GO:0044238	Primary metabolic process
CASK	7227.FBpp0303394	GO Process	GO:0045055	Regulated exocytosis
CASK	7227.FBpp0303394	GO Process	GO:0045471	Response to ethanol
CASK	7227.FBpp0303394	GO Process	GO:0045807	Positive regulation of endocytosis
CASK	7227.FBpp0303394	GO Process	GO:0046903	Secretion
CASK	7227.FBpp0303394	GO Process	GO:0046928	Regulation of neurotransmitter secretion
CASK	7227.FBpp0303394	GO Process	GO:0048149	Behavioral response to ethanol
CASK	7227.FBpp0303394	GO Process	GO:0048278	Vesicle docking
CASK	7227.FBpp0303394	GO Process	GO:0048468	Cell development
CASK	7227.FBpp0303394	GO Process	GO:0048477	Oogenesis
CASK	7227.FBpp0303394	GO Process	GO:0048488	Synaptic vesicle endocytosis
CASK	7227.FBpp0303394	GO Process	GO:0048518	Positive regulation of biological process
CASK	7227.FBpp0303394	GO Process	GO:0048522	Positive regulation of cellular process
CASK	7227.FBpp0303394	GO Process	GO:0048609	Multicellular organismal reproductive process
CASK	7227.FBpp0303394	GO Process	GO:0048638	Regulation of developmental growth
CASK	7227.FBpp0303394	GO Process	GO:0048856	Anatomical structure development
CASK	7227.FBpp0303394	GO Process	GO:0048869	Cellular developmental process
CASK	7227.FBpp0303394	GO Process	GO:0048870	Cell motility
CASK	7227.FBpp0303394	GO Process	GO:0050789	Regulation of biological process
CASK	7227.FBpp0303394	GO Process	GO:0050793	Regulation of developmental process
CASK	7227.FBpp0303394	GO Process	GO:0050794	Regulation of cellular process
CASK	7227.FBpp0303394	GO Process	GO:0050803	Regulation of synapse structure or activity
CASK	7227.FBpp0303394	GO Process	GO:0050804	Modulation of chemical synaptic transmission
CASK	7227.FBpp0303394	GO Process	GO:0050807	Regulation of synapse organization
CASK	7227.FBpp0303394	GO Process	GO:0050877	Nervous system process
CASK	7227.FBpp0303394	GO Process	GO:0050890	Cognition
CASK	7227.FBpp0303394	GO Process	GO:0050896	Response to stimulus
CASK	7227.FBpp0303394	GO Process	GO:0051046	Regulation of secretion
CASK	7227.FBpp0303394	GO Process	GO:0051049	Regulation of transport
CASK	7227.FBpp0303394	GO Process	GO:0051050	Positive regulation of transport
CASK	7227.FBpp0303394	GO Process	GO:0051128	Regulation of cellular component organization
CASK	7227.FBpp0303394	GO Process	GO:0051130	Positive regulation of cellular component organization
CASK	7227.FBpp0303394	GO Process	GO:0051179	Localization
CASK	7227.FBpp0303394	GO Process	GO:0051234	Establishment of localization
CASK	7227.FBpp0303394	GO Process	GO:0051588	Regulation of neurotransmitter transport
CASK	7227.FBpp0303394	GO Process	GO:0051640	Organelle localization
CASK	7227.FBpp0303394	GO Process	GO:0051641	Cellular localization
CASK	7227.FBpp0303394	GO Process	GO:0051648	Vesicle localization
CASK	7227.FBpp0303394	GO Process	GO:0051649	Establishment of localization in cell
CASK	7227.FBpp0303394	GO Process	GO:0051650	Establishment of vesicle localization
CASK	7227.FBpp0303394	GO Process	GO:0051656	Establishment of organelle localization
CASK	7227.FBpp0303394	GO Process	GO:0051963	Regulation of synapse assembly
CASK	7227.FBpp0303394	GO Process	GO:0060179	Male mating behavior
CASK	7227.FBpp0303394	GO Process	GO:0060429	Epithelium development
CASK	7227.FBpp0303394	GO Process	GO:0060627	Regulation of vesicle-mediated transport
CASK	7227.FBpp0303394	GO Process	GO:0065007	Biological regulation
CASK	7227.FBpp0303394	GO Process	GO:0065008	Regulation of biological quality
CASK	7227.FBpp0303394	GO Process	GO:0070727	Cellular macromolecule localization
CASK	7227.FBpp0303394	GO Process	GO:0071704	Organic substance metabolic process
CASK	7227.FBpp0303394	GO Process	GO:0072375	Medium-term memory
CASK	7227.FBpp0303394	GO Process	GO:0090130	Tissue migration
CASK	7227.FBpp0303394	GO Process	GO:0090132	Epithelium migration
CASK	7227.FBpp0303394	GO Process	GO:0090659	Walking behavior
CASK	7227.FBpp0303394	GO Process	GO:0097305	Response to alcohol
CASK	7227.FBpp0303394	GO Process	GO:0098916	Anterograde trans-synaptic signaling
CASK	7227.FBpp0303394	GO Process	GO:0099003	Vesicle-mediated transport in synapse
CASK	7227.FBpp0303394	GO Process	GO:0099174	Regulation of presynapse organization
CASK	7227.FBpp0303394	GO Process	GO:0099177	Regulation of trans-synaptic signaling
CASK	7227.FBpp0303394	GO Process	GO:0099504	Synaptic vesicle cycle
CASK	7227.FBpp0303394	GO Process	GO:0099536	Synaptic signaling
CASK	7227.FBpp0303394	GO Process	GO:0099537	Trans-synaptic signaling
CASK	7227.FBpp0303394	GO Process	GO:0099643	Signal release from synapse
CASK	7227.FBpp0303394	GO Process	GO:0140029	Exocytic process
CASK	7227.FBpp0303394	GO Process	GO:0140056	Organelle localization by membrane tethering
CASK	7227.FBpp0303394	GO Process	GO:0140238	Presynaptic endocytosis
CASK	7227.FBpp0303394	GO Process	GO:0140352	Export from cell
CASK	7227.FBpp0303394	GO Process	GO:1900073	Regulation of neuromuscular synaptic transmission
CASK	7227.FBpp0303394	GO Process	GO:1900242	Regulation of synaptic vesicle endocytosis
CASK	7227.FBpp0303394	GO Process	GO:1900244	Positive regulation of synaptic vesicle endocytosis
CASK	7227.FBpp0303394	GO Process	GO:1901564	Organonitrogen compound metabolic process
CASK	7227.FBpp0303394	GO Process	GO:1901700	Response to oxygen-containing compound
CASK	7227.FBpp0303394	GO Process	GO:1901888	Regulation of cell junction assembly
CASK	7227.FBpp0303394	GO Process	GO:1903421	Regulation of synaptic vesicle recycling
CASK	7227.FBpp0303394	GO Process	GO:1903423	Positive regulation of synaptic vesicle recycling
CASK	7227.FBpp0303394	GO Process	GO:1903530	Regulation of secretion by cell
CASK	7227.FBpp0303394	GO Process	GO:1904396	Regulation of neuromuscular junction development
CASK	7227.FBpp0303394	GO Process	GO:2000331	Regulation of terminal button organization
CASK	7227.FBpp0303394	GO Function	GO:0000166	Nucleotide binding
CASK	7227.FBpp0303394	GO Function	GO:0003824	Catalytic activity
CASK	7227.FBpp0303394	GO Function	GO:0004672	Protein kinase activity
CASK	7227.FBpp0303394	GO Function	GO:0004674	Protein serine/threonine kinase activity
CASK	7227.FBpp0303394	GO Function	GO:0005102	Signaling receptor binding
CASK	7227.FBpp0303394	GO Function	GO:0005488	Binding
CASK	7227.FBpp0303394	GO Function	GO:0005515	Protein binding
CASK	7227.FBpp0303394	GO Function	GO:0005524	ATP binding
CASK	7227.FBpp0303394	GO Function	GO:0016301	Kinase activity
CASK	7227.FBpp0303394	GO Function	GO:0016740	Transferase activity
CASK	7227.FBpp0303394	GO Function	GO:0016772	Transferase activity, transferring phosphorus-containing groups
CASK	7227.FBpp0303394	GO Function	GO:0016773	Phosphotransferase activity, alcohol group as acceptor
CASK	7227.FBpp0303394	GO Function	GO:0017076	Purine nucleotide binding
CASK	7227.FBpp0303394	GO Function	GO:0030554	Adenyl nucleotide binding
CASK	7227.FBpp0303394	GO Function	GO:0032553	Ribonucleotide binding
CASK	7227.FBpp0303394	GO Function	GO:0032555	Purine ribonucleotide binding
CASK	7227.FBpp0303394	GO Function	GO:0032559	Adenyl ribonucleotide binding
CASK	7227.FBpp0303394	GO Function	GO:0035639	Purine ribonucleoside triphosphate binding
CASK	7227.FBpp0303394	GO Function	GO:0036094	Small molecule binding
CASK	7227.FBpp0303394	GO Function	GO:0042043	Neurexin family protein binding
CASK	7227.FBpp0303394	GO Function	GO:0043167	Ion binding
CASK	7227.FBpp0303394	GO Function	GO:0043168	Anion binding
CASK	7227.FBpp0303394	GO Function	GO:0097159	Organic cyclic compound binding
CASK	7227.FBpp0303394	GO Function	GO:0097367	Carbohydrate derivative binding
CASK	7227.FBpp0303394	GO Function	GO:0140096	Catalytic activity, acting on a protein
CASK	7227.FBpp0303394	GO Function	GO:1901265	Nucleoside phosphate binding
CASK	7227.FBpp0303394	GO Function	GO:1901363	Heterocyclic compound binding
CASK	7227.FBpp0303394	GO Component	GO:0005886	Plasma membrane
CASK	7227.FBpp0303394	GO Component	GO:0005911	Cell-cell junction
CASK	7227.FBpp0303394	GO Component	GO:0016020	Membrane
CASK	7227.FBpp0303394	GO Component	GO:0030054	Cell junction
CASK	7227.FBpp0303394	GO Component	GO:0030424	Axon
CASK	7227.FBpp0303394	GO Component	GO:0031594	Neuromuscular junction
CASK	7227.FBpp0303394	GO Component	GO:0042995	Cell projection
CASK	7227.FBpp0303394	GO Component	GO:0043005	Neuron projection
CASK	7227.FBpp0303394	GO Component	GO:0043195	Terminal bouton
CASK	7227.FBpp0303394	GO Component	GO:0043679	Axon terminus
CASK	7227.FBpp0303394	GO Component	GO:0044306	Neuron projection terminus
CASK	7227.FBpp0303394	GO Component	GO:0045202	Synapse
CASK	7227.FBpp0303394	GO Component	GO:0061174	Type I terminal bouton
CASK	7227.FBpp0303394	GO Component	GO:0070161	Anchoring junction
CASK	7227.FBpp0303394	GO Component	GO:0071944	Cell periphery
CASK	7227.FBpp0303394	GO Component	GO:0098793	Presynapse
CASK	7227.FBpp0303394	GO Component	GO:0110165	Cellular anatomical entity
CASK	7227.FBpp0303394	GO Component	GO:0120025	Plasma membrane bounded cell projection
CASK	7227.FBpp0303394	GO Component	GO:0150034	Distal axon
CASK	7227.FBpp0303394	STRING clusters	CL:14573	Mixed, incl. Ion channel complex, and Neurotransmitter receptors and postsynaptic signal transmission
CASK	7227.FBpp0303394	STRING clusters	CL:14574	Mixed, incl. Cation channel complex, and Phototransduction - fly
CASK	7227.FBpp0303394	STRING clusters	CL:14575	Mixed, incl. Phototransduction - fly, and Cation channel complex
CASK	7227.FBpp0303394	STRING clusters	CL:14576	Mixed, incl. Ion transport domain, and Sperm individualization complex
CASK	7227.FBpp0303394	STRING clusters	CL:14654	Mixed, incl. Voltage gated Potassium channels, and Guanylate kinase-like domain
CASK	7227.FBpp0303394	STRING clusters	CL:14680	Guanylate kinase-like domain, and PAS-associated, C-terminal
CASK	7227.FBpp0303394	Reactome	DME-112310	Neurotransmitter release cycle
CASK	7227.FBpp0303394	Reactome	DME-112315	Transmission across Chemical Synapses
CASK	7227.FBpp0303394	Reactome	DME-112316	Neuronal System
CASK	7227.FBpp0303394	Reactome	DME-212676	Dopamine Neurotransmitter Release Cycle
CASK	7227.FBpp0303394	Reactome	DME-6794361	Neurexins and neuroligins
CASK	7227.FBpp0303394	Reactome	DME-6794362	Protein-protein interactions at synapses
CASK	7227.FBpp0303394	COMPARTMENTS	GOCC:0030054	Cell junction
CASK	7227.FBpp0303394	COMPARTMENTS	GOCC:0030424	Axon
CASK	7227.FBpp0303394	COMPARTMENTS	GOCC:0031594	Neuromuscular junction
CASK	7227.FBpp0303394	COMPARTMENTS	GOCC:0042995	Cell projection
CASK	7227.FBpp0303394	COMPARTMENTS	GOCC:0043005	Neuron projection
CASK	7227.FBpp0303394	COMPARTMENTS	GOCC:0043195	Terminal bouton
CASK	7227.FBpp0303394	COMPARTMENTS	GOCC:0043679	Axon terminus
CASK	7227.FBpp0303394	COMPARTMENTS	GOCC:0044306	Neuron projection terminus
CASK	7227.FBpp0303394	COMPARTMENTS	GOCC:0045202	Synapse
CASK	7227.FBpp0303394	COMPARTMENTS	GOCC:0061174	Type I terminal bouton
CASK	7227.FBpp0303394	COMPARTMENTS	GOCC:0098793	Presynapse
CASK	7227.FBpp0303394	COMPARTMENTS	GOCC:0110165	Cellular anatomical entity
CASK	7227.FBpp0303394	COMPARTMENTS	GOCC:0120025	Plasma membrane bounded cell projection
CASK	7227.FBpp0303394	COMPARTMENTS	GOCC:0150034	Distal axon
CASK	7227.FBpp0303394	Monarch	FBcv:0000349	Viable
CASK	7227.FBpp0303394	Monarch	FBcv:0000354	Visible
CASK	7227.FBpp0303394	Monarch	FBcv:0000365	Semi-sterile
CASK	7227.FBpp0303394	Monarch	FBcv:0000367	Female semi-sterile
CASK	7227.FBpp0303394	Monarch	FBcv:0000374	Fertile
CASK	7227.FBpp0303394	Monarch	FBcv:0000387	Abnormal behavior
CASK	7227.FBpp0303394	Monarch	FBcv:0000393	Abnormal pain response
CASK	7227.FBpp0303394	Monarch	FBcv:0000399	Abnormal courtship behavior
CASK	7227.FBpp0303394	Monarch	FBcv:0000400	Abnormal mating
CASK	7227.FBpp0303394	Monarch	FBcv:0000408	Abnormal stress response
CASK	7227.FBpp0303394	Monarch	FBcv:0000417	Abnormal flight
CASK	7227.FBpp0303394	Monarch	FBcv:0000434	Abnormal neurophysiology
CASK	7227.FBpp0303394	Monarch	FBcv:0000435	Abnormal neuroanatomy
CASK	7227.FBpp0303394	Monarch	FBcv:0000440	Chemical sensitive
CASK	7227.FBpp0303394	Monarch	FBcv:0000721	Abnormal mating behavior
CASK	7227.FBpp0303394	UniProt Keywords	KW-0025	Alternative splicing
CASK	7227.FBpp0303394	UniProt Keywords	KW-0067	ATP-binding
CASK	7227.FBpp0303394	UniProt Keywords	KW-0112	Calmodulin-binding
CASK	7227.FBpp0303394	UniProt Keywords	KW-0418	Kinase
CASK	7227.FBpp0303394	UniProt Keywords	KW-0472	Membrane
CASK	7227.FBpp0303394	UniProt Keywords	KW-0547	Nucleotide-binding
CASK	7227.FBpp0303394	UniProt Keywords	KW-0597	Phosphoprotein
CASK	7227.FBpp0303394	UniProt Keywords	KW-0677	Repeat
CASK	7227.FBpp0303394	UniProt Keywords	KW-0723	Serine/threonine-protein kinase
CASK	7227.FBpp0303394	UniProt Keywords	KW-0728	SH3 domain
CASK	7227.FBpp0303394	UniProt Keywords	KW-0808	Transferase
CASK	7227.FBpp0303394	UniProt Keywords	KW-1003	Cell membrane
CASK	7227.FBpp0303394	InterPro	IPR000719	Protein kinase domain
CASK	7227.FBpp0303394	InterPro	IPR001452	SH3 domain
CASK	7227.FBpp0303394	InterPro	IPR001478	PDZ domain
CASK	7227.FBpp0303394	InterPro	IPR004172	L27 domain
CASK	7227.FBpp0303394	InterPro	IPR008144	Guanylate kinase-like domain
CASK	7227.FBpp0303394	InterPro	IPR008145	Guanylate kinase/L-type calcium channel beta subunit
CASK	7227.FBpp0303394	InterPro	IPR011009	Protein kinase-like domain superfamily
CASK	7227.FBpp0303394	InterPro	IPR014775	L27 domain, C-terminal
CASK	7227.FBpp0303394	InterPro	IPR020590	Guanylate kinase, conserved site
CASK	7227.FBpp0303394	InterPro	IPR027417	P-loop containing nucleoside triphosphate hydrolase
CASK	7227.FBpp0303394	InterPro	IPR036028	SH3-like domain superfamily
CASK	7227.FBpp0303394	InterPro	IPR036034	PDZ superfamily
CASK	7227.FBpp0303394	InterPro	IPR036892	L27 domain superfamily
CASK	7227.FBpp0303394	SMART	SM00072	Guanylate kinase homologues.
CASK	7227.FBpp0303394	SMART	SM00220	Serine/Threonine protein kinases, catalytic domain
CASK	7227.FBpp0303394	SMART	SM00228	Domain present in PSD-95, Dlg, and ZO-1/2.
CASK	7227.FBpp0303394	SMART	SM00326	Src homology 3 domains
CASK	7227.FBpp0303394	SMART	SM00569	Domain in receptor targeting proteins Lin-2 and Lin-7
GluRIIA	7227.FBpp0078739	GO Process	GO:0001505	Regulation of neurotransmitter levels
GluRIIA	7227.FBpp0078739	GO Process	GO:0003008	System process
GluRIIA	7227.FBpp0078739	GO Process	GO:0006810	Transport
GluRIIA	7227.FBpp0078739	GO Process	GO:0006811	Ion transport
GluRIIA	7227.FBpp0078739	GO Process	GO:0006812	Cation transport
GluRIIA	7227.FBpp0078739	GO Process	GO:0006816	Calcium ion transport
GluRIIA	7227.FBpp0078739	GO Process	GO:0007154	Cell communication
GluRIIA	7227.FBpp0078739	GO Process	GO:0007165	Signal transduction
GluRIIA	7227.FBpp0078739	GO Process	GO:0007166	Cell surface receptor signaling pathway
GluRIIA	7227.FBpp0078739	GO Process	GO:0007215	Glutamate receptor signaling pathway
GluRIIA	7227.FBpp0078739	GO Process	GO:0007267	Cell-cell signaling
GluRIIA	7227.FBpp0078739	GO Process	GO:0007268	Chemical synaptic transmission
GluRIIA	7227.FBpp0078739	GO Process	GO:0007274	Neuromuscular synaptic transmission
GluRIIA	7227.FBpp0078739	GO Process	GO:0007275	Multicellular organism development
GluRIIA	7227.FBpp0078739	GO Process	GO:0007399	Nervous system development
GluRIIA	7227.FBpp0078739	GO Process	GO:0009987	Cellular process
GluRIIA	7227.FBpp0078739	GO Process	GO:0010646	Regulation of cell communication
GluRIIA	7227.FBpp0078739	GO Process	GO:0010647	Positive regulation of cell communication
GluRIIA	7227.FBpp0078739	GO Process	GO:0016043	Cellular component organization
GluRIIA	7227.FBpp0078739	GO Process	GO:0019722	Calcium-mediated signaling
GluRIIA	7227.FBpp0078739	GO Process	GO:0019932	Second-messenger-mediated signaling
GluRIIA	7227.FBpp0078739	GO Process	GO:0021700	Developmental maturation
GluRIIA	7227.FBpp0078739	GO Process	GO:0023051	Regulation of signaling
GluRIIA	7227.FBpp0078739	GO Process	GO:0023052	Signaling
GluRIIA	7227.FBpp0078739	GO Process	GO:0023056	Positive regulation of signaling
GluRIIA	7227.FBpp0078739	GO Process	GO:0030001	Metal ion transport
GluRIIA	7227.FBpp0078739	GO Process	GO:0032501	Multicellular organismal process
GluRIIA	7227.FBpp0078739	GO Process	GO:0032502	Developmental process
GluRIIA	7227.FBpp0078739	GO Process	GO:0032879	Regulation of localization
GluRIIA	7227.FBpp0078739	GO Process	GO:0034220	Ion transmembrane transport
GluRIIA	7227.FBpp0078739	GO Process	GO:0034330	Cell junction organization
GluRIIA	7227.FBpp0078739	GO Process	GO:0035235	Ionotropic glutamate receptor signaling pathway
GluRIIA	7227.FBpp0078739	GO Process	GO:0035249	Synaptic transmission, glutamatergic
GluRIIA	7227.FBpp0078739	GO Process	GO:0035556	Intracellular signal transduction
GluRIIA	7227.FBpp0078739	GO Process	GO:0042391	Regulation of membrane potential
GluRIIA	7227.FBpp0078739	GO Process	GO:0046928	Regulation of neurotransmitter secretion
GluRIIA	7227.FBpp0078739	GO Process	GO:0048518	Positive regulation of biological process
GluRIIA	7227.FBpp0078739	GO Process	GO:0048522	Positive regulation of cellular process
GluRIIA	7227.FBpp0078739	GO Process	GO:0048731	System development
GluRIIA	7227.FBpp0078739	GO Process	GO:0048856	Anatomical structure development
GluRIIA	7227.FBpp0078739	GO Process	GO:0050789	Regulation of biological process
GluRIIA	7227.FBpp0078739	GO Process	GO:0050794	Regulation of cellular process
GluRIIA	7227.FBpp0078739	GO Process	GO:0050803	Regulation of synapse structure or activity
GluRIIA	7227.FBpp0078739	GO Process	GO:0050804	Modulation of chemical synaptic transmission
GluRIIA	7227.FBpp0078739	GO Process	GO:0050806	Positive regulation of synaptic transmission
GluRIIA	7227.FBpp0078739	GO Process	GO:0050808	Synapse organization
GluRIIA	7227.FBpp0078739	GO Process	GO:0050877	Nervous system process
GluRIIA	7227.FBpp0078739	GO Process	GO:0050896	Response to stimulus
GluRIIA	7227.FBpp0078739	GO Process	GO:0051046	Regulation of secretion
GluRIIA	7227.FBpp0078739	GO Process	GO:0051049	Regulation of transport
GluRIIA	7227.FBpp0078739	GO Process	GO:0051179	Localization
GluRIIA	7227.FBpp0078739	GO Process	GO:0051234	Establishment of localization
GluRIIA	7227.FBpp0078739	GO Process	GO:0051588	Regulation of neurotransmitter transport
GluRIIA	7227.FBpp0078739	GO Process	GO:0051716	Cellular response to stimulus
GluRIIA	7227.FBpp0078739	GO Process	GO:0055085	Transmembrane transport
GluRIIA	7227.FBpp0078739	GO Process	GO:0060025	Regulation of synaptic activity
GluRIIA	7227.FBpp0078739	GO Process	GO:0060074	Synapse maturation
GluRIIA	7227.FBpp0078739	GO Process	GO:0060078	Regulation of postsynaptic membrane potential
GluRIIA	7227.FBpp0078739	GO Process	GO:0065007	Biological regulation
GluRIIA	7227.FBpp0078739	GO Process	GO:0065008	Regulation of biological quality
GluRIIA	7227.FBpp0078739	GO Process	GO:0070588	Calcium ion transmembrane transport
GluRIIA	7227.FBpp0078739	GO Process	GO:0071840	Cellular component organization or biogenesis
GluRIIA	7227.FBpp0078739	GO Process	GO:0098655	Cation transmembrane transport
GluRIIA	7227.FBpp0078739	GO Process	GO:0098660	Inorganic ion transmembrane transport
GluRIIA	7227.FBpp0078739	GO Process	GO:0098662	Inorganic cation transmembrane transport
GluRIIA	7227.FBpp0078739	GO Process	GO:0098916	Anterograde trans-synaptic signaling
GluRIIA	7227.FBpp0078739	GO Process	GO:0099177	Regulation of trans-synaptic signaling
GluRIIA	7227.FBpp0078739	GO Process	GO:0099536	Synaptic signaling
GluRIIA	7227.FBpp0078739	GO Process	GO:0099537	Trans-synaptic signaling
GluRIIA	7227.FBpp0078739	GO Process	GO:0099565	Chemical synaptic transmission, postsynaptic
GluRIIA	7227.FBpp0078739	GO Process	GO:1900073	Regulation of neuromuscular synaptic transmission
GluRIIA	7227.FBpp0078739	GO Process	GO:1900075	Positive regulation of neuromuscular synaptic transmission
GluRIIA	7227.FBpp0078739	GO Process	GO:1903530	Regulation of secretion by cell
GluRIIA	7227.FBpp0078739	GO Process	GO:1905114	Cell surface receptor signaling pathway involved in cell-cell signaling
GluRIIA	7227.FBpp0078739	GO Process	GO:1990806	Ligand-gated ion channel signaling pathway
GluRIIA	7227.FBpp0078739	GO Function	GO:0004888	Transmembrane signaling receptor activity
GluRIIA	7227.FBpp0078739	GO Function	GO:0004970	Ionotropic glutamate receptor activity
GluRIIA	7227.FBpp0078739	GO Function	GO:0005215	Transporter activity
GluRIIA	7227.FBpp0078739	GO Function	GO:0005216	Ion channel activity
GluRIIA	7227.FBpp0078739	GO Function	GO:0005230	Extracellular ligand-gated ion channel activity
GluRIIA	7227.FBpp0078739	GO Function	GO:0005261	Cation channel activity
GluRIIA	7227.FBpp0078739	GO Function	GO:0005262	Calcium channel activity
GluRIIA	7227.FBpp0078739	GO Function	GO:0008066	Glutamate receptor activity
GluRIIA	7227.FBpp0078739	GO Function	GO:0008324	Cation transmembrane transporter activity
GluRIIA	7227.FBpp0078739	GO Function	GO:0015075	Ion transmembrane transporter activity
GluRIIA	7227.FBpp0078739	GO Function	GO:0015085	Calcium ion transmembrane transporter activity
GluRIIA	7227.FBpp0078739	GO Function	GO:0015267	Channel activity
GluRIIA	7227.FBpp0078739	GO Function	GO:0015276	Ligand-gated ion channel activity
GluRIIA	7227.FBpp0078739	GO Function	GO:0015318	Inorganic molecular entity transmembrane transporter activity
GluRIIA	7227.FBpp0078739	GO Function	GO:0022803	Passive transmembrane transporter activity
GluRIIA	7227.FBpp0078739	GO Function	GO:0022824	Transmitter-gated ion channel activity
GluRIIA	7227.FBpp0078739	GO Function	GO:0022834	Ligand-gated channel activity
GluRIIA	7227.FBpp0078739	GO Function	GO:0022835	Transmitter-gated channel activity
GluRIIA	7227.FBpp0078739	GO Function	GO:0022836	Gated channel activity
GluRIIA	7227.FBpp0078739	GO Function	GO:0022849	Glutamate-gated calcium ion channel activity
GluRIIA	7227.FBpp0078739	GO Function	GO:0022857	Transmembrane transporter activity
GluRIIA	7227.FBpp0078739	GO Function	GO:0022890	Inorganic cation transmembrane transporter activity
GluRIIA	7227.FBpp0078739	GO Function	GO:0030594	Neurotransmitter receptor activity
GluRIIA	7227.FBpp0078739	GO Function	GO:0038023	Signaling receptor activity
GluRIIA	7227.FBpp0078739	GO Function	GO:0046873	Metal ion transmembrane transporter activity
GluRIIA	7227.FBpp0078739	GO Function	GO:0060089	Molecular transducer activity
GluRIIA	7227.FBpp0078739	GO Function	GO:0098960	Postsynaptic neurotransmitter receptor activity
GluRIIA	7227.FBpp0078739	GO Function	GO:0099094	Ligand-gated cation channel activity
GluRIIA	7227.FBpp0078739	GO Function	GO:0099529	Neurotransmitter receptor activity involved in regulation of postsynaptic membrane potential
GluRIIA	7227.FBpp0078739	GO Function	GO:0099604	Ligand-gated calcium channel activity
GluRIIA	7227.FBpp0078739	GO Function	GO:1904315	Transmitter-gated ion channel activity involved in regulation of postsynaptic membrane potential
GluRIIA	7227.FBpp0078739	GO Component	GO:0005886	Plasma membrane
GluRIIA	7227.FBpp0078739	GO Component	GO:0005887	Integral component of plasma membrane
GluRIIA	7227.FBpp0078739	GO Component	GO:0008328	Ionotropic glutamate receptor complex
GluRIIA	7227.FBpp0078739	GO Component	GO:0016020	Membrane
GluRIIA	7227.FBpp0078739	GO Component	GO:0016021	Integral component of membrane
GluRIIA	7227.FBpp0078739	GO Component	GO:0030054	Cell junction
GluRIIA	7227.FBpp0078739	GO Component	GO:0031224	Intrinsic component of membrane
GluRIIA	7227.FBpp0078739	GO Component	GO:0031226	Intrinsic component of plasma membrane
GluRIIA	7227.FBpp0078739	GO Component	GO:0031594	Neuromuscular junction
GluRIIA	7227.FBpp0078739	GO Component	GO:0032991	Protein-containing complex
GluRIIA	7227.FBpp0078739	GO Component	GO:0034702	Ion channel complex
GluRIIA	7227.FBpp0078739	GO Component	GO:0043226	Organelle
GluRIIA	7227.FBpp0078739	GO Component	GO:0043235	Receptor complex
GluRIIA	7227.FBpp0078739	GO Component	GO:0045202	Synapse
GluRIIA	7227.FBpp0078739	GO Component	GO:0045211	Postsynaptic membrane
GluRIIA	7227.FBpp0078739	GO Component	GO:0071944	Cell periphery
GluRIIA	7227.FBpp0078739	GO Component	GO:0097060	Synaptic membrane
GluRIIA	7227.FBpp0078739	GO Component	GO:0097482	Muscle cell postsynaptic specialization
GluRIIA	7227.FBpp0078739	GO Component	GO:0098590	Plasma membrane region
GluRIIA	7227.FBpp0078739	GO Component	GO:0098794	Postsynapse
GluRIIA	7227.FBpp0078739	GO Component	GO:0098796	Membrane protein complex
GluRIIA	7227.FBpp0078739	GO Component	GO:0098797	Plasma membrane protein complex
GluRIIA	7227.FBpp0078739	GO Component	GO:0098802	Plasma membrane signaling receptor complex
GluRIIA	7227.FBpp0078739	GO Component	GO:0098878	Neurotransmitter receptor complex
GluRIIA	7227.FBpp0078739	GO Component	GO:0098975	Postsynapse of neuromuscular junction
GluRIIA	7227.FBpp0078739	GO Component	GO:0099572	Postsynaptic specialization
GluRIIA	7227.FBpp0078739	GO Component	GO:0110165	Cellular anatomical entity
GluRIIA	7227.FBpp0078739	GO Component	GO:1902495	Transmembrane transporter complex
GluRIIA	7227.FBpp0078739	GO Component	GO:1990351	Transporter complex
GluRIIA	7227.FBpp0078739	STRING clusters	CL:14573	Mixed, incl. Ion channel complex, and Neurotransmitter receptors and postsynaptic signal transmission
GluRIIA	7227.FBpp0078739	STRING clusters	CL:14793	Transmitter-gated channel activity, and G protein-coupled receptor complex
GluRIIA	7227.FBpp0078739	STRING clusters	CL:14846	Ionotropic glutamate receptor, and Recoverin family
GluRIIA	7227.FBpp0078739	STRING clusters	CL:14847	Neurotransmitter receptor complex, and Cornichon
GluRIIA	7227.FBpp0078739	STRING clusters	CL:14850	Glutamate-gated calcium ion channel activity
GluRIIA	7227.FBpp0078739	Reactome	DME-112314	Neurotransmitter receptors and postsynaptic signal transmission
GluRIIA	7227.FBpp0078739	Reactome	DME-112315	Transmission across Chemical Synapses
GluRIIA	7227.FBpp0078739	Reactome	DME-112316	Neuronal System
GluRIIA	7227.FBpp0078739	Reactome	DME-451306	Ionotropic activity of kainate receptors
GluRIIA	7227.FBpp0078739	Reactome	DME-451307	Activation of Na-permeable kainate receptors
GluRIIA	7227.FBpp0078739	Reactome	DME-451308	Activation of Ca-permeable Kainate Receptor
GluRIIA	7227.FBpp0078739	Reactome	DME-451326	Activation of kainate receptors upon glutamate binding
GluRIIA	7227.FBpp0078739	COMPARTMENTS	GOCC:0005886	Plasma membrane
GluRIIA	7227.FBpp0078739	COMPARTMENTS	GOCC:0005887	Integral component of plasma membrane
GluRIIA	7227.FBpp0078739	COMPARTMENTS	GOCC:0008328	Ionotropic glutamate receptor complex
GluRIIA	7227.FBpp0078739	COMPARTMENTS	GOCC:0016020	Membrane
GluRIIA	7227.FBpp0078739	COMPARTMENTS	GOCC:0016021	Integral component of membrane
GluRIIA	7227.FBpp0078739	COMPARTMENTS	GOCC:0030054	Cell junction
GluRIIA	7227.FBpp0078739	COMPARTMENTS	GOCC:0031224	Intrinsic component of membrane
GluRIIA	7227.FBpp0078739	COMPARTMENTS	GOCC:0031226	Intrinsic component of plasma membrane
GluRIIA	7227.FBpp0078739	COMPARTMENTS	GOCC:0031594	Neuromuscular junction
GluRIIA	7227.FBpp0078739	COMPARTMENTS	GOCC:0032991	Protein-containing complex
GluRIIA	7227.FBpp0078739	COMPARTMENTS	GOCC:0034702	Ion channel complex
GluRIIA	7227.FBpp0078739	COMPARTMENTS	GOCC:0043226	Organelle
GluRIIA	7227.FBpp0078739	COMPARTMENTS	GOCC:0043235	Receptor complex
GluRIIA	7227.FBpp0078739	COMPARTMENTS	GOCC:0045202	Synapse
GluRIIA	7227.FBpp0078739	COMPARTMENTS	GOCC:0045211	Postsynaptic membrane
GluRIIA	7227.FBpp0078739	COMPARTMENTS	GOCC:0071944	Cell periphery
GluRIIA	7227.FBpp0078739	COMPARTMENTS	GOCC:0097060	Synaptic membrane
GluRIIA	7227.FBpp0078739	COMPARTMENTS	GOCC:0097482	Muscle cell postsynaptic specialization
GluRIIA	7227.FBpp0078739	COMPARTMENTS	GOCC:0098590	Plasma membrane region
GluRIIA	7227.FBpp0078739	COMPARTMENTS	GOCC:0098794	Postsynapse
GluRIIA	7227.FBpp0078739	COMPARTMENTS	GOCC:0098796	Membrane protein complex
GluRIIA	7227.FBpp0078739	COMPARTMENTS	GOCC:0098797	Plasma membrane protein complex
GluRIIA	7227.FBpp0078739	COMPARTMENTS	GOCC:0098802	Plasma membrane signaling receptor complex
GluRIIA	7227.FBpp0078739	COMPARTMENTS	GOCC:0098878	Neurotransmitter receptor complex
GluRIIA	7227.FBpp0078739	COMPARTMENTS	GOCC:0098975	Postsynapse of neuromuscular junction
GluRIIA	7227.FBpp0078739	COMPARTMENTS	GOCC:0099572	Postsynaptic specialization
GluRIIA	7227.FBpp0078739	COMPARTMENTS	GOCC:0110165	Cellular anatomical entity
GluRIIA	7227.FBpp0078739	COMPARTMENTS	GOCC:1902495	Transmembrane transporter complex
GluRIIA	7227.FBpp0078739	COMPARTMENTS	GOCC:1990351	Transporter complex
GluRIIA	7227.FBpp0078739	Monarch	FBcv:0000349	Viable
GluRIIA	7227.FBpp0078739	Monarch	FBcv:0000351	Lethal
GluRIIA	7227.FBpp0078739	Monarch	FBcv:0000434	Abnormal neurophysiology
GluRIIA	7227.FBpp0078739	Monarch	FBcv:0000435	Abnormal neuroanatomy
GluRIIA	7227.FBpp0078739	Monarch	FBcv:0002004	Increased mortality
GluRIIA	7227.FBpp0078739	Monarch	FBcv:0002019	Increased mortality during development
GluRIIA	7227.FBpp0078739	UniProt Keywords	KW-0406	Ion transport
GluRIIA	7227.FBpp0078739	UniProt Keywords	KW-0407	Ion channel
GluRIIA	7227.FBpp0078739	UniProt Keywords	KW-0472	Membrane
GluRIIA	7227.FBpp0078739	UniProt Keywords	KW-0628	Postsynaptic cell membrane
GluRIIA	7227.FBpp0078739	UniProt Keywords	KW-0675	Receptor
GluRIIA	7227.FBpp0078739	UniProt Keywords	KW-0770	Synapse
GluRIIA	7227.FBpp0078739	UniProt Keywords	KW-0812	Transmembrane
GluRIIA	7227.FBpp0078739	UniProt Keywords	KW-0813	Transport
GluRIIA	7227.FBpp0078739	UniProt Keywords	KW-0965	Cell junction
GluRIIA	7227.FBpp0078739	UniProt Keywords	KW-1003	Cell membrane
GluRIIA	7227.FBpp0078739	UniProt Keywords	KW-1071	Ligand-gated ion channel
GluRIIA	7227.FBpp0078739	UniProt Keywords	KW-1133	Transmembrane helix
GluRIIA	7227.FBpp0078739	Pfam	PF01094	Receptor family ligand binding region
GluRIIA	7227.FBpp0078739	InterPro	IPR001320	Ionotropic glutamate receptor, C-terminal
GluRIIA	7227.FBpp0078739	InterPro	IPR001828	Receptor, ligand binding region
GluRIIA	7227.FBpp0078739	InterPro	IPR015683	Ionotropic glutamate receptor
GluRIIA	7227.FBpp0078739	InterPro	IPR019594	Ionotropic glutamate receptor, L-glutamate and glycine-binding domain
GluRIIA	7227.FBpp0078739	InterPro	IPR028082	Periplasmic binding protein-like I
GluRIIA	7227.FBpp0078739	SMART	SM00918	Ligated ion channel L-glutamate- and glycine-binding site
GluRIIB	7227.FBpp0088541	GO Process	GO:0003008	System process
GluRIIB	7227.FBpp0088541	GO Process	GO:0006810	Transport
GluRIIB	7227.FBpp0088541	GO Process	GO:0006811	Ion transport
GluRIIB	7227.FBpp0088541	GO Process	GO:0006812	Cation transport
GluRIIB	7227.FBpp0088541	GO Process	GO:0006813	Potassium ion transport
GluRIIB	7227.FBpp0088541	GO Process	GO:0006814	Sodium ion transport
GluRIIB	7227.FBpp0088541	GO Process	GO:0006816	Calcium ion transport
GluRIIB	7227.FBpp0088541	GO Process	GO:0007154	Cell communication
GluRIIB	7227.FBpp0088541	GO Process	GO:0007165	Signal transduction
GluRIIB	7227.FBpp0088541	GO Process	GO:0007166	Cell surface receptor signaling pathway
GluRIIB	7227.FBpp0088541	GO Process	GO:0007215	Glutamate receptor signaling pathway
GluRIIB	7227.FBpp0088541	GO Process	GO:0007267	Cell-cell signaling
GluRIIB	7227.FBpp0088541	GO Process	GO:0007268	Chemical synaptic transmission
GluRIIB	7227.FBpp0088541	GO Process	GO:0007274	Neuromuscular synaptic transmission
GluRIIB	7227.FBpp0088541	GO Process	GO:0009987	Cellular process
GluRIIB	7227.FBpp0088541	GO Process	GO:0010646	Regulation of cell communication
GluRIIB	7227.FBpp0088541	GO Process	GO:0019722	Calcium-mediated signaling
GluRIIB	7227.FBpp0088541	GO Process	GO:0019932	Second-messenger-mediated signaling
GluRIIB	7227.FBpp0088541	GO Process	GO:0023051	Regulation of signaling
GluRIIB	7227.FBpp0088541	GO Process	GO:0023052	Signaling
GluRIIB	7227.FBpp0088541	GO Process	GO:0030001	Metal ion transport
GluRIIB	7227.FBpp0088541	GO Process	GO:0032501	Multicellular organismal process
GluRIIB	7227.FBpp0088541	GO Process	GO:0034220	Ion transmembrane transport
GluRIIB	7227.FBpp0088541	GO Process	GO:0035235	Ionotropic glutamate receptor signaling pathway
GluRIIB	7227.FBpp0088541	GO Process	GO:0035249	Synaptic transmission, glutamatergic
GluRIIB	7227.FBpp0088541	GO Process	GO:0035556	Intracellular signal transduction
GluRIIB	7227.FBpp0088541	GO Process	GO:0035725	Sodium ion transmembrane transport
GluRIIB	7227.FBpp0088541	GO Process	GO:0042391	Regulation of membrane potential
GluRIIB	7227.FBpp0088541	GO Process	GO:0050789	Regulation of biological process
GluRIIB	7227.FBpp0088541	GO Process	GO:0050794	Regulation of cellular process
GluRIIB	7227.FBpp0088541	GO Process	GO:0050803	Regulation of synapse structure or activity
GluRIIB	7227.FBpp0088541	GO Process	GO:0050804	Modulation of chemical synaptic transmission
GluRIIB	7227.FBpp0088541	GO Process	GO:0050877	Nervous system process
GluRIIB	7227.FBpp0088541	GO Process	GO:0050896	Response to stimulus
GluRIIB	7227.FBpp0088541	GO Process	GO:0051179	Localization
GluRIIB	7227.FBpp0088541	GO Process	GO:0051234	Establishment of localization
GluRIIB	7227.FBpp0088541	GO Process	GO:0051716	Cellular response to stimulus
GluRIIB	7227.FBpp0088541	GO Process	GO:0055085	Transmembrane transport
GluRIIB	7227.FBpp0088541	GO Process	GO:0060025	Regulation of synaptic activity
GluRIIB	7227.FBpp0088541	GO Process	GO:0060078	Regulation of postsynaptic membrane potential
GluRIIB	7227.FBpp0088541	GO Process	GO:0065007	Biological regulation
GluRIIB	7227.FBpp0088541	GO Process	GO:0065008	Regulation of biological quality
GluRIIB	7227.FBpp0088541	GO Process	GO:0070588	Calcium ion transmembrane transport
GluRIIB	7227.FBpp0088541	GO Process	GO:0071805	Potassium ion transmembrane transport
GluRIIB	7227.FBpp0088541	GO Process	GO:0098655	Cation transmembrane transport
GluRIIB	7227.FBpp0088541	GO Process	GO:0098660	Inorganic ion transmembrane transport
GluRIIB	7227.FBpp0088541	GO Process	GO:0098662	Inorganic cation transmembrane transport
GluRIIB	7227.FBpp0088541	GO Process	GO:0098916	Anterograde trans-synaptic signaling
GluRIIB	7227.FBpp0088541	GO Process	GO:0099177	Regulation of trans-synaptic signaling
GluRIIB	7227.FBpp0088541	GO Process	GO:0099536	Synaptic signaling
GluRIIB	7227.FBpp0088541	GO Process	GO:0099537	Trans-synaptic signaling
GluRIIB	7227.FBpp0088541	GO Process	GO:0099565	Chemical synaptic transmission, postsynaptic
GluRIIB	7227.FBpp0088541	GO Process	GO:1905114	Cell surface receptor signaling pathway involved in cell-cell signaling
GluRIIB	7227.FBpp0088541	GO Process	GO:1990806	Ligand-gated ion channel signaling pathway
GluRIIB	7227.FBpp0088541	GO Function	GO:0004888	Transmembrane signaling receptor activity
GluRIIB	7227.FBpp0088541	GO Function	GO:0004970	Ionotropic glutamate receptor activity
GluRIIB	7227.FBpp0088541	GO Function	GO:0005215	Transporter activity
GluRIIB	7227.FBpp0088541	GO Function	GO:0005216	Ion channel activity
GluRIIB	7227.FBpp0088541	GO Function	GO:0005230	Extracellular ligand-gated ion channel activity
GluRIIB	7227.FBpp0088541	GO Function	GO:0005261	Cation channel activity
GluRIIB	7227.FBpp0088541	GO Function	GO:0005262	Calcium channel activity
GluRIIB	7227.FBpp0088541	GO Function	GO:0005267	Potassium channel activity
GluRIIB	7227.FBpp0088541	GO Function	GO:0005272	Sodium channel activity
GluRIIB	7227.FBpp0088541	GO Function	GO:0008066	Glutamate receptor activity
GluRIIB	7227.FBpp0088541	GO Function	GO:0008324	Cation transmembrane transporter activity
GluRIIB	7227.FBpp0088541	GO Function	GO:0015075	Ion transmembrane transporter activity
GluRIIB	7227.FBpp0088541	GO Function	GO:0015079	Potassium ion transmembrane transporter activity
GluRIIB	7227.FBpp0088541	GO Function	GO:0015081	Sodium ion transmembrane transporter activity
GluRIIB	7227.FBpp0088541	GO Function	GO:0015085	Calcium ion transmembrane transporter activity
GluRIIB	7227.FBpp0088541	GO Function	GO:0015267	Channel activity
GluRIIB	7227.FBpp0088541	GO Function	GO:0015276	Ligand-gated ion channel activity
GluRIIB	7227.FBpp0088541	GO Function	GO:0015277	Kainate selective glutamate receptor activity
GluRIIB	7227.FBpp0088541	GO Function	GO:0015318	Inorganic molecular entity transmembrane transporter activity
GluRIIB	7227.FBpp0088541	GO Function	GO:0022803	Passive transmembrane transporter activity
GluRIIB	7227.FBpp0088541	GO Function	GO:0022824	Transmitter-gated ion channel activity
GluRIIB	7227.FBpp0088541	GO Function	GO:0022834	Ligand-gated channel activity
GluRIIB	7227.FBpp0088541	GO Function	GO:0022835	Transmitter-gated channel activity
GluRIIB	7227.FBpp0088541	GO Function	GO:0022836	Gated channel activity
GluRIIB	7227.FBpp0088541	GO Function	GO:0022849	Glutamate-gated calcium ion channel activity
GluRIIB	7227.FBpp0088541	GO Function	GO:0022857	Transmembrane transporter activity
GluRIIB	7227.FBpp0088541	GO Function	GO:0022890	Inorganic cation transmembrane transporter activity
GluRIIB	7227.FBpp0088541	GO Function	GO:0030594	Neurotransmitter receptor activity
GluRIIB	7227.FBpp0088541	GO Function	GO:0038023	Signaling receptor activity
GluRIIB	7227.FBpp0088541	GO Function	GO:0046873	Metal ion transmembrane transporter activity
GluRIIB	7227.FBpp0088541	GO Function	GO:0060089	Molecular transducer activity
GluRIIB	7227.FBpp0088541	GO Function	GO:0098960	Postsynaptic neurotransmitter receptor activity
GluRIIB	7227.FBpp0088541	GO Function	GO:0099094	Ligand-gated cation channel activity
GluRIIB	7227.FBpp0088541	GO Function	GO:0099529	Neurotransmitter receptor activity involved in regulation of postsynaptic membrane potential
GluRIIB	7227.FBpp0088541	GO Function	GO:0099604	Ligand-gated calcium channel activity
GluRIIB	7227.FBpp0088541	GO Function	GO:1904315	Transmitter-gated ion channel activity involved in regulation of postsynaptic membrane potential
GluRIIB	7227.FBpp0088541	GO Component	GO:0005886	Plasma membrane
GluRIIB	7227.FBpp0088541	GO Component	GO:0005887	Integral component of plasma membrane
GluRIIB	7227.FBpp0088541	GO Component	GO:0008328	Ionotropic glutamate receptor complex
GluRIIB	7227.FBpp0088541	GO Component	GO:0016020	Membrane
GluRIIB	7227.FBpp0088541	GO Component	GO:0016021	Integral component of membrane
GluRIIB	7227.FBpp0088541	GO Component	GO:0030054	Cell junction
GluRIIB	7227.FBpp0088541	GO Component	GO:0031224	Intrinsic component of membrane
GluRIIB	7227.FBpp0088541	GO Component	GO:0031226	Intrinsic component of plasma membrane
GluRIIB	7227.FBpp0088541	GO Component	GO:0031594	Neuromuscular junction
GluRIIB	7227.FBpp0088541	GO Component	GO:0032991	Protein-containing complex
GluRIIB	7227.FBpp0088541	GO Component	GO:0034702	Ion channel complex
GluRIIB	7227.FBpp0088541	GO Component	GO:0043226	Organelle
GluRIIB	7227.FBpp0088541	GO Component	GO:0043235	Receptor complex
GluRIIB	7227.FBpp0088541	GO Component	GO:0045202	Synapse
GluRIIB	7227.FBpp0088541	GO Component	GO:0045211	Postsynaptic membrane
GluRIIB	7227.FBpp0088541	GO Component	GO:0071944	Cell periphery
GluRIIB	7227.FBpp0088541	GO Component	GO:0097060	Synaptic membrane
GluRIIB	7227.FBpp0088541	GO Component	GO:0097482	Muscle cell postsynaptic specialization
GluRIIB	7227.FBpp0088541	GO Component	GO:0098590	Plasma membrane region
GluRIIB	7227.FBpp0088541	GO Component	GO:0098794	Postsynapse
GluRIIB	7227.FBpp0088541	GO Component	GO:0098796	Membrane protein complex
GluRIIB	7227.FBpp0088541	GO Component	GO:0098797	Plasma membrane protein complex
GluRIIB	7227.FBpp0088541	GO Component	GO:0098802	Plasma membrane signaling receptor complex
GluRIIB	7227.FBpp0088541	GO Component	GO:0098878	Neurotransmitter receptor complex
GluRIIB	7227.FBpp0088541	GO Component	GO:0098975	Postsynapse of neuromuscular junction
GluRIIB	7227.FBpp0088541	GO Component	GO:0099572	Postsynaptic specialization
GluRIIB	7227.FBpp0088541	GO Component	GO:0110165	Cellular anatomical entity
GluRIIB	7227.FBpp0088541	GO Component	GO:1902495	Transmembrane transporter complex
GluRIIB	7227.FBpp0088541	GO Component	GO:1990351	Transporter complex
GluRIIB	7227.FBpp0088541	STRING clusters	CL:14573	Mixed, incl. Ion channel complex, and Neurotransmitter receptors and postsynaptic signal transmission
GluRIIB	7227.FBpp0088541	STRING clusters	CL:14793	Transmitter-gated channel activity, and G protein-coupled receptor complex
GluRIIB	7227.FBpp0088541	STRING clusters	CL:14846	Ionotropic glutamate receptor, and Recoverin family
GluRIIB	7227.FBpp0088541	STRING clusters	CL:14847	Neurotransmitter receptor complex, and Cornichon
GluRIIB	7227.FBpp0088541	STRING clusters	CL:14850	Glutamate-gated calcium ion channel activity
GluRIIB	7227.FBpp0088541	Reactome	DME-112314	Neurotransmitter receptors and postsynaptic signal transmission
GluRIIB	7227.FBpp0088541	Reactome	DME-112315	Transmission across Chemical Synapses
GluRIIB	7227.FBpp0088541	Reactome	DME-112316	Neuronal System
GluRIIB	7227.FBpp0088541	Reactome	DME-451306	Ionotropic activity of kainate receptors
GluRIIB	7227.FBpp0088541	Reactome	DME-451307	Activation of Na-permeable kainate receptors
GluRIIB	7227.FBpp0088541	Reactome	DME-451308	Activation of Ca-permeable Kainate Receptor
GluRIIB	7227.FBpp0088541	Reactome	DME-451326	Activation of kainate receptors upon glutamate binding
GluRIIB	7227.FBpp0088541	COMPARTMENTS	GOCC:0005886	Plasma membrane
GluRIIB	7227.FBpp0088541	COMPARTMENTS	GOCC:0005887	Integral component of plasma membrane
GluRIIB	7227.FBpp0088541	COMPARTMENTS	GOCC:0008328	Ionotropic glutamate receptor complex
GluRIIB	7227.FBpp0088541	COMPARTMENTS	GOCC:0016020	Membrane
GluRIIB	7227.FBpp0088541	COMPARTMENTS	GOCC:0016021	Integral component of membrane
GluRIIB	7227.FBpp0088541	COMPARTMENTS	GOCC:0030054	Cell junction
GluRIIB	7227.FBpp0088541	COMPARTMENTS	GOCC:0031224	Intrinsic component of membrane
GluRIIB	7227.FBpp0088541	COMPARTMENTS	GOCC:0031226	Intrinsic component of plasma membrane
GluRIIB	7227.FBpp0088541	COMPARTMENTS	GOCC:0031594	Neuromuscular junction
GluRIIB	7227.FBpp0088541	COMPARTMENTS	GOCC:0032991	Protein-containing complex
GluRIIB	7227.FBpp0088541	COMPARTMENTS	GOCC:0034702	Ion channel complex
GluRIIB	7227.FBpp0088541	COMPARTMENTS	GOCC:0043226	Organelle
GluRIIB	7227.FBpp0088541	COMPARTMENTS	GOCC:0043235	Receptor complex
GluRIIB	7227.FBpp0088541	COMPARTMENTS	GOCC:0045202	Synapse
GluRIIB	7227.FBpp0088541	COMPARTMENTS	GOCC:0045211	Postsynaptic membrane
GluRIIB	7227.FBpp0088541	COMPARTMENTS	GOCC:0071944	Cell periphery
GluRIIB	7227.FBpp0088541	COMPARTMENTS	GOCC:0097060	Synaptic membrane
GluRIIB	7227.FBpp0088541	COMPARTMENTS	GOCC:0097482	Muscle cell postsynaptic specialization
GluRIIB	7227.FBpp0088541	COMPARTMENTS	GOCC:0098590	Plasma membrane region
GluRIIB	7227.FBpp0088541	COMPARTMENTS	GOCC:0098794	Postsynapse
GluRIIB	7227.FBpp0088541	COMPARTMENTS	GOCC:0098796	Membrane protein complex
GluRIIB	7227.FBpp0088541	COMPARTMENTS	GOCC:0098797	Plasma membrane protein complex
GluRIIB	7227.FBpp0088541	COMPARTMENTS	GOCC:0098802	Plasma membrane signaling receptor complex
GluRIIB	7227.FBpp0088541	COMPARTMENTS	GOCC:0098878	Neurotransmitter receptor complex
GluRIIB	7227.FBpp0088541	COMPARTMENTS	GOCC:0098975	Postsynapse of neuromuscular junction
GluRIIB	7227.FBpp0088541	COMPARTMENTS	GOCC:0099572	Postsynaptic specialization
GluRIIB	7227.FBpp0088541	COMPARTMENTS	GOCC:0110165	Cellular anatomical entity
GluRIIB	7227.FBpp0088541	COMPARTMENTS	GOCC:1902495	Transmembrane transporter complex
GluRIIB	7227.FBpp0088541	COMPARTMENTS	GOCC:1990351	Transporter complex
GluRIIB	7227.FBpp0088541	Monarch	FBcv:0000349	Viable
GluRIIB	7227.FBpp0088541	Monarch	FBcv:0000434	Abnormal neurophysiology
GluRIIB	7227.FBpp0088541	Monarch	FBcv:0000435	Abnormal neuroanatomy
GluRIIB	7227.FBpp0088541	UniProt Keywords	KW-0406	Ion transport
GluRIIB	7227.FBpp0088541	UniProt Keywords	KW-0407	Ion channel
GluRIIB	7227.FBpp0088541	UniProt Keywords	KW-0472	Membrane
GluRIIB	7227.FBpp0088541	UniProt Keywords	KW-0628	Postsynaptic cell membrane
GluRIIB	7227.FBpp0088541	UniProt Keywords	KW-0675	Receptor
GluRIIB	7227.FBpp0088541	UniProt Keywords	KW-0732	Signal
GluRIIB	7227.FBpp0088541	UniProt Keywords	KW-0770	Synapse
GluRIIB	7227.FBpp0088541	UniProt Keywords	KW-0812	Transmembrane
GluRIIB	7227.FBpp0088541	UniProt Keywords	KW-0813	Transport
GluRIIB	7227.FBpp0088541	UniProt Keywords	KW-0965	Cell junction
GluRIIB	7227.FBpp0088541	UniProt Keywords	KW-1003	Cell membrane
GluRIIB	7227.FBpp0088541	UniProt Keywords	KW-1071	Ligand-gated ion channel
GluRIIB	7227.FBpp0088541	UniProt Keywords	KW-1133	Transmembrane helix
GluRIIB	7227.FBpp0088541	Pfam	PF01094	Receptor family ligand binding region
GluRIIB	7227.FBpp0088541	InterPro	IPR001320	Ionotropic glutamate receptor, C-terminal
GluRIIB	7227.FBpp0088541	InterPro	IPR001508	Ionotropic glutamate receptor, metazoa
GluRIIB	7227.FBpp0088541	InterPro	IPR001828	Receptor, ligand binding region
GluRIIB	7227.FBpp0088541	InterPro	IPR015683	Ionotropic glutamate receptor
GluRIIB	7227.FBpp0088541	InterPro	IPR019594	Ionotropic glutamate receptor, L-glutamate and glycine-binding domain
GluRIIB	7227.FBpp0088541	InterPro	IPR028082	Periplasmic binding protein-like I
GluRIIB	7227.FBpp0088541	SMART	SM00918	Ligated ion channel L-glutamate- and glycine-binding site
GluRIIC	7227.FBpp0307912	GO Process	GO:0003008	System process
GluRIIC	7227.FBpp0307912	GO Process	GO:0006810	Transport
GluRIIC	7227.FBpp0307912	GO Process	GO:0006811	Ion transport
GluRIIC	7227.FBpp0307912	GO Process	GO:0006812	Cation transport
GluRIIC	7227.FBpp0307912	GO Process	GO:0006813	Potassium ion transport
GluRIIC	7227.FBpp0307912	GO Process	GO:0006814	Sodium ion transport
GluRIIC	7227.FBpp0307912	GO Process	GO:0006816	Calcium ion transport
GluRIIC	7227.FBpp0307912	GO Process	GO:0007154	Cell communication
GluRIIC	7227.FBpp0307912	GO Process	GO:0007165	Signal transduction
GluRIIC	7227.FBpp0307912	GO Process	GO:0007166	Cell surface receptor signaling pathway
GluRIIC	7227.FBpp0307912	GO Process	GO:0007215	Glutamate receptor signaling pathway
GluRIIC	7227.FBpp0307912	GO Process	GO:0007267	Cell-cell signaling
GluRIIC	7227.FBpp0307912	GO Process	GO:0007268	Chemical synaptic transmission
GluRIIC	7227.FBpp0307912	GO Process	GO:0007274	Neuromuscular synaptic transmission
GluRIIC	7227.FBpp0307912	GO Process	GO:0008104	Protein localization
GluRIIC	7227.FBpp0307912	GO Process	GO:0009987	Cellular process
GluRIIC	7227.FBpp0307912	GO Process	GO:0010646	Regulation of cell communication
GluRIIC	7227.FBpp0307912	GO Process	GO:0019722	Calcium-mediated signaling
GluRIIC	7227.FBpp0307912	GO Process	GO:0019932	Second-messenger-mediated signaling
GluRIIC	7227.FBpp0307912	GO Process	GO:0023051	Regulation of signaling
GluRIIC	7227.FBpp0307912	GO Process	GO:0023052	Signaling
GluRIIC	7227.FBpp0307912	GO Process	GO:0030001	Metal ion transport
GluRIIC	7227.FBpp0307912	GO Process	GO:0032501	Multicellular organismal process
GluRIIC	7227.FBpp0307912	GO Process	GO:0033036	Macromolecule localization
GluRIIC	7227.FBpp0307912	GO Process	GO:0034220	Ion transmembrane transport
GluRIIC	7227.FBpp0307912	GO Process	GO:0035235	Ionotropic glutamate receptor signaling pathway
GluRIIC	7227.FBpp0307912	GO Process	GO:0035249	Synaptic transmission, glutamatergic
GluRIIC	7227.FBpp0307912	GO Process	GO:0035556	Intracellular signal transduction
GluRIIC	7227.FBpp0307912	GO Process	GO:0035725	Sodium ion transmembrane transport
GluRIIC	7227.FBpp0307912	GO Process	GO:0042391	Regulation of membrane potential
GluRIIC	7227.FBpp0307912	GO Process	GO:0045184	Establishment of protein localization
GluRIIC	7227.FBpp0307912	GO Process	GO:0050789	Regulation of biological process
GluRIIC	7227.FBpp0307912	GO Process	GO:0050794	Regulation of cellular process
GluRIIC	7227.FBpp0307912	GO Process	GO:0050804	Modulation of chemical synaptic transmission
GluRIIC	7227.FBpp0307912	GO Process	GO:0050877	Nervous system process
GluRIIC	7227.FBpp0307912	GO Process	GO:0050896	Response to stimulus
GluRIIC	7227.FBpp0307912	GO Process	GO:0051179	Localization
GluRIIC	7227.FBpp0307912	GO Process	GO:0051234	Establishment of localization
GluRIIC	7227.FBpp0307912	GO Process	GO:0051641	Cellular localization
GluRIIC	7227.FBpp0307912	GO Process	GO:0051716	Cellular response to stimulus
GluRIIC	7227.FBpp0307912	GO Process	GO:0055085	Transmembrane transport
GluRIIC	7227.FBpp0307912	GO Process	GO:0060078	Regulation of postsynaptic membrane potential
GluRIIC	7227.FBpp0307912	GO Process	GO:0065007	Biological regulation
GluRIIC	7227.FBpp0307912	GO Process	GO:0065008	Regulation of biological quality
GluRIIC	7227.FBpp0307912	GO Process	GO:0070588	Calcium ion transmembrane transport
GluRIIC	7227.FBpp0307912	GO Process	GO:0070727	Cellular macromolecule localization
GluRIIC	7227.FBpp0307912	GO Process	GO:0071805	Potassium ion transmembrane transport
GluRIIC	7227.FBpp0307912	GO Process	GO:0098655	Cation transmembrane transport
GluRIIC	7227.FBpp0307912	GO Process	GO:0098660	Inorganic ion transmembrane transport
GluRIIC	7227.FBpp0307912	GO Process	GO:0098662	Inorganic cation transmembrane transport
GluRIIC	7227.FBpp0307912	GO Process	GO:0098916	Anterograde trans-synaptic signaling
GluRIIC	7227.FBpp0307912	GO Process	GO:0099177	Regulation of trans-synaptic signaling
GluRIIC	7227.FBpp0307912	GO Process	GO:0099536	Synaptic signaling
GluRIIC	7227.FBpp0307912	GO Process	GO:0099537	Trans-synaptic signaling
GluRIIC	7227.FBpp0307912	GO Process	GO:0099565	Chemical synaptic transmission, postsynaptic
GluRIIC	7227.FBpp0307912	GO Process	GO:1905114	Cell surface receptor signaling pathway involved in cell-cell signaling
GluRIIC	7227.FBpp0307912	GO Process	GO:1990806	Ligand-gated ion channel signaling pathway
GluRIIC	7227.FBpp0307912	GO Function	GO:0004888	Transmembrane signaling receptor activity
GluRIIC	7227.FBpp0307912	GO Function	GO:0004970	Ionotropic glutamate receptor activity
GluRIIC	7227.FBpp0307912	GO Function	GO:0005215	Transporter activity
GluRIIC	7227.FBpp0307912	GO Function	GO:0005216	Ion channel activity
GluRIIC	7227.FBpp0307912	GO Function	GO:0005230	Extracellular ligand-gated ion channel activity
GluRIIC	7227.FBpp0307912	GO Function	GO:0005261	Cation channel activity
GluRIIC	7227.FBpp0307912	GO Function	GO:0005262	Calcium channel activity
GluRIIC	7227.FBpp0307912	GO Function	GO:0005267	Potassium channel activity
GluRIIC	7227.FBpp0307912	GO Function	GO:0005272	Sodium channel activity
GluRIIC	7227.FBpp0307912	GO Function	GO:0008066	Glutamate receptor activity
GluRIIC	7227.FBpp0307912	GO Function	GO:0008324	Cation transmembrane transporter activity
GluRIIC	7227.FBpp0307912	GO Function	GO:0015075	Ion transmembrane transporter activity
GluRIIC	7227.FBpp0307912	GO Function	GO:0015079	Potassium ion transmembrane transporter activity
GluRIIC	7227.FBpp0307912	GO Function	GO:0015081	Sodium ion transmembrane transporter activity
GluRIIC	7227.FBpp0307912	GO Function	GO:0015085	Calcium ion transmembrane transporter activity
GluRIIC	7227.FBpp0307912	GO Function	GO:0015267	Channel activity
GluRIIC	7227.FBpp0307912	GO Function	GO:0015276	Ligand-gated ion channel activity
GluRIIC	7227.FBpp0307912	GO Function	GO:0015277	Kainate selective glutamate receptor activity
GluRIIC	7227.FBpp0307912	GO Function	GO:0015318	Inorganic molecular entity transmembrane transporter activity
GluRIIC	7227.FBpp0307912	GO Function	GO:0022803	Passive transmembrane transporter activity
GluRIIC	7227.FBpp0307912	GO Function	GO:0022824	Transmitter-gated ion channel activity
GluRIIC	7227.FBpp0307912	GO Function	GO:0022834	Ligand-gated channel activity
GluRIIC	7227.FBpp0307912	GO Function	GO:0022835	Transmitter-gated channel activity
GluRIIC	7227.FBpp0307912	GO Function	GO:0022836	Gated channel activity
GluRIIC	7227.FBpp0307912	GO Function	GO:0022849	Glutamate-gated calcium ion channel activity
GluRIIC	7227.FBpp0307912	GO Function	GO:0022857	Transmembrane transporter activity
GluRIIC	7227.FBpp0307912	GO Function	GO:0022890	Inorganic cation transmembrane transporter activity
GluRIIC	7227.FBpp0307912	GO Function	GO:0030594	Neurotransmitter receptor activity
GluRIIC	7227.FBpp0307912	GO Function	GO:0038023	Signaling receptor activity
GluRIIC	7227.FBpp0307912	GO Function	GO:0046873	Metal ion transmembrane transporter activity
GluRIIC	7227.FBpp0307912	GO Function	GO:0060089	Molecular transducer activity
GluRIIC	7227.FBpp0307912	GO Function	GO:0098960	Postsynaptic neurotransmitter receptor activity
GluRIIC	7227.FBpp0307912	GO Function	GO:0099094	Ligand-gated cation channel activity
GluRIIC	7227.FBpp0307912	GO Function	GO:0099529	Neurotransmitter receptor activity involved in regulation of postsynaptic membrane potential
GluRIIC	7227.FBpp0307912	GO Function	GO:0099604	Ligand-gated calcium channel activity
GluRIIC	7227.FBpp0307912	GO Function	GO:1904315	Transmitter-gated ion channel activity involved in regulation of postsynaptic membrane potential
GluRIIC	7227.FBpp0307912	GO Component	GO:0005886	Plasma membrane
GluRIIC	7227.FBpp0307912	GO Component	GO:0005887	Integral component of plasma membrane
GluRIIC	7227.FBpp0307912	GO Component	GO:0008328	Ionotropic glutamate receptor complex
GluRIIC	7227.FBpp0307912	GO Component	GO:0016020	Membrane
GluRIIC	7227.FBpp0307912	GO Component	GO:0016021	Integral component of membrane
GluRIIC	7227.FBpp0307912	GO Component	GO:0030054	Cell junction
GluRIIC	7227.FBpp0307912	GO Component	GO:0031224	Intrinsic component of membrane
GluRIIC	7227.FBpp0307912	GO Component	GO:0031226	Intrinsic component of plasma membrane
GluRIIC	7227.FBpp0307912	GO Component	GO:0031594	Neuromuscular junction
GluRIIC	7227.FBpp0307912	GO Component	GO:0032991	Protein-containing complex
GluRIIC	7227.FBpp0307912	GO Component	GO:0034702	Ion channel complex
GluRIIC	7227.FBpp0307912	GO Component	GO:0043226	Organelle
GluRIIC	7227.FBpp0307912	GO Component	GO:0043235	Receptor complex
GluRIIC	7227.FBpp0307912	GO Component	GO:0045202	Synapse
GluRIIC	7227.FBpp0307912	GO Component	GO:0045211	Postsynaptic membrane
GluRIIC	7227.FBpp0307912	GO Component	GO:0071944	Cell periphery
GluRIIC	7227.FBpp0307912	GO Component	GO:0097060	Synaptic membrane
GluRIIC	7227.FBpp0307912	GO Component	GO:0097482	Muscle cell postsynaptic specialization
GluRIIC	7227.FBpp0307912	GO Component	GO:0098590	Plasma membrane region
GluRIIC	7227.FBpp0307912	GO Component	GO:0098794	Postsynapse
GluRIIC	7227.FBpp0307912	GO Component	GO:0098796	Membrane protein complex
GluRIIC	7227.FBpp0307912	GO Component	GO:0098797	Plasma membrane protein complex
GluRIIC	7227.FBpp0307912	GO Component	GO:0098802	Plasma membrane signaling receptor complex
GluRIIC	7227.FBpp0307912	GO Component	GO:0098878	Neurotransmitter receptor complex
GluRIIC	7227.FBpp0307912	GO Component	GO:0098975	Postsynapse of neuromuscular junction
GluRIIC	7227.FBpp0307912	GO Component	GO:0099572	Postsynaptic specialization
GluRIIC	7227.FBpp0307912	GO Component	GO:0110165	Cellular anatomical entity
GluRIIC	7227.FBpp0307912	GO Component	GO:1902495	Transmembrane transporter complex
GluRIIC	7227.FBpp0307912	GO Component	GO:1990351	Transporter complex
GluRIIC	7227.FBpp0307912	STRING clusters	CL:14573	Mixed, incl. Ion channel complex, and Neurotransmitter receptors and postsynaptic signal transmission
GluRIIC	7227.FBpp0307912	STRING clusters	CL:14793	Transmitter-gated channel activity, and G protein-coupled receptor complex
GluRIIC	7227.FBpp0307912	STRING clusters	CL:14846	Ionotropic glutamate receptor, and Recoverin family
GluRIIC	7227.FBpp0307912	STRING clusters	CL:14847	Neurotransmitter receptor complex, and Cornichon
GluRIIC	7227.FBpp0307912	STRING clusters	CL:14850	Glutamate-gated calcium ion channel activity
GluRIIC	7227.FBpp0307912	Reactome	DME-112314	Neurotransmitter receptors and postsynaptic signal transmission
GluRIIC	7227.FBpp0307912	Reactome	DME-112315	Transmission across Chemical Synapses
GluRIIC	7227.FBpp0307912	Reactome	DME-112316	Neuronal System
GluRIIC	7227.FBpp0307912	Reactome	DME-451306	Ionotropic activity of kainate receptors
GluRIIC	7227.FBpp0307912	Reactome	DME-451307	Activation of Na-permeable kainate receptors
GluRIIC	7227.FBpp0307912	Reactome	DME-451308	Activation of Ca-permeable Kainate Receptor
GluRIIC	7227.FBpp0307912	Reactome	DME-451326	Activation of kainate receptors upon glutamate binding
GluRIIC	7227.FBpp0307912	COMPARTMENTS	GOCC:0005622	Intracellular
GluRIIC	7227.FBpp0307912	COMPARTMENTS	GOCC:0005737	Cytoplasm
GluRIIC	7227.FBpp0307912	COMPARTMENTS	GOCC:0005856	Cytoskeleton
GluRIIC	7227.FBpp0307912	COMPARTMENTS	GOCC:0005886	Plasma membrane
GluRIIC	7227.FBpp0307912	COMPARTMENTS	GOCC:0005887	Integral component of plasma membrane
GluRIIC	7227.FBpp0307912	COMPARTMENTS	GOCC:0005938	Cell cortex
GluRIIC	7227.FBpp0307912	COMPARTMENTS	GOCC:0008328	Ionotropic glutamate receptor complex
GluRIIC	7227.FBpp0307912	COMPARTMENTS	GOCC:0016020	Membrane
GluRIIC	7227.FBpp0307912	COMPARTMENTS	GOCC:0016021	Integral component of membrane
GluRIIC	7227.FBpp0307912	COMPARTMENTS	GOCC:0030054	Cell junction
GluRIIC	7227.FBpp0307912	COMPARTMENTS	GOCC:0030863	Cortical cytoskeleton
GluRIIC	7227.FBpp0307912	COMPARTMENTS	GOCC:0031224	Intrinsic component of membrane
GluRIIC	7227.FBpp0307912	COMPARTMENTS	GOCC:0031226	Intrinsic component of plasma membrane
GluRIIC	7227.FBpp0307912	COMPARTMENTS	GOCC:0031594	Neuromuscular junction
GluRIIC	7227.FBpp0307912	COMPARTMENTS	GOCC:0032991	Protein-containing complex
GluRIIC	7227.FBpp0307912	COMPARTMENTS	GOCC:0034702	Ion channel complex
GluRIIC	7227.FBpp0307912	COMPARTMENTS	GOCC:0043226	Organelle
GluRIIC	7227.FBpp0307912	COMPARTMENTS	GOCC:0043228	Non-membrane-bounded organelle
GluRIIC	7227.FBpp0307912	COMPARTMENTS	GOCC:0043229	Intracellular organelle
GluRIIC	7227.FBpp0307912	COMPARTMENTS	GOCC:0043232	Intracellular non-membrane-bounded organelle
GluRIIC	7227.FBpp0307912	COMPARTMENTS	GOCC:0043235	Receptor complex
GluRIIC	7227.FBpp0307912	COMPARTMENTS	GOCC:0045202	Synapse
GluRIIC	7227.FBpp0307912	COMPARTMENTS	GOCC:0045211	Postsynaptic membrane
GluRIIC	7227.FBpp0307912	COMPARTMENTS	GOCC:0048786	Presynaptic active zone
GluRIIC	7227.FBpp0307912	COMPARTMENTS	GOCC:0048788	Cytoskeleton of presynaptic active zone
GluRIIC	7227.FBpp0307912	COMPARTMENTS	GOCC:0071944	Cell periphery
GluRIIC	7227.FBpp0307912	COMPARTMENTS	GOCC:0097060	Synaptic membrane
GluRIIC	7227.FBpp0307912	COMPARTMENTS	GOCC:0097482	Muscle cell postsynaptic specialization
GluRIIC	7227.FBpp0307912	COMPARTMENTS	GOCC:0098590	Plasma membrane region
GluRIIC	7227.FBpp0307912	COMPARTMENTS	GOCC:0098793	Presynapse
GluRIIC	7227.FBpp0307912	COMPARTMENTS	GOCC:0098794	Postsynapse
GluRIIC	7227.FBpp0307912	COMPARTMENTS	GOCC:0098796	Membrane protein complex
GluRIIC	7227.FBpp0307912	COMPARTMENTS	GOCC:0098797	Plasma membrane protein complex
GluRIIC	7227.FBpp0307912	COMPARTMENTS	GOCC:0098802	Plasma membrane signaling receptor complex
GluRIIC	7227.FBpp0307912	COMPARTMENTS	GOCC:0098831	Presynaptic active zone cytoplasmic component
GluRIIC	7227.FBpp0307912	COMPARTMENTS	GOCC:0098878	Neurotransmitter receptor complex
GluRIIC	7227.FBpp0307912	COMPARTMENTS	GOCC:0098975	Postsynapse of neuromuscular junction
GluRIIC	7227.FBpp0307912	COMPARTMENTS	GOCC:0098980	Presynaptic density
GluRIIC	7227.FBpp0307912	COMPARTMENTS	GOCC:0098986	T-bar
GluRIIC	7227.FBpp0307912	COMPARTMENTS	GOCC:0099568	Cytoplasmic region
GluRIIC	7227.FBpp0307912	COMPARTMENTS	GOCC:0099569	Presynaptic cytoskeleton
GluRIIC	7227.FBpp0307912	COMPARTMENTS	GOCC:0099572	Postsynaptic specialization
GluRIIC	7227.FBpp0307912	COMPARTMENTS	GOCC:0099738	Cell cortex region
GluRIIC	7227.FBpp0307912	COMPARTMENTS	GOCC:0110165	Cellular anatomical entity
GluRIIC	7227.FBpp0307912	COMPARTMENTS	GOCC:1902495	Transmembrane transporter complex
GluRIIC	7227.FBpp0307912	COMPARTMENTS	GOCC:1990351	Transporter complex
GluRIIC	7227.FBpp0307912	Monarch	FBcv:0000349	Viable
GluRIIC	7227.FBpp0307912	Monarch	FBcv:0000351	Lethal
GluRIIC	7227.FBpp0307912	Monarch	FBcv:0000389	Paralytic
GluRIIC	7227.FBpp0307912	Monarch	FBcv:0000434	Abnormal neurophysiology
GluRIIC	7227.FBpp0307912	Monarch	FBcv:0000435	Abnormal neuroanatomy
GluRIIC	7227.FBpp0307912	Monarch	FBcv:0002000	Lethal - all die before end of P-stage
GluRIIC	7227.FBpp0307912	Monarch	FBcv:0002001	Lethal - all die before end of first instar larval stage
GluRIIC	7227.FBpp0307912	Monarch	FBcv:0002002	Lethal - all die before end of larval stage
GluRIIC	7227.FBpp0307912	Monarch	FBcv:0002003	Lethal - all die before end of second instar larval stage
GluRIIC	7227.FBpp0307912	Monarch	FBcv:0002004	Increased mortality
GluRIIC	7227.FBpp0307912	Monarch	FBcv:0002019	Increased mortality during development
GluRIIC	7227.FBpp0307912	Monarch	FBcv:0002026	Lethal - all die before end of prepupal stage
GluRIIC	7227.FBpp0307912	Monarch	FBcv:0002027	Lethal - all die before end of pupal stage
GluRIIC	7227.FBpp0307912	Monarch	FBcv:0002033	Lethal - all die during embryonic stage
GluRIIC	7227.FBpp0307912	Monarch	FBcv:0002037	Majority die during embryonic stage
GluRIIC	7227.FBpp0307912	Monarch	FBcv:0002041	Some die during embryonic stage
GluRIIC	7227.FBpp0307912	UniProt Keywords	KW-0406	Ion transport
GluRIIC	7227.FBpp0307912	UniProt Keywords	KW-0407	Ion channel
GluRIIC	7227.FBpp0307912	UniProt Keywords	KW-0472	Membrane
GluRIIC	7227.FBpp0307912	UniProt Keywords	KW-0628	Postsynaptic cell membrane
GluRIIC	7227.FBpp0307912	UniProt Keywords	KW-0675	Receptor
GluRIIC	7227.FBpp0307912	UniProt Keywords	KW-0732	Signal
GluRIIC	7227.FBpp0307912	UniProt Keywords	KW-0770	Synapse
GluRIIC	7227.FBpp0307912	UniProt Keywords	KW-0812	Transmembrane
GluRIIC	7227.FBpp0307912	UniProt Keywords	KW-0813	Transport
GluRIIC	7227.FBpp0307912	UniProt Keywords	KW-0965	Cell junction
GluRIIC	7227.FBpp0307912	UniProt Keywords	KW-1003	Cell membrane
GluRIIC	7227.FBpp0307912	UniProt Keywords	KW-1071	Ligand-gated ion channel
GluRIIC	7227.FBpp0307912	UniProt Keywords	KW-1133	Transmembrane helix
GluRIIC	7227.FBpp0307912	Pfam	PF01094	Receptor family ligand binding region
GluRIIC	7227.FBpp0307912	InterPro	IPR001320	Ionotropic glutamate receptor, C-terminal
GluRIIC	7227.FBpp0307912	InterPro	IPR001508	Ionotropic glutamate receptor, metazoa
GluRIIC	7227.FBpp0307912	InterPro	IPR001828	Receptor, ligand binding region
GluRIIC	7227.FBpp0307912	InterPro	IPR015683	Ionotropic glutamate receptor
GluRIIC	7227.FBpp0307912	InterPro	IPR019594	Ionotropic glutamate receptor, L-glutamate and glycine-binding domain
GluRIIC	7227.FBpp0307912	InterPro	IPR028082	Periplasmic binding protein-like I
GluRIIC	7227.FBpp0307912	SMART	SM00918	Ligated ion channel L-glutamate- and glycine-binding site
GluRIID	7227.FBpp0083346	GO Process	GO:0003008	System process
GluRIID	7227.FBpp0083346	GO Process	GO:0006810	Transport
GluRIID	7227.FBpp0083346	GO Process	GO:0006811	Ion transport
GluRIID	7227.FBpp0083346	GO Process	GO:0006812	Cation transport
GluRIID	7227.FBpp0083346	GO Process	GO:0006813	Potassium ion transport
GluRIID	7227.FBpp0083346	GO Process	GO:0006814	Sodium ion transport
GluRIID	7227.FBpp0083346	GO Process	GO:0006816	Calcium ion transport
GluRIID	7227.FBpp0083346	GO Process	GO:0007154	Cell communication
GluRIID	7227.FBpp0083346	GO Process	GO:0007165	Signal transduction
GluRIID	7227.FBpp0083346	GO Process	GO:0007166	Cell surface receptor signaling pathway
GluRIID	7227.FBpp0083346	GO Process	GO:0007215	Glutamate receptor signaling pathway
GluRIID	7227.FBpp0083346	GO Process	GO:0007267	Cell-cell signaling
GluRIID	7227.FBpp0083346	GO Process	GO:0007268	Chemical synaptic transmission
GluRIID	7227.FBpp0083346	GO Process	GO:0007274	Neuromuscular synaptic transmission
GluRIID	7227.FBpp0083346	GO Process	GO:0009987	Cellular process
GluRIID	7227.FBpp0083346	GO Process	GO:0010646	Regulation of cell communication
GluRIID	7227.FBpp0083346	GO Process	GO:0019722	Calcium-mediated signaling
GluRIID	7227.FBpp0083346	GO Process	GO:0019932	Second-messenger-mediated signaling
GluRIID	7227.FBpp0083346	GO Process	GO:0023051	Regulation of signaling
GluRIID	7227.FBpp0083346	GO Process	GO:0023052	Signaling
GluRIID	7227.FBpp0083346	GO Process	GO:0030001	Metal ion transport
GluRIID	7227.FBpp0083346	GO Process	GO:0032501	Multicellular organismal process
GluRIID	7227.FBpp0083346	GO Process	GO:0034220	Ion transmembrane transport
GluRIID	7227.FBpp0083346	GO Process	GO:0035235	Ionotropic glutamate receptor signaling pathway
GluRIID	7227.FBpp0083346	GO Process	GO:0035249	Synaptic transmission, glutamatergic
GluRIID	7227.FBpp0083346	GO Process	GO:0035556	Intracellular signal transduction
GluRIID	7227.FBpp0083346	GO Process	GO:0035725	Sodium ion transmembrane transport
GluRIID	7227.FBpp0083346	GO Process	GO:0042391	Regulation of membrane potential
GluRIID	7227.FBpp0083346	GO Process	GO:0050789	Regulation of biological process
GluRIID	7227.FBpp0083346	GO Process	GO:0050794	Regulation of cellular process
GluRIID	7227.FBpp0083346	GO Process	GO:0050804	Modulation of chemical synaptic transmission
GluRIID	7227.FBpp0083346	GO Process	GO:0050877	Nervous system process
GluRIID	7227.FBpp0083346	GO Process	GO:0050896	Response to stimulus
GluRIID	7227.FBpp0083346	GO Process	GO:0051179	Localization
GluRIID	7227.FBpp0083346	GO Process	GO:0051234	Establishment of localization
GluRIID	7227.FBpp0083346	GO Process	GO:0051716	Cellular response to stimulus
GluRIID	7227.FBpp0083346	GO Process	GO:0055085	Transmembrane transport
GluRIID	7227.FBpp0083346	GO Process	GO:0060024	Rhythmic synaptic transmission
GluRIID	7227.FBpp0083346	GO Process	GO:0060078	Regulation of postsynaptic membrane potential
GluRIID	7227.FBpp0083346	GO Process	GO:0065007	Biological regulation
GluRIID	7227.FBpp0083346	GO Process	GO:0065008	Regulation of biological quality
GluRIID	7227.FBpp0083346	GO Process	GO:0070588	Calcium ion transmembrane transport
GluRIID	7227.FBpp0083346	GO Process	GO:0071805	Potassium ion transmembrane transport
GluRIID	7227.FBpp0083346	GO Process	GO:0098655	Cation transmembrane transport
GluRIID	7227.FBpp0083346	GO Process	GO:0098660	Inorganic ion transmembrane transport
GluRIID	7227.FBpp0083346	GO Process	GO:0098662	Inorganic cation transmembrane transport
GluRIID	7227.FBpp0083346	GO Process	GO:0098916	Anterograde trans-synaptic signaling
GluRIID	7227.FBpp0083346	GO Process	GO:0099177	Regulation of trans-synaptic signaling
GluRIID	7227.FBpp0083346	GO Process	GO:0099536	Synaptic signaling
GluRIID	7227.FBpp0083346	GO Process	GO:0099537	Trans-synaptic signaling
GluRIID	7227.FBpp0083346	GO Process	GO:0099565	Chemical synaptic transmission, postsynaptic
GluRIID	7227.FBpp0083346	GO Process	GO:1905114	Cell surface receptor signaling pathway involved in cell-cell signaling
GluRIID	7227.FBpp0083346	GO Process	GO:1990806	Ligand-gated ion channel signaling pathway
GluRIID	7227.FBpp0083346	GO Function	GO:0004888	Transmembrane signaling receptor activity
GluRIID	7227.FBpp0083346	GO Function	GO:0004970	Ionotropic glutamate receptor activity
GluRIID	7227.FBpp0083346	GO Function	GO:0005215	Transporter activity
GluRIID	7227.FBpp0083346	GO Function	GO:0005216	Ion channel activity
GluRIID	7227.FBpp0083346	GO Function	GO:0005230	Extracellular ligand-gated ion channel activity
GluRIID	7227.FBpp0083346	GO Function	GO:0005261	Cation channel activity
GluRIID	7227.FBpp0083346	GO Function	GO:0005262	Calcium channel activity
GluRIID	7227.FBpp0083346	GO Function	GO:0005267	Potassium channel activity
GluRIID	7227.FBpp0083346	GO Function	GO:0005272	Sodium channel activity
GluRIID	7227.FBpp0083346	GO Function	GO:0008066	Glutamate receptor activity
GluRIID	7227.FBpp0083346	GO Function	GO:0008324	Cation transmembrane transporter activity
GluRIID	7227.FBpp0083346	GO Function	GO:0015075	Ion transmembrane transporter activity
GluRIID	7227.FBpp0083346	GO Function	GO:0015079	Potassium ion transmembrane transporter activity
GluRIID	7227.FBpp0083346	GO Function	GO:0015081	Sodium ion transmembrane transporter activity
GluRIID	7227.FBpp0083346	GO Function	GO:0015085	Calcium ion transmembrane transporter activity
GluRIID	7227.FBpp0083346	GO Function	GO:0015267	Channel activity
GluRIID	7227.FBpp0083346	GO Function	GO:0015276	Ligand-gated ion channel activity
GluRIID	7227.FBpp0083346	GO Function	GO:0015277	Kainate selective glutamate receptor activity
GluRIID	7227.FBpp0083346	GO Function	GO:0015318	Inorganic molecular entity transmembrane transporter activity
GluRIID	7227.FBpp0083346	GO Function	GO:0022803	Passive transmembrane transporter activity
GluRIID	7227.FBpp0083346	GO Function	GO:0022824	Transmitter-gated ion channel activity
GluRIID	7227.FBpp0083346	GO Function	GO:0022834	Ligand-gated channel activity
GluRIID	7227.FBpp0083346	GO Function	GO:0022835	Transmitter-gated channel activity
GluRIID	7227.FBpp0083346	GO Function	GO:0022836	Gated channel activity
GluRIID	7227.FBpp0083346	GO Function	GO:0022849	Glutamate-gated calcium ion channel activity
GluRIID	7227.FBpp0083346	GO Function	GO:0022857	Transmembrane transporter activity
GluRIID	7227.FBpp0083346	GO Function	GO:0022890	Inorganic cation transmembrane transporter activity
GluRIID	7227.FBpp0083346	GO Function	GO:0030594	Neurotransmitter receptor activity
GluRIID	7227.FBpp0083346	GO Function	GO:0038023	Signaling receptor activity
GluRIID	7227.FBpp0083346	GO Function	GO:0046873	Metal ion transmembrane transporter activity
GluRIID	7227.FBpp0083346	GO Function	GO:0060089	Molecular transducer activity
GluRIID	7227.FBpp0083346	GO Function	GO:0098960	Postsynaptic neurotransmitter receptor activity
GluRIID	7227.FBpp0083346	GO Function	GO:0099094	Ligand-gated cation channel activity
GluRIID	7227.FBpp0083346	GO Function	GO:0099529	Neurotransmitter receptor activity involved in regulation of postsynaptic membrane potential
GluRIID	7227.FBpp0083346	GO Function	GO:0099604	Ligand-gated calcium channel activity
GluRIID	7227.FBpp0083346	GO Function	GO:1904315	Transmitter-gated ion channel activity involved in regulation of postsynaptic membrane potential
GluRIID	7227.FBpp0083346	GO Component	GO:0005886	Plasma membrane
GluRIID	7227.FBpp0083346	GO Component	GO:0005887	Integral component of plasma membrane
GluRIID	7227.FBpp0083346	GO Component	GO:0008328	Ionotropic glutamate receptor complex
GluRIID	7227.FBpp0083346	GO Component	GO:0016020	Membrane
GluRIID	7227.FBpp0083346	GO Component	GO:0016021	Integral component of membrane
GluRIID	7227.FBpp0083346	GO Component	GO:0030054	Cell junction
GluRIID	7227.FBpp0083346	GO Component	GO:0031224	Intrinsic component of membrane
GluRIID	7227.FBpp0083346	GO Component	GO:0031226	Intrinsic component of plasma membrane
GluRIID	7227.FBpp0083346	GO Component	GO:0031594	Neuromuscular junction
GluRIID	7227.FBpp0083346	GO Component	GO:0032991	Protein-containing complex
GluRIID	7227.FBpp0083346	GO Component	GO:0034702	Ion channel complex
GluRIID	7227.FBpp0083346	GO Component	GO:0043226	Organelle
GluRIID	7227.FBpp0083346	GO Component	GO:0043235	Receptor complex
GluRIID	7227.FBpp0083346	GO Component	GO:0045202	Synapse
GluRIID	7227.FBpp0083346	GO Component	GO:0045211	Postsynaptic membrane
GluRIID	7227.FBpp0083346	GO Component	GO:0071944	Cell periphery
GluRIID	7227.FBpp0083346	GO Component	GO:0097060	Synaptic membrane
GluRIID	7227.FBpp0083346	GO Component	GO:0097482	Muscle cell postsynaptic specialization
GluRIID	7227.FBpp0083346	GO Component	GO:0098590	Plasma membrane region
GluRIID	7227.FBpp0083346	GO Component	GO:0098794	Postsynapse
GluRIID	7227.FBpp0083346	GO Component	GO:0098796	Membrane protein complex
GluRIID	7227.FBpp0083346	GO Component	GO:0098797	Plasma membrane protein complex
GluRIID	7227.FBpp0083346	GO Component	GO:0098802	Plasma membrane signaling receptor complex
GluRIID	7227.FBpp0083346	GO Component	GO:0098878	Neurotransmitter receptor complex
GluRIID	7227.FBpp0083346	GO Component	GO:0098975	Postsynapse of neuromuscular junction
GluRIID	7227.FBpp0083346	GO Component	GO:0099572	Postsynaptic specialization
GluRIID	7227.FBpp0083346	GO Component	GO:0110165	Cellular anatomical entity
GluRIID	7227.FBpp0083346	GO Component	GO:1902495	Transmembrane transporter complex
GluRIID	7227.FBpp0083346	GO Component	GO:1990351	Transporter complex
GluRIID	7227.FBpp0083346	STRING clusters	CL:14573	Mixed, incl. Ion channel complex, and Neurotransmitter receptors and postsynaptic signal transmission
GluRIID	7227.FBpp0083346	STRING clusters	CL:14793	Transmitter-gated channel activity, and G protein-coupled receptor complex
GluRIID	7227.FBpp0083346	STRING clusters	CL:14846	Ionotropic glutamate receptor, and Recoverin family
GluRIID	7227.FBpp0083346	STRING clusters	CL:14847	Neurotransmitter receptor complex, and Cornichon
GluRIID	7227.FBpp0083346	STRING clusters	CL:14850	Glutamate-gated calcium ion channel activity
GluRIID	7227.FBpp0083346	Reactome	DME-112314	Neurotransmitter receptors and postsynaptic signal transmission
GluRIID	7227.FBpp0083346	Reactome	DME-112315	Transmission across Chemical Synapses
GluRIID	7227.FBpp0083346	Reactome	DME-112316	Neuronal System
GluRIID	7227.FBpp0083346	Reactome	DME-451306	Ionotropic activity of kainate receptors
GluRIID	7227.FBpp0083346	Reactome	DME-451307	Activation of Na-permeable kainate receptors
GluRIID	7227.FBpp0083346	Reactome	DME-451308	Activation of Ca-permeable Kainate Receptor
GluRIID	7227.FBpp0083346	Reactome	DME-451326	Activation of kainate receptors upon glutamate binding
GluRIID	7227.FBpp0083346	COMPARTMENTS	GOCC:0005886	Plasma membrane
GluRIID	7227.FBpp0083346	COMPARTMENTS	GOCC:0005887	Integral component of plasma membrane
GluRIID	7227.FBpp0083346	COMPARTMENTS	GOCC:0008328	Ionotropic glutamate receptor complex
GluRIID	7227.FBpp0083346	COMPARTMENTS	GOCC:0016020	Membrane
GluRIID	7227.FBpp0083346	COMPARTMENTS	GOCC:0016021	Integral component of membrane
GluRIID	7227.FBpp0083346	COMPARTMENTS	GOCC:0030054	Cell junction
GluRIID	7227.FBpp0083346	COMPARTMENTS	GOCC:0031224	Intrinsic component of membrane
GluRIID	7227.FBpp0083346	COMPARTMENTS	GOCC:0031226	Intrinsic component of plasma membrane
GluRIID	7227.FBpp0083346	COMPARTMENTS	GOCC:0031594	Neuromuscular junction
GluRIID	7227.FBpp0083346	COMPARTMENTS	GOCC:0032991	Protein-containing complex
GluRIID	7227.FBpp0083346	COMPARTMENTS	GOCC:0034702	Ion channel complex
GluRIID	7227.FBpp0083346	COMPARTMENTS	GOCC:0043226	Organelle
GluRIID	7227.FBpp0083346	COMPARTMENTS	GOCC:0043235	Receptor complex
GluRIID	7227.FBpp0083346	COMPARTMENTS	GOCC:0045202	Synapse
GluRIID	7227.FBpp0083346	COMPARTMENTS	GOCC:0045211	Postsynaptic membrane
GluRIID	7227.FBpp0083346	COMPARTMENTS	GOCC:0071944	Cell periphery
GluRIID	7227.FBpp0083346	COMPARTMENTS	GOCC:0097060	Synaptic membrane
GluRIID	7227.FBpp0083346	COMPARTMENTS	GOCC:0097482	Muscle cell postsynaptic specialization
GluRIID	7227.FBpp0083346	COMPARTMENTS	GOCC:0098590	Plasma membrane region
GluRIID	7227.FBpp0083346	COMPARTMENTS	GOCC:0098794	Postsynapse
GluRIID	7227.FBpp0083346	COMPARTMENTS	GOCC:0098796	Membrane protein complex
GluRIID	7227.FBpp0083346	COMPARTMENTS	GOCC:0098797	Plasma membrane protein complex
GluRIID	7227.FBpp0083346	COMPARTMENTS	GOCC:0098802	Plasma membrane signaling receptor complex
GluRIID	7227.FBpp0083346	COMPARTMENTS	GOCC:0098878	Neurotransmitter receptor complex
GluRIID	7227.FBpp0083346	COMPARTMENTS	GOCC:0098975	Postsynapse of neuromuscular junction
GluRIID	7227.FBpp0083346	COMPARTMENTS	GOCC:0099572	Postsynaptic specialization
GluRIID	7227.FBpp0083346	COMPARTMENTS	GOCC:0110165	Cellular anatomical entity
GluRIID	7227.FBpp0083346	COMPARTMENTS	GOCC:1902495	Transmembrane transporter complex
GluRIID	7227.FBpp0083346	COMPARTMENTS	GOCC:1990351	Transporter complex
GluRIID	7227.FBpp0083346	Monarch	FBcv:0000349	Viable
GluRIID	7227.FBpp0083346	Monarch	FBcv:0000351	Lethal
GluRIID	7227.FBpp0083346	Monarch	FBcv:0000389	Paralytic
GluRIID	7227.FBpp0083346	Monarch	FBcv:0000434	Abnormal neurophysiology
GluRIID	7227.FBpp0083346	Monarch	FBcv:0000435	Abnormal neuroanatomy
GluRIID	7227.FBpp0083346	Monarch	FBcv:0002000	Lethal - all die before end of P-stage
GluRIID	7227.FBpp0083346	Monarch	FBcv:0002001	Lethal - all die before end of first instar larval stage
GluRIID	7227.FBpp0083346	Monarch	FBcv:0002002	Lethal - all die before end of larval stage
GluRIID	7227.FBpp0083346	Monarch	FBcv:0002003	Lethal - all die before end of second instar larval stage
GluRIID	7227.FBpp0083346	Monarch	FBcv:0002004	Increased mortality
GluRIID	7227.FBpp0083346	Monarch	FBcv:0002015	Partially lethal
GluRIID	7227.FBpp0083346	Monarch	FBcv:0002019	Increased mortality during development
GluRIID	7227.FBpp0083346	Monarch	FBcv:0002026	Lethal - all die before end of prepupal stage
GluRIID	7227.FBpp0083346	Monarch	FBcv:0002027	Lethal - all die before end of pupal stage
GluRIID	7227.FBpp0083346	Monarch	FBcv:0002033	Lethal - all die during embryonic stage
GluRIID	7227.FBpp0083346	Monarch	FBcv:0002037	Majority die during embryonic stage
GluRIID	7227.FBpp0083346	Monarch	FBcv:0002041	Some die during embryonic stage
GluRIID	7227.FBpp0083346	UniProt Keywords	KW-0406	Ion transport
GluRIID	7227.FBpp0083346	UniProt Keywords	KW-0407	Ion channel
GluRIID	7227.FBpp0083346	UniProt Keywords	KW-0472	Membrane
GluRIID	7227.FBpp0083346	UniProt Keywords	KW-0628	Postsynaptic cell membrane
GluRIID	7227.FBpp0083346	UniProt Keywords	KW-0675	Receptor
GluRIID	7227.FBpp0083346	UniProt Keywords	KW-0732	Signal
GluRIID	7227.FBpp0083346	UniProt Keywords	KW-0770	Synapse
GluRIID	7227.FBpp0083346	UniProt Keywords	KW-0812	Transmembrane
GluRIID	7227.FBpp0083346	UniProt Keywords	KW-0813	Transport
GluRIID	7227.FBpp0083346	UniProt Keywords	KW-0965	Cell junction
GluRIID	7227.FBpp0083346	UniProt Keywords	KW-1003	Cell membrane
GluRIID	7227.FBpp0083346	UniProt Keywords	KW-1071	Ligand-gated ion channel
GluRIID	7227.FBpp0083346	UniProt Keywords	KW-1133	Transmembrane helix
GluRIID	7227.FBpp0083346	Pfam	PF01094	Receptor family ligand binding region
GluRIID	7227.FBpp0083346	InterPro	IPR001320	Ionotropic glutamate receptor, C-terminal
GluRIID	7227.FBpp0083346	InterPro	IPR001508	Ionotropic glutamate receptor, metazoa
GluRIID	7227.FBpp0083346	InterPro	IPR001828	Receptor, ligand binding region
GluRIID	7227.FBpp0083346	InterPro	IPR015683	Ionotropic glutamate receptor
GluRIID	7227.FBpp0083346	InterPro	IPR019594	Ionotropic glutamate receptor, L-glutamate and glycine-binding domain
GluRIID	7227.FBpp0083346	InterPro	IPR028082	Periplasmic binding protein-like I
GluRIID	7227.FBpp0083346	SMART	SM00918	Ligated ion channel L-glutamate- and glycine-binding site
GluRIIE	7227.FBpp0110134	GO Process	GO:0003008	System process
GluRIIE	7227.FBpp0110134	GO Process	GO:0006810	Transport
GluRIIE	7227.FBpp0110134	GO Process	GO:0006811	Ion transport
GluRIIE	7227.FBpp0110134	GO Process	GO:0006812	Cation transport
GluRIIE	7227.FBpp0110134	GO Process	GO:0006816	Calcium ion transport
GluRIIE	7227.FBpp0110134	GO Process	GO:0007154	Cell communication
GluRIIE	7227.FBpp0110134	GO Process	GO:0007165	Signal transduction
GluRIIE	7227.FBpp0110134	GO Process	GO:0007166	Cell surface receptor signaling pathway
GluRIIE	7227.FBpp0110134	GO Process	GO:0007215	Glutamate receptor signaling pathway
GluRIIE	7227.FBpp0110134	GO Process	GO:0007267	Cell-cell signaling
[truncated: 2,456 more rows]

## Sheet: CchIRs
#node	identifier	category	term ID	term description
CchIR-A.1	7227.FBpp0307023	GO Process	GO:0003008	System process
CchIR-A.1	7227.FBpp0307023	GO Process	GO:0006810	Transport
CchIR-A.1	7227.FBpp0307023	GO Process	GO:0006811	Ion transport
CchIR-A.1	7227.FBpp0307023	GO Process	GO:0006812	Cation transport
CchIR-A.1	7227.FBpp0307023	GO Process	GO:0006813	Potassium ion transport
CchIR-A.1	7227.FBpp0307023	GO Process	GO:0006814	Sodium ion transport
CchIR-A.1	7227.FBpp0307023	GO Process	GO:0007154	Cell communication
CchIR-A.1	7227.FBpp0307023	GO Process	GO:0007165	Signal transduction
CchIR-A.1	7227.FBpp0307023	GO Process	GO:0007166	Cell surface receptor signaling pathway
CchIR-A.1	7227.FBpp0307023	GO Process	GO:0007215	Glutamate receptor signaling pathway
CchIR-A.1	7227.FBpp0307023	GO Process	GO:0007267	Cell-cell signaling
CchIR-A.1	7227.FBpp0307023	GO Process	GO:0007268	Chemical synaptic transmission
CchIR-A.1	7227.FBpp0307023	GO Process	GO:0009987	Cellular process
CchIR-A.1	7227.FBpp0307023	GO Process	GO:0010646	Regulation of cell communication
CchIR-A.1	7227.FBpp0307023	GO Process	GO:0023051	Regulation of signaling
CchIR-A.1	7227.FBpp0307023	GO Process	GO:0023052	Signaling
CchIR-A.1	7227.FBpp0307023	GO Process	GO:0030001	Metal ion transport
CchIR-A.1	7227.FBpp0307023	GO Process	GO:0032501	Multicellular organismal process
CchIR-A.1	7227.FBpp0307023	GO Process	GO:0034220	Ion transmembrane transport
CchIR-A.1	7227.FBpp0307023	GO Process	GO:0035235	Ionotropic glutamate receptor signaling pathway
CchIR-A.1	7227.FBpp0307023	GO Process	GO:0035249	Synaptic transmission, glutamatergic
CchIR-A.1	7227.FBpp0307023	GO Process	GO:0035725	Sodium ion transmembrane transport
CchIR-A.1	7227.FBpp0307023	GO Process	GO:0042391	Regulation of membrane potential
CchIR-A.1	7227.FBpp0307023	GO Process	GO:0050789	Regulation of biological process
CchIR-A.1	7227.FBpp0307023	GO Process	GO:0050794	Regulation of cellular process
CchIR-A.1	7227.FBpp0307023	GO Process	GO:0050803	Regulation of synapse structure or activity
CchIR-A.1	7227.FBpp0307023	GO Process	GO:0050804	Modulation of chemical synaptic transmission
CchIR-A.1	7227.FBpp0307023	GO Process	GO:0050877	Nervous system process
CchIR-A.1	7227.FBpp0307023	GO Process	GO:0050896	Response to stimulus
CchIR-A.1	7227.FBpp0307023	GO Process	GO:0051179	Localization
CchIR-A.1	7227.FBpp0307023	GO Process	GO:0051234	Establishment of localization
CchIR-A.1	7227.FBpp0307023	GO Process	GO:0051716	Cellular response to stimulus
CchIR-A.1	7227.FBpp0307023	GO Process	GO:0055085	Transmembrane transport
CchIR-A.1	7227.FBpp0307023	GO Process	GO:0060025	Regulation of synaptic activity
CchIR-A.1	7227.FBpp0307023	GO Process	GO:0060078	Regulation of postsynaptic membrane potential
CchIR-A.1	7227.FBpp0307023	GO Process	GO:0065007	Biological regulation
CchIR-A.1	7227.FBpp0307023	GO Process	GO:0065008	Regulation of biological quality
CchIR-A.1	7227.FBpp0307023	GO Process	GO:0071805	Potassium ion transmembrane transport
CchIR-A.1	7227.FBpp0307023	GO Process	GO:0098655	Cation transmembrane transport
CchIR-A.1	7227.FBpp0307023	GO Process	GO:0098660	Inorganic ion transmembrane transport
CchIR-A.1	7227.FBpp0307023	GO Process	GO:0098662	Inorganic cation transmembrane transport
CchIR-A.1	7227.FBpp0307023	GO Process	GO:0098916	Anterograde trans-synaptic signaling
CchIR-A.1	7227.FBpp0307023	GO Process	GO:0099177	Regulation of trans-synaptic signaling
CchIR-A.1	7227.FBpp0307023	GO Process	GO:0099536	Synaptic signaling
CchIR-A.1	7227.FBpp0307023	GO Process	GO:0099537	Trans-synaptic signaling
CchIR-A.1	7227.FBpp0307023	GO Process	GO:0099565	Chemical synaptic transmission, postsynaptic
CchIR-A.1	7227.FBpp0307023	GO Process	GO:1905114	Cell surface receptor signaling pathway involved in cell-cell signaling
CchIR-A.1	7227.FBpp0307023	GO Process	GO:1990806	Ligand-gated ion channel signaling pathway
CchIR-A.1	7227.FBpp0307023	GO Function	GO:0004888	Transmembrane signaling receptor activity
CchIR-A.1	7227.FBpp0307023	GO Function	GO:0004970	Ionotropic glutamate receptor activity
CchIR-A.1	7227.FBpp0307023	GO Function	GO:0005215	Transporter activity
CchIR-A.1	7227.FBpp0307023	GO Function	GO:0005216	Ion channel activity
CchIR-A.1	7227.FBpp0307023	GO Function	GO:0005230	Extracellular ligand-gated ion channel activity
CchIR-A.1	7227.FBpp0307023	GO Function	GO:0005261	Cation channel activity
CchIR-A.1	7227.FBpp0307023	GO Function	GO:0005267	Potassium channel activity
CchIR-A.1	7227.FBpp0307023	GO Function	GO:0005272	Sodium channel activity
CchIR-A.1	7227.FBpp0307023	GO Function	GO:0008066	Glutamate receptor activity
CchIR-A.1	7227.FBpp0307023	GO Function	GO:0008324	Cation transmembrane transporter activity
CchIR-A.1	7227.FBpp0307023	GO Function	GO:0015075	Ion transmembrane transporter activity
CchIR-A.1	7227.FBpp0307023	GO Function	GO:0015079	Potassium ion transmembrane transporter activity
CchIR-A.1	7227.FBpp0307023	GO Function	GO:0015081	Sodium ion transmembrane transporter activity
CchIR-A.1	7227.FBpp0307023	GO Function	GO:0015267	Channel activity
CchIR-A.1	7227.FBpp0307023	GO Function	GO:0015276	Ligand-gated ion channel activity
CchIR-A.1	7227.FBpp0307023	GO Function	GO:0015277	Kainate selective glutamate receptor activity
CchIR-A.1	7227.FBpp0307023	GO Function	GO:0015318	Inorganic molecular entity transmembrane transporter activity
CchIR-A.1	7227.FBpp0307023	GO Function	GO:0022803	Passive transmembrane transporter activity
CchIR-A.1	7227.FBpp0307023	GO Function	GO:0022824	Transmitter-gated ion channel activity
CchIR-A.1	7227.FBpp0307023	GO Function	GO:0022834	Ligand-gated channel activity
CchIR-A.1	7227.FBpp0307023	GO Function	GO:0022835	Transmitter-gated channel activity
CchIR-A.1	7227.FBpp0307023	GO Function	GO:0022836	Gated channel activity
CchIR-A.1	7227.FBpp0307023	GO Function	GO:0022857	Transmembrane transporter activity
CchIR-A.1	7227.FBpp0307023	GO Function	GO:0022890	Inorganic cation transmembrane transporter activity
CchIR-A.1	7227.FBpp0307023	GO Function	GO:0030594	Neurotransmitter receptor activity
CchIR-A.1	7227.FBpp0307023	GO Function	GO:0038023	Signaling receptor activity
CchIR-A.1	7227.FBpp0307023	GO Function	GO:0046873	Metal ion transmembrane transporter activity
CchIR-A.1	7227.FBpp0307023	GO Function	GO:0060089	Molecular transducer activity
CchIR-A.1	7227.FBpp0307023	GO Function	GO:0098960	Postsynaptic neurotransmitter receptor activity
CchIR-A.1	7227.FBpp0307023	GO Function	GO:0099094	Ligand-gated cation channel activity
CchIR-A.1	7227.FBpp0307023	GO Function	GO:0099529	Neurotransmitter receptor activity involved in regulation of postsynaptic membrane potential
CchIR-A.1	7227.FBpp0307023	GO Function	GO:1904315	Transmitter-gated ion channel activity involved in regulation of postsynaptic membrane potential
CchIR-A.1	7227.FBpp0307023	GO Component	GO:0005886	Plasma membrane
CchIR-A.1	7227.FBpp0307023	GO Component	GO:0016020	Membrane
CchIR-A.1	7227.FBpp0307023	GO Component	GO:0030054	Cell junction
CchIR-A.1	7227.FBpp0307023	GO Component	GO:0045202	Synapse
CchIR-A.1	7227.FBpp0307023	GO Component	GO:0045211	Postsynaptic membrane
CchIR-A.1	7227.FBpp0307023	GO Component	GO:0071944	Cell periphery
CchIR-A.1	7227.FBpp0307023	GO Component	GO:0097060	Synaptic membrane
CchIR-A.1	7227.FBpp0307023	GO Component	GO:0098590	Plasma membrane region
CchIR-A.1	7227.FBpp0307023	GO Component	GO:0098794	Postsynapse
CchIR-A.1	7227.FBpp0307023	GO Component	GO:0110165	Cellular anatomical entity
CchIR-A.1	7227.FBpp0307023	STRING clusters	CL:14573	Mixed, incl. Ion channel complex, and Neurotransmitter receptors and postsynaptic signal transmission
CchIR-A.1	7227.FBpp0307023	STRING clusters	CL:14793	Transmitter-gated channel activity, and G protein-coupled receptor complex
CchIR-A.1	7227.FBpp0307023	STRING clusters	CL:14846	Ionotropic glutamate receptor, and Recoverin family
CchIR-A.1	7227.FBpp0307023	STRING clusters	CL:14873	Ionotropic activity of kainate receptors
CchIR-A.1	7227.FBpp0307023	Reactome	DME-112314	Neurotransmitter receptors and postsynaptic signal transmission
CchIR-A.1	7227.FBpp0307023	Reactome	DME-112315	Transmission across Chemical Synapses
CchIR-A.1	7227.FBpp0307023	Reactome	DME-112316	Neuronal System
CchIR-A.1	7227.FBpp0307023	Reactome	DME-451306	Ionotropic activity of kainate receptors
CchIR-A.1	7227.FBpp0307023	Reactome	DME-451307	Activation of Na-permeable kainate receptors
CchIR-A.1	7227.FBpp0307023	Reactome	DME-451308	Activation of Ca-permeable Kainate Receptor
CchIR-A.1	7227.FBpp0307023	Reactome	DME-451326	Activation of kainate receptors upon glutamate binding
CchIR-A.1	7227.FBpp0307023	COMPARTMENTS	GOCC:0005886	Plasma membrane
CchIR-A.1	7227.FBpp0307023	COMPARTMENTS	GOCC:0016020	Membrane
CchIR-A.1	7227.FBpp0307023	COMPARTMENTS	GOCC:0071944	Cell periphery
CchIR-A.1	7227.FBpp0307023	COMPARTMENTS	GOCC:0110165	Cellular anatomical entity
CchIR-A.1	7227.FBpp0307023	Monarch	FBcv:0000349	Viable
CchIR-A.1	7227.FBpp0307023	Monarch	FBcv:0000351	Lethal
CchIR-A.1	7227.FBpp0307023	Monarch	FBcv:0002004	Increased mortality
CchIR-A.1	7227.FBpp0307023	Monarch	FBcv:0002019	Increased mortality during development
CchIR-A.1	7227.FBpp0307023	UniProt Keywords	KW-0406	Ion transport
CchIR-A.1	7227.FBpp0307023	UniProt Keywords	KW-0407	Ion channel
CchIR-A.1	7227.FBpp0307023	UniProt Keywords	KW-0472	Membrane
CchIR-A.1	7227.FBpp0307023	UniProt Keywords	KW-0628	Postsynaptic cell membrane
CchIR-A.1	7227.FBpp0307023	UniProt Keywords	KW-0675	Receptor
CchIR-A.1	7227.FBpp0307023	UniProt Keywords	KW-0732	Signal
CchIR-A.1	7227.FBpp0307023	UniProt Keywords	KW-0770	Synapse
CchIR-A.1	7227.FBpp0307023	UniProt Keywords	KW-0812	Transmembrane
CchIR-A.1	7227.FBpp0307023	UniProt Keywords	KW-0813	Transport
CchIR-A.1	7227.FBpp0307023	UniProt Keywords	KW-0965	Cell junction
CchIR-A.1	7227.FBpp0307023	UniProt Keywords	KW-1003	Cell membrane
CchIR-A.1	7227.FBpp0307023	UniProt Keywords	KW-1071	Ligand-gated ion channel
CchIR-A.1	7227.FBpp0307023	UniProt Keywords	KW-1133	Transmembrane helix
CchIR-A.1	7227.FBpp0307023	Pfam	PF01094	Receptor family ligand binding region
CchIR-A.1	7227.FBpp0307023	InterPro	IPR001320	Ionotropic glutamate receptor, C-terminal
CchIR-A.1	7227.FBpp0307023	InterPro	IPR001508	Ionotropic glutamate receptor, metazoa
CchIR-A.1	7227.FBpp0307023	InterPro	IPR001828	Receptor, ligand binding region
CchIR-A.1	7227.FBpp0307023	InterPro	IPR015683	Ionotropic glutamate receptor
CchIR-A.1	7227.FBpp0307023	InterPro	IPR019594	Ionotropic glutamate receptor, L-glutamate and glycine-binding domain
CchIR-A.1	7227.FBpp0307023	InterPro	IPR028082	Periplasmic binding protein-like I
CchIR-A.1	7227.FBpp0307023	SMART	SM00918	Ligated ion channel L-glutamate- and glycine-binding site
CchIR-A.3	7227.FBpp0303373	GO Process	GO:0006810	Transport
CchIR-A.3	7227.FBpp0303373	GO Process	GO:0006811	Ion transport
CchIR-A.3	7227.FBpp0303373	GO Process	GO:0006812	Cation transport
CchIR-A.3	7227.FBpp0303373	GO Process	GO:0007154	Cell communication
CchIR-A.3	7227.FBpp0303373	GO Process	GO:0007165	Signal transduction
CchIR-A.3	7227.FBpp0303373	GO Process	GO:0007166	Cell surface receptor signaling pathway
CchIR-A.3	7227.FBpp0303373	GO Process	GO:0007215	Glutamate receptor signaling pathway
CchIR-A.3	7227.FBpp0303373	GO Process	GO:0009987	Cellular process
CchIR-A.3	7227.FBpp0303373	GO Process	GO:0023052	Signaling
CchIR-A.3	7227.FBpp0303373	GO Process	GO:0034220	Ion transmembrane transport
CchIR-A.3	7227.FBpp0303373	GO Process	GO:0035235	Ionotropic glutamate receptor signaling pathway
CchIR-A.3	7227.FBpp0303373	GO Process	GO:0050789	Regulation of biological process
CchIR-A.3	7227.FBpp0303373	GO Process	GO:0050794	Regulation of cellular process
CchIR-A.3	7227.FBpp0303373	GO Process	GO:0050896	Response to stimulus
CchIR-A.3	7227.FBpp0303373	GO Process	GO:0051179	Localization
CchIR-A.3	7227.FBpp0303373	GO Process	GO:0051234	Establishment of localization
CchIR-A.3	7227.FBpp0303373	GO Process	GO:0051716	Cellular response to stimulus
CchIR-A.3	7227.FBpp0303373	GO Process	GO:0055085	Transmembrane transport
CchIR-A.3	7227.FBpp0303373	GO Process	GO:0065007	Biological regulation
CchIR-A.3	7227.FBpp0303373	GO Process	GO:1990806	Ligand-gated ion channel signaling pathway
CchIR-A.3	7227.FBpp0303373	GO Function	GO:0004888	Transmembrane signaling receptor activity
CchIR-A.3	7227.FBpp0303373	GO Function	GO:0004970	Ionotropic glutamate receptor activity
CchIR-A.3	7227.FBpp0303373	GO Function	GO:0005215	Transporter activity
CchIR-A.3	7227.FBpp0303373	GO Function	GO:0005216	Ion channel activity
CchIR-A.3	7227.FBpp0303373	GO Function	GO:0005230	Extracellular ligand-gated ion channel activity
CchIR-A.3	7227.FBpp0303373	GO Function	GO:0008066	Glutamate receptor activity
CchIR-A.3	7227.FBpp0303373	GO Function	GO:0015075	Ion transmembrane transporter activity
CchIR-A.3	7227.FBpp0303373	GO Function	GO:0015267	Channel activity
CchIR-A.3	7227.FBpp0303373	GO Function	GO:0015276	Ligand-gated ion channel activity
CchIR-A.3	7227.FBpp0303373	GO Function	GO:0015318	Inorganic molecular entity transmembrane transporter activity
CchIR-A.3	7227.FBpp0303373	GO Function	GO:0022803	Passive transmembrane transporter activity
CchIR-A.3	7227.FBpp0303373	GO Function	GO:0022824	Transmitter-gated ion channel activity
CchIR-A.3	7227.FBpp0303373	GO Function	GO:0022834	Ligand-gated channel activity
CchIR-A.3	7227.FBpp0303373	GO Function	GO:0022835	Transmitter-gated channel activity
CchIR-A.3	7227.FBpp0303373	GO Function	GO:0022836	Gated channel activity
CchIR-A.3	7227.FBpp0303373	GO Function	GO:0022857	Transmembrane transporter activity
CchIR-A.3	7227.FBpp0303373	GO Function	GO:0030594	Neurotransmitter receptor activity
CchIR-A.3	7227.FBpp0303373	GO Function	GO:0038023	Signaling receptor activity
CchIR-A.3	7227.FBpp0303373	GO Function	GO:0060089	Molecular transducer activity
CchIR-A.3	7227.FBpp0303373	GO Component	GO:0005886	Plasma membrane
CchIR-A.3	7227.FBpp0303373	GO Component	GO:0005887	Integral component of plasma membrane
CchIR-A.3	7227.FBpp0303373	GO Component	GO:0008328	Ionotropic glutamate receptor complex
CchIR-A.3	7227.FBpp0303373	GO Component	GO:0016020	Membrane
CchIR-A.3	7227.FBpp0303373	GO Component	GO:0016021	Integral component of membrane
CchIR-A.3	7227.FBpp0303373	GO Component	GO:0031224	Intrinsic component of membrane
CchIR-A.3	7227.FBpp0303373	GO Component	GO:0031226	Intrinsic component of plasma membrane
CchIR-A.3	7227.FBpp0303373	GO Component	GO:0032991	Protein-containing complex
CchIR-A.3	7227.FBpp0303373	GO Component	GO:0034702	Ion channel complex
CchIR-A.3	7227.FBpp0303373	GO Component	GO:0043235	Receptor complex
CchIR-A.3	7227.FBpp0303373	GO Component	GO:0071944	Cell periphery
CchIR-A.3	7227.FBpp0303373	GO Component	GO:0098796	Membrane protein complex
CchIR-A.3	7227.FBpp0303373	GO Component	GO:0098797	Plasma membrane protein complex
CchIR-A.3	7227.FBpp0303373	GO Component	GO:0098802	Plasma membrane signaling receptor complex
CchIR-A.3	7227.FBpp0303373	GO Component	GO:0098878	Neurotransmitter receptor complex
CchIR-A.3	7227.FBpp0303373	GO Component	GO:0110165	Cellular anatomical entity
CchIR-A.3	7227.FBpp0303373	GO Component	GO:1902495	Transmembrane transporter complex
CchIR-A.3	7227.FBpp0303373	GO Component	GO:1990351	Transporter complex
CchIR-A.3	7227.FBpp0303373	STRING clusters	CL:14573	Mixed, incl. Ion channel complex, and Neurotransmitter receptors and postsynaptic signal transmission
CchIR-A.3	7227.FBpp0303373	STRING clusters	CL:14793	Transmitter-gated channel activity, and G protein-coupled receptor complex
CchIR-A.3	7227.FBpp0303373	STRING clusters	CL:14846	Ionotropic glutamate receptor, and Recoverin family
CchIR-A.3	7227.FBpp0303373	STRING clusters	CL:14847	Neurotransmitter receptor complex, and Cornichon
CchIR-A.3	7227.FBpp0303373	Reactome	DME-112314	Neurotransmitter receptors and postsynaptic signal transmission
CchIR-A.3	7227.FBpp0303373	Reactome	DME-112315	Transmission across Chemical Synapses
CchIR-A.3	7227.FBpp0303373	Reactome	DME-112316	Neuronal System
CchIR-A.3	7227.FBpp0303373	Reactome	DME-199977	ER to Golgi Anterograde Transport
CchIR-A.3	7227.FBpp0303373	Reactome	DME-199991	Membrane Trafficking
CchIR-A.3	7227.FBpp0303373	Reactome	DME-204005	COPII-mediated vesicle transport
CchIR-A.3	7227.FBpp0303373	Reactome	DME-392499	Metabolism of proteins
CchIR-A.3	7227.FBpp0303373	Reactome	DME-399710	Activation of AMPA receptors
CchIR-A.3	7227.FBpp0303373	Reactome	DME-399719	Trafficking of AMPA receptors
CchIR-A.3	7227.FBpp0303373	Reactome	DME-399721	Glutamate binding, activation of AMPA receptors and synaptic plasticity
CchIR-A.3	7227.FBpp0303373	Reactome	DME-416993	Trafficking of GluR2-containing AMPA receptors
CchIR-A.3	7227.FBpp0303373	Reactome	DME-438066	Unblocking of NMDA receptors, glutamate binding and activation
CchIR-A.3	7227.FBpp0303373	Reactome	DME-442755	Activation of NMDA receptors and postsynaptic events
CchIR-A.3	7227.FBpp0303373	Reactome	DME-446203	Asparagine N-linked glycosylation
CchIR-A.3	7227.FBpp0303373	Reactome	DME-5653656	Vesicle-mediated transport
CchIR-A.3	7227.FBpp0303373	Reactome	DME-5694530	Cargo concentration in the ER
CchIR-A.3	7227.FBpp0303373	Reactome	DME-597592	Post-translational protein modification
CchIR-A.3	7227.FBpp0303373	Reactome	DME-6794362	Protein-protein interactions at synapses
CchIR-A.3	7227.FBpp0303373	Reactome	DME-8849932	Synaptic adhesion-like molecules
CchIR-A.3	7227.FBpp0303373	Reactome	DME-948021	Transport to the Golgi and subsequent modification
CchIR-A.3	7227.FBpp0303373	COMPARTMENTS	GOCC:0005886	Plasma membrane
CchIR-A.3	7227.FBpp0303373	COMPARTMENTS	GOCC:0005887	Integral component of plasma membrane
CchIR-A.3	7227.FBpp0303373	COMPARTMENTS	GOCC:0008328	Ionotropic glutamate receptor complex
CchIR-A.3	7227.FBpp0303373	COMPARTMENTS	GOCC:0016020	Membrane
CchIR-A.3	7227.FBpp0303373	COMPARTMENTS	GOCC:0016021	Integral component of membrane
CchIR-A.3	7227.FBpp0303373	COMPARTMENTS	GOCC:0031224	Intrinsic component of membrane
CchIR-A.3	7227.FBpp0303373	COMPARTMENTS	GOCC:0031226	Intrinsic component of plasma membrane
CchIR-A.3	7227.FBpp0303373	COMPARTMENTS	GOCC:0032991	Protein-containing complex
CchIR-A.3	7227.FBpp0303373	COMPARTMENTS	GOCC:0034702	Ion channel complex
CchIR-A.3	7227.FBpp0303373	COMPARTMENTS	GOCC:0043235	Receptor complex
CchIR-A.3	7227.FBpp0303373	COMPARTMENTS	GOCC:0071944	Cell periphery
CchIR-A.3	7227.FBpp0303373	COMPARTMENTS	GOCC:0098796	Membrane protein complex
CchIR-A.3	7227.FBpp0303373	COMPARTMENTS	GOCC:0098797	Plasma membrane protein complex
CchIR-A.3	7227.FBpp0303373	COMPARTMENTS	GOCC:0098802	Plasma membrane signaling receptor complex
CchIR-A.3	7227.FBpp0303373	COMPARTMENTS	GOCC:0098878	Neurotransmitter receptor complex
CchIR-A.3	7227.FBpp0303373	COMPARTMENTS	GOCC:0110165	Cellular anatomical entity
CchIR-A.3	7227.FBpp0303373	COMPARTMENTS	GOCC:1902495	Transmembrane transporter complex
CchIR-A.3	7227.FBpp0303373	COMPARTMENTS	GOCC:1990351	Transporter complex
CchIR-A.3	7227.FBpp0303373	Monarch	FBcv:0000349	Viable
CchIR-A.3	7227.FBpp0303373	Monarch	FBcv:0000385	Short lived
CchIR-A.3	7227.FBpp0303373	Monarch	FBcv:0002004	Increased mortality
CchIR-A.3	7227.FBpp0303373	UniProt Keywords	KW-0406	Ion transport
CchIR-A.3	7227.FBpp0303373	UniProt Keywords	KW-0407	Ion channel
CchIR-A.3	7227.FBpp0303373	UniProt Keywords	KW-0472	Membrane
CchIR-A.3	7227.FBpp0303373	UniProt Keywords	KW-0628	Postsynaptic cell membrane
CchIR-A.3	7227.FBpp0303373	UniProt Keywords	KW-0675	Receptor
CchIR-A.3	7227.FBpp0303373	UniProt Keywords	KW-0732	Signal
CchIR-A.3	7227.FBpp0303373	UniProt Keywords	KW-0770	Synapse
CchIR-A.3	7227.FBpp0303373	UniProt Keywords	KW-0812	Transmembrane
CchIR-A.3	7227.FBpp0303373	UniProt Keywords	KW-0813	Transport
CchIR-A.3	7227.FBpp0303373	UniProt Keywords	KW-0965	Cell junction
CchIR-A.3	7227.FBpp0303373	UniProt Keywords	KW-1003	Cell membrane
CchIR-A.3	7227.FBpp0303373	UniProt Keywords	KW-1071	Ligand-gated ion channel
CchIR-A.3	7227.FBpp0303373	UniProt Keywords	KW-1133	Transmembrane helix
CchIR-A.3	7227.FBpp0303373	Pfam	PF01094	Receptor family ligand binding region
CchIR-A.3	7227.FBpp0303373	InterPro	IPR001320	Ionotropic glutamate receptor, C-terminal
CchIR-A.3	7227.FBpp0303373	InterPro	IPR001828	Receptor, ligand binding region
CchIR-A.3	7227.FBpp0303373	InterPro	IPR015683	Ionotropic glutamate receptor
CchIR-A.3	7227.FBpp0303373	InterPro	IPR019594	Ionotropic glutamate receptor, L-glutamate and glycine-binding domain
CchIR-A.3	7227.FBpp0303373	InterPro	IPR028082	Periplasmic binding protein-like I
CchIR-A.3	7227.FBpp0303373	SMART	SM00918	Ligated ion channel L-glutamate- and glycine-binding site
CchIR-A.4	7227.FBpp0076691	GO Process	GO:0006810	Transport
CchIR-A.4	7227.FBpp0076691	GO Process	GO:0006811	Ion transport
CchIR-A.4	7227.FBpp0076691	GO Process	GO:0006812	Cation transport
CchIR-A.4	7227.FBpp0076691	GO Process	GO:0006813	Potassium ion transport
CchIR-A.4	7227.FBpp0076691	GO Process	GO:0006814	Sodium ion transport
CchIR-A.4	7227.FBpp0076691	GO Process	GO:0007154	Cell communication
CchIR-A.4	7227.FBpp0076691	GO Process	GO:0007165	Signal transduction
CchIR-A.4	7227.FBpp0076691	GO Process	GO:0007166	Cell surface receptor signaling pathway
CchIR-A.4	7227.FBpp0076691	GO Process	GO:0007215	Glutamate receptor signaling pathway
CchIR-A.4	7227.FBpp0076691	GO Process	GO:0009987	Cellular process
CchIR-A.4	7227.FBpp0076691	GO Process	GO:0023052	Signaling
CchIR-A.4	7227.FBpp0076691	GO Process	GO:0030001	Metal ion transport
CchIR-A.4	7227.FBpp0076691	GO Process	GO:0034220	Ion transmembrane transport
CchIR-A.4	7227.FBpp0076691	GO Process	GO:0035235	Ionotropic glutamate receptor signaling pathway
CchIR-A.4	7227.FBpp0076691	GO Process	GO:0035725	Sodium ion transmembrane transport
CchIR-A.4	7227.FBpp0076691	GO Process	GO:0050789	Regulation of biological process
CchIR-A.4	7227.FBpp0076691	GO Process	GO:0050794	Regulation of cellular process
CchIR-A.4	7227.FBpp0076691	GO Process	GO:0050896	Response to stimulus
CchIR-A.4	7227.FBpp0076691	GO Process	GO:0051179	Localization
CchIR-A.4	7227.FBpp0076691	GO Process	GO:0051234	Establishment of localization
CchIR-A.4	7227.FBpp0076691	GO Process	GO:0051716	Cellular response to stimulus
CchIR-A.4	7227.FBpp0076691	GO Process	GO:0055085	Transmembrane transport
CchIR-A.4	7227.FBpp0076691	GO Process	GO:0065007	Biological regulation
CchIR-A.4	7227.FBpp0076691	GO Process	GO:0071805	Potassium ion transmembrane transport
CchIR-A.4	7227.FBpp0076691	GO Process	GO:0098655	Cation transmembrane transport
CchIR-A.4	7227.FBpp0076691	GO Process	GO:0098660	Inorganic ion transmembrane transport
CchIR-A.4	7227.FBpp0076691	GO Process	GO:0098662	Inorganic cation transmembrane transport
CchIR-A.4	7227.FBpp0076691	GO Process	GO:1990806	Ligand-gated ion channel signaling pathway
CchIR-A.4	7227.FBpp0076691	GO Function	GO:0004888	Transmembrane signaling receptor activity
CchIR-A.4	7227.FBpp0076691	GO Function	GO:0004970	Ionotropic glutamate receptor activity
CchIR-A.4	7227.FBpp0076691	GO Function	GO:0005215	Transporter activity
CchIR-A.4	7227.FBpp0076691	GO Function	GO:0005216	Ion channel activity
CchIR-A.4	7227.FBpp0076691	GO Function	GO:0005230	Extracellular ligand-gated ion channel activity
CchIR-A.4	7227.FBpp0076691	GO Function	GO:0005261	Cation channel activity
CchIR-A.4	7227.FBpp0076691	GO Function	GO:0005267	Potassium channel activity
CchIR-A.4	7227.FBpp0076691	GO Function	GO:0005272	Sodium channel activity
CchIR-A.4	7227.FBpp0076691	GO Function	GO:0008066	Glutamate receptor activity
CchIR-A.4	7227.FBpp0076691	GO Function	GO:0008324	Cation transmembrane transporter activity
CchIR-A.4	7227.FBpp0076691	GO Function	GO:0015075	Ion transmembrane transporter activity
CchIR-A.4	7227.FBpp0076691	GO Function	GO:0015079	Potassium ion transmembrane transporter activity
CchIR-A.4	7227.FBpp0076691	GO Function	GO:0015081	Sodium ion transmembrane transporter activity
CchIR-A.4	7227.FBpp0076691	GO Function	GO:0015267	Channel activity
CchIR-A.4	7227.FBpp0076691	GO Function	GO:0015276	Ligand-gated ion channel activity
CchIR-A.4	7227.FBpp0076691	GO Function	GO:0015277	Kainate selective glutamate receptor activity
CchIR-A.4	7227.FBpp0076691	GO Function	GO:0015318	Inorganic molecular entity transmembrane transporter activity
CchIR-A.4	7227.FBpp0076691	GO Function	GO:0022803	Passive transmembrane transporter activity
CchIR-A.4	7227.FBpp0076691	GO Function	GO:0022824	Transmitter-gated ion channel activity
CchIR-A.4	7227.FBpp0076691	GO Function	GO:0022834	Ligand-gated channel activity
CchIR-A.4	7227.FBpp0076691	GO Function	GO:0022835	Transmitter-gated channel activity
CchIR-A.4	7227.FBpp0076691	GO Function	GO:0022836	Gated channel activity
CchIR-A.4	7227.FBpp0076691	GO Function	GO:0022857	Transmembrane transporter activity
CchIR-A.4	7227.FBpp0076691	GO Function	GO:0022890	Inorganic cation transmembrane transporter activity
CchIR-A.4	7227.FBpp0076691	GO Function	GO:0030594	Neurotransmitter receptor activity
CchIR-A.4	7227.FBpp0076691	GO Function	GO:0038023	Signaling receptor activity
CchIR-A.4	7227.FBpp0076691	GO Function	GO:0046873	Metal ion transmembrane transporter activity
CchIR-A.4	7227.FBpp0076691	GO Function	GO:0060089	Molecular transducer activity
CchIR-A.4	7227.FBpp0076691	GO Function	GO:0099094	Ligand-gated cation channel activity
CchIR-A.4	7227.FBpp0076691	GO Component	GO:0005886	Plasma membrane
CchIR-A.4	7227.FBpp0076691	GO Component	GO:0005887	Integral component of plasma membrane
CchIR-A.4	7227.FBpp0076691	GO Component	GO:0008328	Ionotropic glutamate receptor complex
CchIR-A.4	7227.FBpp0076691	GO Component	GO:0016020	Membrane
CchIR-A.4	7227.FBpp0076691	GO Component	GO:0016021	Integral component of membrane
CchIR-A.4	7227.FBpp0076691	GO Component	GO:0031224	Intrinsic component of membrane
CchIR-A.4	7227.FBpp0076691	GO Component	GO:0031226	Intrinsic component of plasma membrane
CchIR-A.4	7227.FBpp0076691	GO Component	GO:0032991	Protein-containing complex
CchIR-A.4	7227.FBpp0076691	GO Component	GO:0034702	Ion channel complex
CchIR-A.4	7227.FBpp0076691	GO Component	GO:0043235	Receptor complex
CchIR-A.4	7227.FBpp0076691	GO Component	GO:0071944	Cell periphery
CchIR-A.4	7227.FBpp0076691	GO Component	GO:0098796	Membrane protein complex
CchIR-A.4	7227.FBpp0076691	GO Component	GO:0098797	Plasma membrane protein complex
CchIR-A.4	7227.FBpp0076691	GO Component	GO:0098802	Plasma membrane signaling receptor complex
CchIR-A.4	7227.FBpp0076691	GO Component	GO:0098878	Neurotransmitter receptor complex
CchIR-A.4	7227.FBpp0076691	GO Component	GO:0110165	Cellular anatomical entity
CchIR-A.4	7227.FBpp0076691	GO Component	GO:1902495	Transmembrane transporter complex
CchIR-A.4	7227.FBpp0076691	GO Component	GO:1990351	Transporter complex
CchIR-A.4	7227.FBpp0076691	STRING clusters	CL:14573	Mixed, incl. Ion channel complex, and Neurotransmitter receptors and postsynaptic signal transmission
CchIR-A.4	7227.FBpp0076691	STRING clusters	CL:14793	Transmitter-gated channel activity, and G protein-coupled receptor complex
CchIR-A.4	7227.FBpp0076691	STRING clusters	CL:14846	Ionotropic glutamate receptor, and Recoverin family
CchIR-A.4	7227.FBpp0076691	STRING clusters	CL:14847	Neurotransmitter receptor complex, and Cornichon
CchIR-A.4	7227.FBpp0076691	Reactome	DME-112314	Neurotransmitter receptors and postsynaptic signal transmission
CchIR-A.4	7227.FBpp0076691	Reactome	DME-112315	Transmission across Chemical Synapses
CchIR-A.4	7227.FBpp0076691	Reactome	DME-112316	Neuronal System
CchIR-A.4	7227.FBpp0076691	Reactome	DME-399710	Activation of AMPA receptors
CchIR-A.4	7227.FBpp0076691	Reactome	DME-399719	Trafficking of AMPA receptors
CchIR-A.4	7227.FBpp0076691	Reactome	DME-399721	Glutamate binding, activation of AMPA receptors and synaptic plasticity
CchIR-A.4	7227.FBpp0076691	Reactome	DME-416993	Trafficking of GluR2-containing AMPA receptors
CchIR-A.4	7227.FBpp0076691	Reactome	DME-438066	Unblocking of NMDA receptors, glutamate binding and activation
CchIR-A.4	7227.FBpp0076691	Reactome	DME-442755	Activation of NMDA receptors and postsynaptic events
CchIR-A.4	7227.FBpp0076691	Reactome	DME-6794362	Protein-protein interactions at synapses
CchIR-A.4	7227.FBpp0076691	Reactome	DME-8849932	Synaptic adhesion-like molecules
CchIR-A.4	7227.FBpp0076691	COMPARTMENTS	GOCC:0005886	Plasma membrane
CchIR-A.4	7227.FBpp0076691	COMPARTMENTS	GOCC:0005887	Integral component of plasma membrane
CchIR-A.4	7227.FBpp0076691	COMPARTMENTS	GOCC:0008328	Ionotropic glutamate receptor complex
CchIR-A.4	7227.FBpp0076691	COMPARTMENTS	GOCC:0016020	Membrane
CchIR-A.4	7227.FBpp0076691	COMPARTMENTS	GOCC:0016021	Integral component of membrane
CchIR-A.4	7227.FBpp0076691	COMPARTMENTS	GOCC:0031224	Intrinsic component of membrane
CchIR-A.4	7227.FBpp0076691	COMPARTMENTS	GOCC:0031226	Intrinsic component of plasma membrane
CchIR-A.4	7227.FBpp0076691	COMPARTMENTS	GOCC:0032991	Protein-containing complex
CchIR-A.4	7227.FBpp0076691	COMPARTMENTS	GOCC:0034702	Ion channel complex
CchIR-A.4	7227.FBpp0076691	COMPARTMENTS	GOCC:0043235	Receptor complex
CchIR-A.4	7227.FBpp0076691	COMPARTMENTS	GOCC:0071944	Cell periphery
CchIR-A.4	7227.FBpp0076691	COMPARTMENTS	GOCC:0098796	Membrane protein complex
CchIR-A.4	7227.FBpp0076691	COMPARTMENTS	GOCC:0098797	Plasma membrane protein complex
CchIR-A.4	7227.FBpp0076691	COMPARTMENTS	GOCC:0098802	Plasma membrane signaling receptor complex
CchIR-A.4	7227.FBpp0076691	COMPARTMENTS	GOCC:0098878	Neurotransmitter receptor complex
CchIR-A.4	7227.FBpp0076691	COMPARTMENTS	GOCC:0110165	Cellular anatomical entity
CchIR-A.4	7227.FBpp0076691	COMPARTMENTS	GOCC:1902495	Transmembrane transporter complex
CchIR-A.4	7227.FBpp0076691	COMPARTMENTS	GOCC:1990351	Transporter complex
CchIR-A.4	7227.FBpp0076691	Monarch	FBcv:0000349	Viable
CchIR-A.4	7227.FBpp0076691	Monarch	FBcv:0000374	Fertile
CchIR-A.4	7227.FBpp0076691	Monarch	FBcv:0000385	Short lived
CchIR-A.4	7227.FBpp0076691	Monarch	FBcv:0002004	Increased mortality
CchIR-A.4	7227.FBpp0076691	UniProt Keywords	KW-0025	Alternative splicing
CchIR-A.4	7227.FBpp0076691	UniProt Keywords	KW-0325	Glycoprotein
CchIR-A.4	7227.FBpp0076691	UniProt Keywords	KW-0406	Ion transport
CchIR-A.4	7227.FBpp0076691	UniProt Keywords	KW-0407	Ion channel
CchIR-A.4	7227.FBpp0076691	UniProt Keywords	KW-0472	Membrane
CchIR-A.4	7227.FBpp0076691	UniProt Keywords	KW-0628	Postsynaptic cell membrane
CchIR-A.4	7227.FBpp0076691	UniProt Keywords	KW-0675	Receptor
CchIR-A.4	7227.FBpp0076691	UniProt Keywords	KW-0732	Signal
CchIR-A.4	7227.FBpp0076691	UniProt Keywords	KW-0770	Synapse
CchIR-A.4	7227.FBpp0076691	UniProt Keywords	KW-0812	Transmembrane
CchIR-A.4	7227.FBpp0076691	UniProt Keywords	KW-0813	Transport
CchIR-A.4	7227.FBpp0076691	UniProt Keywords	KW-0965	Cell junction
CchIR-A.4	7227.FBpp0076691	UniProt Keywords	KW-1003	Cell membrane
CchIR-A.4	7227.FBpp0076691	UniProt Keywords	KW-1071	Ligand-gated ion channel
CchIR-A.4	7227.FBpp0076691	UniProt Keywords	KW-1133	Transmembrane helix
CchIR-A.4	7227.FBpp0076691	Pfam	PF01094	Receptor family ligand binding region
CchIR-A.4	7227.FBpp0076691	InterPro	IPR001320	Ionotropic glutamate receptor, C-terminal
CchIR-A.4	7227.FBpp0076691	InterPro	IPR001828	Receptor, ligand binding region
CchIR-A.4	7227.FBpp0076691	InterPro	IPR015683	Ionotropic glutamate receptor
CchIR-A.4	7227.FBpp0076691	InterPro	IPR019594	Ionotropic glutamate receptor, L-glutamate and glycine-binding domain
CchIR-A.4	7227.FBpp0076691	InterPro	IPR028082	Periplasmic binding protein-like I
CchIR-A.4	7227.FBpp0076691	SMART	SM00918	Ligated ion channel L-glutamate- and glycine-binding site
CchIR-C.3	7227.FBpp0078410	GO Process	GO:0003008	System process
CchIR-C.3	7227.FBpp0078410	GO Process	GO:0006810	Transport
CchIR-C.3	7227.FBpp0078410	GO Process	GO:0006811	Ion transport
CchIR-C.3	7227.FBpp0078410	GO Process	GO:0006812	Cation transport
CchIR-C.3	7227.FBpp0078410	GO Process	GO:0007154	Cell communication
CchIR-C.3	7227.FBpp0078410	GO Process	GO:0007165	Signal transduction
CchIR-C.3	7227.FBpp0078410	GO Process	GO:0007166	Cell surface receptor signaling pathway
CchIR-C.3	7227.FBpp0078410	GO Process	GO:0007215	Glutamate receptor signaling pathway
CchIR-C.3	7227.FBpp0078410	GO Process	GO:0007267	Cell-cell signaling
CchIR-C.3	7227.FBpp0078410	GO Process	GO:0007268	Chemical synaptic transmission
CchIR-C.3	7227.FBpp0078410	GO Process	GO:0007600	Sensory perception
CchIR-C.3	7227.FBpp0078410	GO Process	GO:0007610	Behavior
CchIR-C.3	7227.FBpp0078410	GO Process	GO:0007611	Learning or memory
CchIR-C.3	7227.FBpp0078410	GO Process	GO:0007612	Learning
CchIR-C.3	7227.FBpp0078410	GO Process	GO:0007613	Memory
CchIR-C.3	7227.FBpp0078410	GO Process	GO:0007616	Long-term memory
CchIR-C.3	7227.FBpp0078410	GO Process	GO:0007635	Chemosensory behavior
CchIR-C.3	7227.FBpp0078410	GO Process	GO:0008306	Associative learning
CchIR-C.3	7227.FBpp0078410	GO Process	GO:0008355	Olfactory learning
CchIR-C.3	7227.FBpp0078410	GO Process	GO:0009314	Response to radiation
CchIR-C.3	7227.FBpp0078410	GO Process	GO:0009416	Response to light stimulus
CchIR-C.3	7227.FBpp0078410	GO Process	GO:0009453	Energy taxis
CchIR-C.3	7227.FBpp0078410	GO Process	GO:0009605	Response to external stimulus
CchIR-C.3	7227.FBpp0078410	GO Process	GO:0009628	Response to abiotic stimulus
CchIR-C.3	7227.FBpp0078410	GO Process	GO:0009987	Cellular process
CchIR-C.3	7227.FBpp0078410	GO Process	GO:0010033	Response to organic substance
CchIR-C.3	7227.FBpp0078410	GO Process	GO:0023052	Signaling
CchIR-C.3	7227.FBpp0078410	GO Process	GO:0030534	Adult behavior
CchIR-C.3	7227.FBpp0078410	GO Process	GO:0032501	Multicellular organismal process
CchIR-C.3	7227.FBpp0078410	GO Process	GO:0034220	Ion transmembrane transport
CchIR-C.3	7227.FBpp0078410	GO Process	GO:0035235	Ionotropic glutamate receptor signaling pathway
CchIR-C.3	7227.FBpp0078410	GO Process	GO:0040011	Locomotion
CchIR-C.3	7227.FBpp0078410	GO Process	GO:0042048	Olfactory behavior
CchIR-C.3	7227.FBpp0078410	GO Process	GO:0042221	Response to chemical
CchIR-C.3	7227.FBpp0078410	GO Process	GO:0042330	Taxis
CchIR-C.3	7227.FBpp0078410	GO Process	GO:0042331	Phototaxis
CchIR-C.3	7227.FBpp0078410	GO Process	GO:0042391	Regulation of membrane potential
CchIR-C.3	7227.FBpp0078410	GO Process	GO:0042592	Homeostatic process
CchIR-C.3	7227.FBpp0078410	GO Process	GO:0045471	Response to ethanol
CchIR-C.3	7227.FBpp0078410	GO Process	GO:0048149	Behavioral response to ethanol
CchIR-C.3	7227.FBpp0078410	GO Process	GO:0048878	Chemical homeostasis
CchIR-C.3	7227.FBpp0078410	GO Process	GO:0050789	Regulation of biological process
CchIR-C.3	7227.FBpp0078410	GO Process	GO:0050794	Regulation of cellular process
CchIR-C.3	7227.FBpp0078410	GO Process	GO:0050801	Ion homeostasis
CchIR-C.3	7227.FBpp0078410	GO Process	GO:0050877	Nervous system process
CchIR-C.3	7227.FBpp0078410	GO Process	GO:0050890	Cognition
CchIR-C.3	7227.FBpp0078410	GO Process	GO:0050896	Response to stimulus
CchIR-C.3	7227.FBpp0078410	GO Process	GO:0050954	Sensory perception of mechanical stimulus
CchIR-C.3	7227.FBpp0078410	GO Process	GO:0050975	Sensory perception of touch
CchIR-C.3	7227.FBpp0078410	GO Process	GO:0051179	Localization
CchIR-C.3	7227.FBpp0078410	GO Process	GO:0051234	Establishment of localization
CchIR-C.3	7227.FBpp0078410	GO Process	GO:0051716	Cellular response to stimulus
CchIR-C.3	7227.FBpp0078410	GO Process	GO:0055065	Metal ion homeostasis
CchIR-C.3	7227.FBpp0078410	GO Process	GO:0055074	Calcium ion homeostasis
CchIR-C.3	7227.FBpp0078410	GO Process	GO:0055080	Cation homeostasis
CchIR-C.3	7227.FBpp0078410	GO Process	GO:0055085	Transmembrane transport
CchIR-C.3	7227.FBpp0078410	GO Process	GO:0065007	Biological regulation
CchIR-C.3	7227.FBpp0078410	GO Process	GO:0065008	Regulation of biological quality
CchIR-C.3	7227.FBpp0078410	GO Process	GO:0072375	Medium-term memory
CchIR-C.3	7227.FBpp0078410	GO Process	GO:0072507	Divalent inorganic cation homeostasis
CchIR-C.3	7227.FBpp0078410	GO Process	GO:0097305	Response to alcohol
CchIR-C.3	7227.FBpp0078410	GO Process	GO:0098655	Cation transmembrane transport
CchIR-C.3	7227.FBpp0078410	GO Process	GO:0098771	Inorganic ion homeostasis
CchIR-C.3	7227.FBpp0078410	GO Process	GO:0098916	Anterograde trans-synaptic signaling
CchIR-C.3	7227.FBpp0078410	GO Process	GO:0099536	Synaptic signaling
CchIR-C.3	7227.FBpp0078410	GO Process	GO:0099537	Trans-synaptic signaling
CchIR-C.3	7227.FBpp0078410	GO Process	GO:1901700	Response to oxygen-containing compound
CchIR-C.3	7227.FBpp0078410	GO Process	GO:1990806	Ligand-gated ion channel signaling pathway
CchIR-C.3	7227.FBpp0078410	GO Function	GO:0004888	Transmembrane signaling receptor activity
CchIR-C.3	7227.FBpp0078410	GO Function	GO:0004970	Ionotropic glutamate receptor activity
CchIR-C.3	7227.FBpp0078410	GO Function	GO:0004972	NMDA glutamate receptor activity
CchIR-C.3	7227.FBpp0078410	GO Function	GO:0005215	Transporter activity
CchIR-C.3	7227.FBpp0078410	GO Function	GO:0005216	Ion channel activity
CchIR-C.3	7227.FBpp0078410	GO Function	GO:0005230	Extracellular ligand-gated ion channel activity
CchIR-C.3	7227.FBpp0078410	GO Function	GO:0005244	Voltage-gated ion channel activity
CchIR-C.3	7227.FBpp0078410	GO Function	GO:0005261	Cation channel activity
CchIR-C.3	7227.FBpp0078410	GO Function	GO:0008066	Glutamate receptor activity
CchIR-C.3	7227.FBpp0078410	GO Function	GO:0008324	Cation transmembrane transporter activity
CchIR-C.3	7227.FBpp0078410	GO Function	GO:0015075	Ion transmembrane transporter activity
CchIR-C.3	7227.FBpp0078410	GO Function	GO:0015267	Channel activity
CchIR-C.3	7227.FBpp0078410	GO Function	GO:0015276	Ligand-gated ion channel activity
CchIR-C.3	7227.FBpp0078410	GO Function	GO:0015318	Inorganic molecular entity transmembrane transporter activity
CchIR-C.3	7227.FBpp0078410	GO Function	GO:0022803	Passive transmembrane transporter activity
CchIR-C.3	7227.FBpp0078410	GO Function	GO:0022824	Transmitter-gated ion channel activity
CchIR-C.3	7227.FBpp0078410	GO Function	GO:0022832	Voltage-gated channel activity
CchIR-C.3	7227.FBpp0078410	GO Function	GO:0022834	Ligand-gated channel activity
CchIR-C.3	7227.FBpp0078410	GO Function	GO:0022835	Transmitter-gated channel activity
CchIR-C.3	7227.FBpp0078410	GO Function	GO:0022836	Gated channel activity
CchIR-C.3	7227.FBpp0078410	GO Function	GO:0022843	Voltage-gated cation channel activity
CchIR-C.3	7227.FBpp0078410	GO Function	GO:0022857	Transmembrane transporter activity
CchIR-C.3	7227.FBpp0078410	GO Function	GO:0022890	Inorganic cation transmembrane transporter activity
CchIR-C.3	7227.FBpp0078410	GO Function	GO:0030594	Neurotransmitter receptor activity
CchIR-C.3	7227.FBpp0078410	GO Function	GO:0038023	Signaling receptor activity
CchIR-C.3	7227.FBpp0078410	GO Function	GO:0060089	Molecular transducer activity
CchIR-C.3	7227.FBpp0078410	GO Function	GO:0099094	Ligand-gated cation channel activity
CchIR-C.3	7227.FBpp0078410	GO Component	GO:0005886	Plasma membrane
CchIR-C.3	7227.FBpp0078410	GO Component	GO:0005887	Integral component of plasma membrane
CchIR-C.3	7227.FBpp0078410	GO Component	GO:0008328	Ionotropic glutamate receptor complex
CchIR-C.3	7227.FBpp0078410	GO Component	GO:0016020	Membrane
CchIR-C.3	7227.FBpp0078410	GO Component	GO:0016021	Integral component of membrane
CchIR-C.3	7227.FBpp0078410	GO Component	GO:0017146	NMDA selective glutamate receptor complex
CchIR-C.3	7227.FBpp0078410	GO Component	GO:0030054	Cell junction
CchIR-C.3	7227.FBpp0078410	GO Component	GO:0031224	Intrinsic component of membrane
CchIR-C.3	7227.FBpp0078410	GO Component	GO:0031226	Intrinsic component of plasma membrane
CchIR-C.3	7227.FBpp0078410	GO Component	GO:0032991	Protein-containing complex
CchIR-C.3	7227.FBpp0078410	GO Component	GO:0034702	Ion channel complex
CchIR-C.3	7227.FBpp0078410	GO Component	GO:0034703	Cation channel complex
CchIR-C.3	7227.FBpp0078410	GO Component	GO:0042995	Cell projection
CchIR-C.3	7227.FBpp0078410	GO Component	GO:0043005	Neuron projection
CchIR-C.3	7227.FBpp0078410	GO Component	GO:0043235	Receptor complex
CchIR-C.3	7227.FBpp0078410	GO Component	GO:0045202	Synapse
CchIR-C.3	7227.FBpp0078410	GO Component	GO:0045211	Postsynaptic membrane
CchIR-C.3	7227.FBpp0078410	GO Component	GO:0071944	Cell periphery
CchIR-C.3	7227.FBpp0078410	GO Component	GO:0097060	Synaptic membrane
CchIR-C.3	7227.FBpp0078410	GO Component	GO:0098590	Plasma membrane region
CchIR-C.3	7227.FBpp0078410	GO Component	GO:0098794	Postsynapse
CchIR-C.3	7227.FBpp0078410	GO Component	GO:0098796	Membrane protein complex
CchIR-C.3	7227.FBpp0078410	GO Component	GO:0098797	Plasma membrane protein complex
CchIR-C.3	7227.FBpp0078410	GO Component	GO:0098802	Plasma membrane signaling receptor complex
CchIR-C.3	7227.FBpp0078410	GO Component	GO:0098878	Neurotransmitter receptor complex
CchIR-C.3	7227.FBpp0078410	GO Component	GO:0110165	Cellular anatomical entity
CchIR-C.3	7227.FBpp0078410	GO Component	GO:0120025	Plasma membrane bounded cell projection
CchIR-C.3	7227.FBpp0078410	GO Component	GO:1902495	Transmembrane transporter complex
CchIR-C.3	7227.FBpp0078410	GO Component	GO:1990351	Transporter complex
CchIR-C.3	7227.FBpp0078410	STRING clusters	CL:14573	Mixed, incl. Ion channel complex, and Neurotransmitter receptors and postsynaptic signal transmission
CchIR-C.3	7227.FBpp0078410	STRING clusters	CL:14793	Transmitter-gated channel activity, and G protein-coupled receptor complex
CchIR-C.3	7227.FBpp0078410	STRING clusters	CL:14846	Ionotropic glutamate receptor, and Recoverin family
CchIR-C.3	7227.FBpp0078410	STRING clusters	CL:14847	Neurotransmitter receptor complex, and Cornichon
CchIR-C.3	7227.FBpp0078410	KEGG	dme04080	Neuroactive ligand-receptor interaction
CchIR-C.3	7227.FBpp0078410	Reactome	DME-112314	Neurotransmitter receptors and postsynaptic signal transmission
CchIR-C.3	7227.FBpp0078410	Reactome	DME-112315	Transmission across Chemical Synapses
CchIR-C.3	7227.FBpp0078410	Reactome	DME-112316	Neuronal System
CchIR-C.3	7227.FBpp0078410	Reactome	DME-1266738	Developmental Biology
CchIR-C.3	7227.FBpp0078410	Reactome	DME-2682334	EPH-Ephrin signaling
CchIR-C.3	7227.FBpp0078410	Reactome	DME-3928662	EPHB-mediated forward signaling
CchIR-C.3	7227.FBpp0078410	Reactome	DME-422475	Axon guidance
CchIR-C.3	7227.FBpp0078410	Reactome	DME-438066	Unblocking of NMDA receptors, glutamate binding and activation
CchIR-C.3	7227.FBpp0078410	Reactome	DME-442755	Activation of NMDA receptors and postsynaptic events
CchIR-C.3	7227.FBpp0078410	Reactome	DME-6794362	Protein-protein interactions at synapses
CchIR-C.3	7227.FBpp0078410	Reactome	DME-8849932	Synaptic adhesion-like molecules
CchIR-C.3	7227.FBpp0078410	Reactome	DME-9609736	Assembly and cell surface presentation of NMDA receptors
CchIR-C.3	7227.FBpp0078410	Reactome	DME-9675108	Nervous system development
CchIR-C.3	7227.FBpp0078410	COMPARTMENTS	GOCC:0005886	Plasma membrane
CchIR-C.3	7227.FBpp0078410	COMPARTMENTS	GOCC:0005887	Integral component of plasma membrane
CchIR-C.3	7227.FBpp0078410	COMPARTMENTS	GOCC:0008328	Ionotropic glutamate receptor complex
CchIR-C.3	7227.FBpp0078410	COMPARTMENTS	GOCC:0016020	Membrane
CchIR-C.3	7227.FBpp0078410	COMPARTMENTS	GOCC:0016021	Integral component of membrane
CchIR-C.3	7227.FBpp0078410	COMPARTMENTS	GOCC:0017146	NMDA selective glutamate receptor complex
CchIR-C.3	7227.FBpp0078410	COMPARTMENTS	GOCC:0030054	Cell junction
CchIR-C.3	7227.FBpp0078410	COMPARTMENTS	GOCC:0031224	Intrinsic component of membrane
CchIR-C.3	7227.FBpp0078410	COMPARTMENTS	GOCC:0031226	Intrinsic component of plasma membrane
CchIR-C.3	7227.FBpp0078410	COMPARTMENTS	GOCC:0032991	Protein-containing complex
CchIR-C.3	7227.FBpp0078410	COMPARTMENTS	GOCC:0034702	Ion channel complex
CchIR-C.3	7227.FBpp0078410	COMPARTMENTS	GOCC:0034703	Cation channel complex
CchIR-C.3	7227.FBpp0078410	COMPARTMENTS	GOCC:0043235	Receptor complex
CchIR-C.3	7227.FBpp0078410	COMPARTMENTS	GOCC:0045202	Synapse
CchIR-C.3	7227.FBpp0078410	COMPARTMENTS	GOCC:0045211	Postsynaptic membrane
CchIR-C.3	7227.FBpp0078410	COMPARTMENTS	GOCC:0071944	Cell periphery
CchIR-C.3	7227.FBpp0078410	COMPARTMENTS	GOCC:0097060	Synaptic membrane
CchIR-C.3	7227.FBpp0078410	COMPARTMENTS	GOCC:0098590	Plasma membrane region
CchIR-C.3	7227.FBpp0078410	COMPARTMENTS	GOCC:0098794	Postsynapse
CchIR-C.3	7227.FBpp0078410	COMPARTMENTS	GOCC:0098796	Membrane protein complex
CchIR-C.3	7227.FBpp0078410	COMPARTMENTS	GOCC:0098797	Plasma membrane protein complex
CchIR-C.3	7227.FBpp0078410	COMPARTMENTS	GOCC:0098802	Plasma membrane signaling receptor complex
CchIR-C.3	7227.FBpp0078410	COMPARTMENTS	GOCC:0098878	Neurotransmitter receptor complex
CchIR-C.3	7227.FBpp0078410	COMPARTMENTS	GOCC:0110165	Cellular anatomical entity
CchIR-C.3	7227.FBpp0078410	COMPARTMENTS	GOCC:1902495	Transmembrane transporter complex
CchIR-C.3	7227.FBpp0078410	COMPARTMENTS	GOCC:1990351	Transporter complex
CchIR-C.3	7227.FBpp0078410	Monarch	FBcv:0000349	Viable
CchIR-C.3	7227.FBpp0078410	Monarch	FBcv:0000352	Partially lethal - majority die
CchIR-C.3	7227.FBpp0078410	Monarch	FBcv:0000387	Abnormal behavior
CchIR-C.3	7227.FBpp0078410	Monarch	FBcv:0000400	Abnormal mating
CchIR-C.3	7227.FBpp0078410	Monarch	FBcv:0000421	Abnormal touch response
CchIR-C.3	7227.FBpp0078410	Monarch	FBcv:0000435	Abnormal neuroanatomy
CchIR-C.3	7227.FBpp0078410	Monarch	FBcv:0000440	Chemical sensitive
CchIR-C.3	7227.FBpp0078410	Monarch	FBcv:0002004	Increased mortality
CchIR-C.3	7227.FBpp0078410	Monarch	FBcv:0002015	Partially lethal
CchIR-C.3	7227.FBpp0078410	Monarch	FBcv:0002019	Increased mortality during development
CchIR-C.3	7227.FBpp0078410	UniProt Keywords	KW-0106	Calcium
CchIR-C.3	7227.FBpp0078410	UniProt Keywords	KW-0325	Glycoprotein
CchIR-C.3	7227.FBpp0078410	UniProt Keywords	KW-0406	Ion transport
CchIR-C.3	7227.FBpp0078410	UniProt Keywords	KW-0407	Ion channel
CchIR-C.3	7227.FBpp0078410	UniProt Keywords	KW-0460	Magnesium
CchIR-C.3	7227.FBpp0078410	UniProt Keywords	KW-0472	Membrane
CchIR-C.3	7227.FBpp0078410	UniProt Keywords	KW-0597	Phosphoprotein
CchIR-C.3	7227.FBpp0078410	UniProt Keywords	KW-0628	Postsynaptic cell membrane
CchIR-C.3	7227.FBpp0078410	UniProt Keywords	KW-0675	Receptor
CchIR-C.3	7227.FBpp0078410	UniProt Keywords	KW-0732	Signal
CchIR-C.3	7227.FBpp0078410	UniProt Keywords	KW-0770	Synapse
CchIR-C.3	7227.FBpp0078410	UniProt Keywords	KW-0812	Transmembrane
CchIR-C.3	7227.FBpp0078410	UniProt Keywords	KW-0813	Transport
CchIR-C.3	7227.FBpp0078410	UniProt Keywords	KW-0965	Cell junction
CchIR-C.3	7227.FBpp0078410	UniProt Keywords	KW-1003	Cell membrane
CchIR-C.3	7227.FBpp0078410	UniProt Keywords	KW-1015	Disulfide bond
CchIR-C.3	7227.FBpp0078410	UniProt Keywords	KW-1071	Ligand-gated ion channel
CchIR-C.3	7227.FBpp0078410	UniProt Keywords	KW-1133	Transmembrane helix
CchIR-C.3	7227.FBpp0078410	Pfam	PF01094	Receptor family ligand binding region
CchIR-C.3	7227.FBpp0078410	InterPro	IPR001320	Ionotropic glutamate receptor, C-terminal
CchIR-C.3	7227.FBpp0078410	InterPro	IPR001508	Ionotropic glutamate receptor, metazoa
CchIR-C.3	7227.FBpp0078410	InterPro	IPR001828	Receptor, ligand binding region
CchIR-C.3	7227.FBpp0078410	InterPro	IPR015683	Ionotropic glutamate receptor
CchIR-C.3	7227.FBpp0078410	InterPro	IPR019594	Ionotropic glutamate receptor, L-glutamate and glycine-binding domain
CchIR-C.3	7227.FBpp0078410	InterPro	IPR028082	Periplasmic binding protein-like I
CchIR-C.3	7227.FBpp0078410	SMART	SM00918	Ligated ion channel L-glutamate- and glycine-binding site
CchIR25b.2	7227.FBpp0304756	GO Process	GO:0003008	System process
CchIR25b.2	7227.FBpp0304756	GO Process	GO:0006810	Transport
CchIR25b.2	7227.FBpp0304756	GO Process	GO:0006811	Ion transport
CchIR25b.2	7227.FBpp0304756	GO Process	GO:0007154	Cell communication
CchIR25b.2	7227.FBpp0304756	GO Process	GO:0007165	Signal transduction
CchIR25b.2	7227.FBpp0304756	GO Process	GO:0007166	Cell surface receptor signaling pathway
CchIR25b.2	7227.FBpp0304756	GO Process	GO:0007215	Glutamate receptor signaling pathway
CchIR25b.2	7227.FBpp0304756	GO Process	GO:0007600	Sensory perception
CchIR25b.2	7227.FBpp0304756	GO Process	GO:0007606	Sensory perception of chemical stimulus
CchIR25b.2	7227.FBpp0304756	GO Process	GO:0007608	Sensory perception of smell
CchIR25b.2	7227.FBpp0304756	GO Process	GO:0009266	Response to temperature stimulus
CchIR25b.2	7227.FBpp0304756	GO Process	GO:0009593	Detection of chemical stimulus
CchIR25b.2	7227.FBpp0304756	GO Process	GO:0009605	Response to external stimulus
CchIR25b.2	7227.FBpp0304756	GO Process	GO:0009628	Response to abiotic stimulus
CchIR25b.2	7227.FBpp0304756	GO Process	GO:0009649	Entrainment of circadian clock
CchIR25b.2	7227.FBpp0304756	GO Process	GO:0009987	Cellular process
CchIR25b.2	7227.FBpp0304756	GO Process	GO:0010378	Temperature compensation of the circadian clock
CchIR25b.2	7227.FBpp0304756	GO Process	GO:0019226	Transmission of nerve impulse
CchIR25b.2	7227.FBpp0304756	GO Process	GO:0023052	Signaling
CchIR25b.2	7227.FBpp0304756	GO Process	GO:0032501	Multicellular organismal process
CchIR25b.2	7227.FBpp0304756	GO Process	GO:0034220	Ion transmembrane transport
CchIR25b.2	7227.FBpp0304756	GO Process	GO:0035235	Ionotropic glutamate receptor signaling pathway
CchIR25b.2	7227.FBpp0304756	GO Process	GO:0035637	Multicellular organismal signaling
CchIR25b.2	7227.FBpp0304756	GO Process	GO:0042221	Response to chemical
CchIR25b.2	7227.FBpp0304756	GO Process	GO:0042752	Regulation of circadian rhythm
CchIR25b.2	7227.FBpp0304756	GO Process	GO:0050789	Regulation of biological process
CchIR25b.2	7227.FBpp0304756	GO Process	GO:0050794	Regulation of cellular process
CchIR25b.2	7227.FBpp0304756	GO Process	GO:0050877	Nervous system process
CchIR25b.2	7227.FBpp0304756	GO Process	GO:0050896	Response to stimulus
CchIR25b.2	7227.FBpp0304756	GO Process	GO:0050906	Detection of stimulus involved in sensory perception
CchIR25b.2	7227.FBpp0304756	GO Process	GO:0050907	Detection of chemical stimulus involved in sensory perception
CchIR25b.2	7227.FBpp0304756	GO Process	GO:0050911	Detection of chemical stimulus involved in sensory perception of smell
CchIR25b.2	7227.FBpp0304756	GO Process	GO:0051179	Localization
CchIR25b.2	7227.FBpp0304756	GO Process	GO:0051234	Establishment of localization
CchIR25b.2	7227.FBpp0304756	GO Process	GO:0051606	Detection of stimulus
CchIR25b.2	7227.FBpp0304756	GO Process	GO:0051716	Cellular response to stimulus
CchIR25b.2	7227.FBpp0304756	GO Process	GO:0055085	Transmembrane transport
CchIR25b.2	7227.FBpp0304756	GO Process	GO:0065007	Biological regulation
CchIR25b.2	7227.FBpp0304756	GO Process	GO:1990806	Ligand-gated ion channel signaling pathway
CchIR25b.2	7227.FBpp0304756	GO Function	GO:0004888	Transmembrane signaling receptor activity
CchIR25b.2	7227.FBpp0304756	GO Function	GO:0004970	Ionotropic glutamate receptor activity
CchIR25b.2	7227.FBpp0304756	GO Function	GO:0005215	Transporter activity
CchIR25b.2	7227.FBpp0304756	GO Function	GO:0005216	Ion channel activity
CchIR25b.2	7227.FBpp0304756	GO Function	GO:0005230	Extracellular ligand-gated ion channel activity
CchIR25b.2	7227.FBpp0304756	GO Function	GO:0008066	Glutamate receptor activity
CchIR25b.2	7227.FBpp0304756	GO Function	GO:0015026	Coreceptor activity
CchIR25b.2	7227.FBpp0304756	GO Function	GO:0015075	Ion transmembrane transporter activity
CchIR25b.2	7227.FBpp0304756	GO Function	GO:0015267	Channel activity
CchIR25b.2	7227.FBpp0304756	GO Function	GO:0015276	Ligand-gated ion channel activity
CchIR25b.2	7227.FBpp0304756	GO Function	GO:0015318	Inorganic molecular entity transmembrane transporter activity
CchIR25b.2	7227.FBpp0304756	GO Function	GO:0022803	Passive transmembrane transporter activity
CchIR25b.2	7227.FBpp0304756	GO Function	GO:0022824	Transmitter-gated ion channel activity
CchIR25b.2	7227.FBpp0304756	GO Function	GO:0022834	Ligand-gated channel activity
CchIR25b.2	7227.FBpp0304756	GO Function	GO:0022835	Transmitter-gated channel activity
CchIR25b.2	7227.FBpp0304756	GO Function	GO:0022836	Gated channel activity
CchIR25b.2	7227.FBpp0304756	GO Function	GO:0022857	Transmembrane transporter activity
CchIR25b.2	7227.FBpp0304756	GO Function	GO:0030594	Neurotransmitter receptor activity
CchIR25b.2	7227.FBpp0304756	GO Function	GO:0038023	Signaling receptor activity
CchIR25b.2	7227.FBpp0304756	GO Function	GO:0060089	Molecular transducer activity
CchIR25b.2	7227.FBpp0304756	GO Component	GO:0005886	Plasma membrane
CchIR25b.2	7227.FBpp0304756	GO Component	GO:0005929	Cilium
CchIR25b.2	7227.FBpp0304756	GO Component	GO:0016020	Membrane
CchIR25b.2	7227.FBpp0304756	GO Component	GO:0016021	Integral component of membrane
CchIR25b.2	7227.FBpp0304756	GO Component	GO:0030425	Dendrite
CchIR25b.2	7227.FBpp0304756	GO Component	GO:0031224	Intrinsic component of membrane
CchIR25b.2	7227.FBpp0304756	GO Component	GO:0036477	Somatodendritic compartment
CchIR25b.2	7227.FBpp0304756	GO Component	GO:0042995	Cell projection
CchIR25b.2	7227.FBpp0304756	GO Component	GO:0043005	Neuron projection
CchIR25b.2	7227.FBpp0304756	GO Component	GO:0043226	Organelle
CchIR25b.2	7227.FBpp0304756	GO Component	GO:0043227	Membrane-bounded organelle
CchIR25b.2	7227.FBpp0304756	GO Component	GO:0071683	Sensory dendrite
CchIR25b.2	7227.FBpp0304756	GO Component	GO:0071944	Cell periphery
CchIR25b.2	7227.FBpp0304756	GO Component	GO:0097447	Dendritic tree
CchIR25b.2	7227.FBpp0304756	GO Component	GO:0110165	Cellular anatomical entity
CchIR25b.2	7227.FBpp0304756	GO Component	GO:0120025	Plasma membrane bounded cell projection
CchIR25b.2	7227.FBpp0304756	STRING clusters	CL:25557	Odorant binding, and Ligand-gated ion channel
CchIR25b.2	7227.FBpp0304756	STRING clusters	CL:25558	Detection of chemical stimulus involved in sensory perception of smell, and Ligand-gated ion channel
CchIR25b.2	7227.FBpp0304756	STRING clusters	CL:25560	Detection of chemical stimulus involved in sensory perception of smell, and Ligand-gated ion channel
CchIR25b.2	7227.FBpp0304756	STRING clusters	CL:25682	Ligand-gated ion channel, and Cellular response to pheromone
CchIR25b.2	7227.FBpp0304756	STRING clusters	CL:25685	Ligand-gated ion channel, and Transmission of nerve impulse
CchIR25b.2	7227.FBpp0304756	Reactome	DME-112314	Neurotransmitter receptors and postsynaptic signal transmission
CchIR25b.2	7227.FBpp0304756	Reactome	DME-112315	Transmission across Chemical Synapses
CchIR25b.2	7227.FBpp0304756	Reactome	DME-112316	Neuronal System
CchIR25b.2	7227.FBpp0304756	Reactome	DME-399710	Activation of AMPA receptors
CchIR25b.2	7227.FBpp0304756	Reactome	DME-399719	Trafficking of AMPA receptors
CchIR25b.2	7227.FBpp0304756	Reactome	DME-399721	Glutamate binding, activation of AMPA receptors and synaptic plasticity
CchIR25b.2	7227.FBpp0304756	Reactome	DME-416993	Trafficking of GluR2-containing AMPA receptors
CchIR25b.2	7227.FBpp0304756	Reactome	DME-438066	Unblocking of NMDA receptors, glutamate binding and activation
CchIR25b.2	7227.FBpp0304756	Reactome	DME-442755	Activation of NMDA receptors and postsynaptic events
CchIR25b.2	7227.FBpp0304756	Reactome	DME-6794362	Protein-protein interactions at synapses
CchIR25b.2	7227.FBpp0304756	Reactome	DME-8849932	Synaptic adhesion-like molecules
CchIR25b.2	7227.FBpp0304756	COMPARTMENTS	GOCC:0005929	Cilium
CchIR25b.2	7227.FBpp0304756	COMPARTMENTS	GOCC:0016020	Membrane
CchIR25b.2	7227.FBpp0304756	COMPARTMENTS	GOCC:0016021	Integral component of membrane
CchIR25b.2	7227.FBpp0304756	COMPARTMENTS	GOCC:0030425	Dendrite
CchIR25b.2	7227.FBpp0304756	COMPARTMENTS	GOCC:0031224	Intrinsic component of membrane
CchIR25b.2	7227.FBpp0304756	COMPARTMENTS	GOCC:0036477	Somatodendritic compartment
CchIR25b.2	7227.FBpp0304756	COMPARTMENTS	GOCC:0042995	Cell projection
CchIR25b.2	7227.FBpp0304756	COMPARTMENTS	GOCC:0043005	Neuron projection
CchIR25b.2	7227.FBpp0304756	COMPARTMENTS	GOCC:0043226	Organelle
CchIR25b.2	7227.FBpp0304756	COMPARTMENTS	GOCC:0043227	Membrane-bounded organelle
CchIR25b.2	7227.FBpp0304756	COMPARTMENTS	GOCC:0071683	Sensory dendrite
CchIR25b.2	7227.FBpp0304756	COMPARTMENTS	GOCC:0097447	Dendritic tree
CchIR25b.2	7227.FBpp0304756	COMPARTMENTS	GOCC:0110165	Cellular anatomical entity
CchIR25b.2	7227.FBpp0304756	COMPARTMENTS	GOCC:0120025	Plasma membrane bounded cell projection
CchIR25b.2	7227.FBpp0304756	Monarch	FBcv:0000349	Viable
CchIR25b.2	7227.FBpp0304756	Monarch	FBcv:0000374	Fertile
CchIR25b.2	7227.FBpp0304756	Monarch	FBcv:0000387	Abnormal behavior
CchIR25b.2	7227.FBpp0304756	Monarch	FBcv:0000403	Abnormal chemosensory behavior
CchIR25b.2	7227.FBpp0304756	Monarch	FBcv:0000434	Abnormal neurophysiology
CchIR25b.2	7227.FBpp0304756	Monarch	FBcv:0006004	Abnormal oviposition
CchIR25b.2	7227.FBpp0304756	UniProt Keywords	KW-0085	Behavior
CchIR25b.2	7227.FBpp0304756	UniProt Keywords	KW-0090	Biological rhythms
CchIR25b.2	7227.FBpp0304756	UniProt Keywords	KW-0325	Glycoprotein
CchIR25b.2	7227.FBpp0304756	UniProt Keywords	KW-0406	Ion transport
CchIR25b.2	7227.FBpp0304756	UniProt Keywords	KW-0407	Ion channel
CchIR25b.2	7227.FBpp0304756	UniProt Keywords	KW-0472	Membrane
CchIR25b.2	7227.FBpp0304756	UniProt Keywords	KW-0552	Olfaction
CchIR25b.2	7227.FBpp0304756	UniProt Keywords	KW-0675	Receptor
CchIR25b.2	7227.FBpp0304756	UniProt Keywords	KW-0716	Sensory transduction
CchIR25b.2	7227.FBpp0304756	UniProt Keywords	KW-0732	Signal
CchIR25b.2	7227.FBpp0304756	UniProt Keywords	KW-0812	Transmembrane
CchIR25b.2	7227.FBpp0304756	UniProt Keywords	KW-0813	Transport
CchIR25b.2	7227.FBpp0304756	UniProt Keywords	KW-0966	Cell projection
CchIR25b.2	7227.FBpp0304756	UniProt Keywords	KW-1003	Cell membrane
CchIR25b.2	7227.FBpp0304756	UniProt Keywords	KW-1071	Ligand-gated ion channel
CchIR25b.2	7227.FBpp0304756	UniProt Keywords	KW-1133	Transmembrane helix
CchIR25b.2	7227.FBpp0304756	InterPro	IPR001320	Ionotropic glutamate receptor, C-terminal
CchIR25b.2	7227.FBpp0304756	InterPro	IPR001508	Ionotropic glutamate receptor, metazoa
CchIR25b.2	7227.FBpp0304756	InterPro	IPR015683	Ionotropic glutamate receptor
CchIR25b.2	7227.FBpp0304756	InterPro	IPR019594	Ionotropic glutamate receptor, L-glutamate and glycine-binding domain
CchIR25b.2	7227.FBpp0304756	InterPro	IPR028082	Periplasmic binding protein-like I
CchIR25b.2	7227.FBpp0304756	SMART	SM00918	Ligated ion channel L-glutamate- and glycine-binding site
GluRIIA	7227.FBpp0078739	GO Process	GO:0001505	Regulation of neurotransmitter levels
GluRIIA	7227.FBpp0078739	GO Process	GO:0003008	System process
GluRIIA	7227.FBpp0078739	GO Process	GO:0006810	Transport
GluRIIA	7227.FBpp0078739	GO Process	GO:0006811	Ion transport
GluRIIA	7227.FBpp0078739	GO Process	GO:0006812	Cation transport
GluRIIA	7227.FBpp0078739	GO Process	GO:0006816	Calcium ion transport
GluRIIA	7227.FBpp0078739	GO Process	GO:0007154	Cell communication
GluRIIA	7227.FBpp0078739	GO Process	GO:0007165	Signal transduction
GluRIIA	7227.FBpp0078739	GO Process	GO:0007166	Cell surface receptor signaling pathway
GluRIIA	7227.FBpp0078739	GO Process	GO:0007215	Glutamate receptor signaling pathway
GluRIIA	7227.FBpp0078739	GO Process	GO:0007267	Cell-cell signaling
GluRIIA	7227.FBpp0078739	GO Process	GO:0007268	Chemical synaptic transmission
GluRIIA	7227.FBpp0078739	GO Process	GO:0007274	Neuromuscular synaptic transmission
GluRIIA	7227.FBpp0078739	GO Process	GO:0007275	Multicellular organism development
GluRIIA	7227.FBpp0078739	GO Process	GO:0007399	Nervous system development
GluRIIA	7227.FBpp0078739	GO Process	GO:0009987	Cellular process
GluRIIA	7227.FBpp0078739	GO Process	GO:0010646	Regulation of cell communication
GluRIIA	7227.FBpp0078739	GO Process	GO:0010647	Positive regulation of cell communication
GluRIIA	7227.FBpp0078739	GO Process	GO:0016043	Cellular component organization
GluRIIA	7227.FBpp0078739	GO Process	GO:0019722	Calcium-mediated signaling
GluRIIA	7227.FBpp0078739	GO Process	GO:0019932	Second-messenger-mediated signaling
GluRIIA	7227.FBpp0078739	GO Process	GO:0021700	Developmental maturation
GluRIIA	7227.FBpp0078739	GO Process	GO:0023051	Regulation of signaling
GluRIIA	7227.FBpp0078739	GO Process	GO:0023052	Signaling
GluRIIA	7227.FBpp0078739	GO Process	GO:0023056	Positive regulation of signaling
GluRIIA	7227.FBpp0078739	GO Process	GO:0030001	Metal ion transport
GluRIIA	7227.FBpp0078739	GO Process	GO:0032501	Multicellular organismal process
GluRIIA	7227.FBpp0078739	GO Process	GO:0032502	Developmental process
GluRIIA	7227.FBpp0078739	GO Process	GO:0032879	Regulation of localization
GluRIIA	7227.FBpp0078739	GO Process	GO:0034220	Ion transmembrane transport
GluRIIA	7227.FBpp0078739	GO Process	GO:0034330	Cell junction organization
GluRIIA	7227.FBpp0078739	GO Process	GO:0035235	Ionotropic glutamate receptor signaling pathway
GluRIIA	7227.FBpp0078739	GO Process	GO:0035249	Synaptic transmission, glutamatergic
GluRIIA	7227.FBpp0078739	GO Process	GO:0035556	Intracellular signal transduction
GluRIIA	7227.FBpp0078739	GO Process	GO:0042391	Regulation of membrane potential
GluRIIA	7227.FBpp0078739	GO Process	GO:0046928	Regulation of neurotransmitter secretion
GluRIIA	7227.FBpp0078739	GO Process	GO:0048518	Positive regulation of biological process
GluRIIA	7227.FBpp0078739	GO Process	GO:0048522	Positive regulation of cellular process
GluRIIA	7227.FBpp0078739	GO Process	GO:0048731	System development
GluRIIA	7227.FBpp0078739	GO Process	GO:0048856	Anatomical structure development
GluRIIA	7227.FBpp0078739	GO Process	GO:0050789	Regulation of biological process
GluRIIA	7227.FBpp0078739	GO Process	GO:0050794	Regulation of cellular process
GluRIIA	7227.FBpp0078739	GO Process	GO:0050803	Regulation of synapse structure or activity
GluRIIA	7227.FBpp0078739	GO Process	GO:0050804	Modulation of chemical synaptic transmission
GluRIIA	7227.FBpp0078739	GO Process	GO:0050806	Positive regulation of synaptic transmission
GluRIIA	7227.FBpp0078739	GO Process	GO:0050808	Synapse organization
GluRIIA	7227.FBpp0078739	GO Process	GO:0050877	Nervous system process
GluRIIA	7227.FBpp0078739	GO Process	GO:0050896	Response to stimulus
GluRIIA	7227.FBpp0078739	GO Process	GO:0051046	Regulation of secretion
GluRIIA	7227.FBpp0078739	GO Process	GO:0051049	Regulation of transport
GluRIIA	7227.FBpp0078739	GO Process	GO:0051179	Localization
GluRIIA	7227.FBpp0078739	GO Process	GO:0051234	Establishment of localization
GluRIIA	7227.FBpp0078739	GO Process	GO:0051588	Regulation of neurotransmitter transport
GluRIIA	7227.FBpp0078739	GO Process	GO:0051716	Cellular response to stimulus
GluRIIA	7227.FBpp0078739	GO Process	GO:0055085	Transmembrane transport
GluRIIA	7227.FBpp0078739	GO Process	GO:0060025	Regulation of synaptic activity
GluRIIA	7227.FBpp0078739	GO Process	GO:0060074	Synapse maturation
GluRIIA	7227.FBpp0078739	GO Process	GO:0060078	Regulation of postsynaptic membrane potential
GluRIIA	7227.FBpp0078739	GO Process	GO:0065007	Biological regulation
GluRIIA	7227.FBpp0078739	GO Process	GO:0065008	Regulation of biological quality
GluRIIA	7227.FBpp0078739	GO Process	GO:0070588	Calcium ion transmembrane transport
GluRIIA	7227.FBpp0078739	GO Process	GO:0071840	Cellular component organization or biogenesis
GluRIIA	7227.FBpp0078739	GO Process	GO:0098655	Cation transmembrane transport
GluRIIA	7227.FBpp0078739	GO Process	GO:0098660	Inorganic ion transmembrane transport
GluRIIA	7227.FBpp0078739	GO Process	GO:0098662	Inorganic cation transmembrane transport
GluRIIA	7227.FBpp0078739	GO Process	GO:0098916	Anterograde trans-synaptic signaling
GluRIIA	7227.FBpp0078739	GO Process	GO:0099177	Regulation of trans-synaptic signaling
GluRIIA	7227.FBpp0078739	GO Process	GO:0099536	Synaptic signaling
GluRIIA	7227.FBpp0078739	GO Process	GO:0099537	Trans-synaptic signaling
GluRIIA	7227.FBpp0078739	GO Process	GO:0099565	Chemical synaptic transmission, postsynaptic
GluRIIA	7227.FBpp0078739	GO Process	GO:1900073	Regulation of neuromuscular synaptic transmission
GluRIIA	7227.FBpp0078739	GO Process	GO:1900075	Positive regulation of neuromuscular synaptic transmission
GluRIIA	7227.FBpp0078739	GO Process	GO:1903530	Regulation of secretion by cell
GluRIIA	7227.FBpp0078739	GO Process	GO:1905114	Cell surface receptor signaling pathway involved in cell-cell signaling
GluRIIA	7227.FBpp0078739	GO Process	GO:1990806	Ligand-gated ion channel signaling pathway
GluRIIA	7227.FBpp0078739	GO Function	GO:0004888	Transmembrane signaling receptor activity
GluRIIA	7227.FBpp0078739	GO Function	GO:0004970	Ionotropic glutamate receptor activity
GluRIIA	7227.FBpp0078739	GO Function	GO:0005215	Transporter activity
GluRIIA	7227.FBpp0078739	GO Function	GO:0005216	Ion channel activity
GluRIIA	7227.FBpp0078739	GO Function	GO:0005230	Extracellular ligand-gated ion channel activity
GluRIIA	7227.FBpp0078739	GO Function	GO:0005261	Cation channel activity
GluRIIA	7227.FBpp0078739	GO Function	GO:0005262	Calcium channel activity
GluRIIA	7227.FBpp0078739	GO Function	GO:0008066	Glutamate receptor activity
GluRIIA	7227.FBpp0078739	GO Function	GO:0008324	Cation transmembrane transporter activity
GluRIIA	7227.FBpp0078739	GO Function	GO:0015075	Ion transmembrane transporter activity
GluRIIA	7227.FBpp0078739	GO Function	GO:0015085	Calcium ion transmembrane transporter activity
GluRIIA	7227.FBpp0078739	GO Function	GO:0015267	Channel activity
GluRIIA	7227.FBpp0078739	GO Function	GO:0015276	Ligand-gated ion channel activity
GluRIIA	7227.FBpp0078739	GO Function	GO:0015318	Inorganic molecular entity transmembrane transporter activity
GluRIIA	7227.FBpp0078739	GO Function	GO:0022803	Passive transmembrane transporter activity
GluRIIA	7227.FBpp0078739	GO Function	GO:0022824	Transmitter-gated ion channel activity
GluRIIA	7227.FBpp0078739	GO Function	GO:0022834	Ligand-gated channel activity
GluRIIA	7227.FBpp0078739	GO Function	GO:0022835	Transmitter-gated channel activity
GluRIIA	7227.FBpp0078739	GO Function	GO:0022836	Gated channel activity
GluRIIA	7227.FBpp0078739	GO Function	GO:0022849	Glutamate-gated calcium ion channel activity
GluRIIA	7227.FBpp0078739	GO Function	GO:0022857	Transmembrane transporter activity
GluRIIA	7227.FBpp0078739	GO Function	GO:0022890	Inorganic cation transmembrane transporter activity
GluRIIA	7227.FBpp0078739	GO Function	GO:0030594	Neurotransmitter receptor activity
GluRIIA	7227.FBpp0078739	GO Function	GO:0038023	Signaling receptor activity
GluRIIA	7227.FBpp0078739	GO Function	GO:0046873	Metal ion transmembrane transporter activity
GluRIIA	7227.FBpp0078739	GO Function	GO:0060089	Molecular transducer activity
GluRIIA	7227.FBpp0078739	GO Function	GO:0098960	Postsynaptic neurotransmitter receptor activity
GluRIIA	7227.FBpp0078739	GO Function	GO:0099094	Ligand-gated cation channel activity
GluRIIA	7227.FBpp0078739	GO Function	GO:0099529	Neurotransmitter receptor activity involved in regulation of postsynaptic membrane potential
GluRIIA	7227.FBpp0078739	GO Function	GO:0099604	Ligand-gated calcium channel activity
GluRIIA	7227.FBpp0078739	GO Function	GO:1904315	Transmitter-gated ion channel activity involved in regulation of postsynaptic membrane potential
GluRIIA	7227.FBpp0078739	GO Component	GO:0005886	Plasma membrane
GluRIIA	7227.FBpp0078739	GO Component	GO:0005887	Integral component of plasma membrane
GluRIIA	7227.FBpp0078739	GO Component	GO:0008328	Ionotropic glutamate receptor complex
GluRIIA	7227.FBpp0078739	GO Component	GO:0016020	Membrane
GluRIIA	7227.FBpp0078739	GO Component	GO:0016021	Integral component of membrane
GluRIIA	7227.FBpp0078739	GO Component	GO:0030054	Cell junction
GluRIIA	7227.FBpp0078739	GO Component	GO:0031224	Intrinsic component of membrane
GluRIIA	7227.FBpp0078739	GO Component	GO:0031226	Intrinsic component of plasma membrane
GluRIIA	7227.FBpp0078739	GO Component	GO:0031594	Neuromuscular junction
GluRIIA	7227.FBpp0078739	GO Component	GO:0032991	Protein-containing complex
GluRIIA	7227.FBpp0078739	GO Component	GO:0034702	Ion channel complex
GluRIIA	7227.FBpp0078739	GO Component	GO:0043226	Organelle
GluRIIA	7227.FBpp0078739	GO Component	GO:0043235	Receptor complex
GluRIIA	7227.FBpp0078739	GO Component	GO:0045202	Synapse
GluRIIA	7227.FBpp0078739	GO Component	GO:0045211	Postsynaptic membrane
GluRIIA	7227.FBpp0078739	GO Component	GO:0071944	Cell periphery
GluRIIA	7227.FBpp0078739	GO Component	GO:0097060	Synaptic membrane
GluRIIA	7227.FBpp0078739	GO Component	GO:0097482	Muscle cell postsynaptic specialization
GluRIIA	7227.FBpp0078739	GO Component	GO:0098590	Plasma membrane region
GluRIIA	7227.FBpp0078739	GO Component	GO:0098794	Postsynapse
GluRIIA	7227.FBpp0078739	GO Component	GO:0098796	Membrane protein complex
GluRIIA	7227.FBpp0078739	GO Component	GO:0098797	Plasma membrane protein complex
GluRIIA	7227.FBpp0078739	GO Component	GO:0098802	Plasma membrane signaling receptor complex
GluRIIA	7227.FBpp0078739	GO Component	GO:0098878	Neurotransmitter receptor complex
GluRIIA	7227.FBpp0078739	GO Component	GO:0098975	Postsynapse of neuromuscular junction
GluRIIA	7227.FBpp0078739	GO Component	GO:0099572	Postsynaptic specialization
GluRIIA	7227.FBpp0078739	GO Component	GO:0110165	Cellular anatomical entity
GluRIIA	7227.FBpp0078739	GO Component	GO:1902495	Transmembrane transporter complex
GluRIIA	7227.FBpp0078739	GO Component	GO:1990351	Transporter complex
GluRIIA	7227.FBpp0078739	STRING clusters	CL:14573	Mixed, incl. Ion channel complex, and Neurotransmitter receptors and postsynaptic signal transmission
GluRIIA	7227.FBpp0078739	STRING clusters	CL:14793	Transmitter-gated channel activity, and G protein-coupled receptor complex
GluRIIA	7227.FBpp0078739	STRING clusters	CL:14846	Ionotropic glutamate receptor, and Recoverin family
GluRIIA	7227.FBpp0078739	STRING clusters	CL:14847	Neurotransmitter receptor complex, and Cornichon
GluRIIA	7227.FBpp0078739	STRING clusters	CL:14850	Glutamate-gated calcium ion channel activity
GluRIIA	7227.FBpp0078739	Reactome	DME-112314	Neurotransmitter receptors and postsynaptic signal transmission
GluRIIA	7227.FBpp0078739	Reactome	DME-112315	Transmission across Chemical Synapses
GluRIIA	7227.FBpp0078739	Reactome	DME-112316	Neuronal System
GluRIIA	7227.FBpp0078739	Reactome	DME-451306	Ionotropic activity of kainate receptors
GluRIIA	7227.FBpp0078739	Reactome	DME-451307	Activation of Na-permeable kainate receptors
GluRIIA	7227.FBpp0078739	Reactome	DME-451308	Activation of Ca-permeable Kainate Receptor
GluRIIA	7227.FBpp0078739	Reactome	DME-451326	Activation of kainate receptors upon glutamate binding
GluRIIA	7227.FBpp0078739	COMPARTMENTS	GOCC:0005886	Plasma membrane
GluRIIA	7227.FBpp0078739	COMPARTMENTS	GOCC:0005887	Integral component of plasma membrane
GluRIIA	7227.FBpp0078739	COMPARTMENTS	GOCC:0008328	Ionotropic glutamate receptor complex
GluRIIA	7227.FBpp0078739	COMPARTMENTS	GOCC:0016020	Membrane
GluRIIA	7227.FBpp0078739	COMPARTMENTS	GOCC:0016021	Integral component of membrane
GluRIIA	7227.FBpp0078739	COMPARTMENTS	GOCC:0030054	Cell junction
GluRIIA	7227.FBpp0078739	COMPARTMENTS	GOCC:0031224	Intrinsic component of membrane
GluRIIA	7227.FBpp0078739	COMPARTMENTS	GOCC:0031226	Intrinsic component of plasma membrane
GluRIIA	7227.FBpp0078739	COMPARTMENTS	GOCC:0031594	Neuromuscular junction
GluRIIA	7227.FBpp0078739	COMPARTMENTS	GOCC:0032991	Protein-containing complex
GluRIIA	7227.FBpp0078739	COMPARTMENTS	GOCC:0034702	Ion channel complex
GluRIIA	7227.FBpp0078739	COMPARTMENTS	GOCC:0043226	Organelle
GluRIIA	7227.FBpp0078739	COMPARTMENTS	GOCC:0043235	Receptor complex
GluRIIA	7227.FBpp0078739	COMPARTMENTS	GOCC:0045202	Synapse
GluRIIA	7227.FBpp0078739	COMPARTMENTS	GOCC:0045211	Postsynaptic membrane
GluRIIA	7227.FBpp0078739	COMPARTMENTS	GOCC:0071944	Cell periphery
GluRIIA	7227.FBpp0078739	COMPARTMENTS	GOCC:0097060	Synaptic membrane
GluRIIA	7227.FBpp0078739	COMPARTMENTS	GOCC:0097482	Muscle cell postsynaptic specialization
GluRIIA	7227.FBpp0078739	COMPARTMENTS	GOCC:0098590	Plasma membrane region
GluRIIA	7227.FBpp0078739	COMPARTMENTS	GOCC:0098794	Postsynapse
GluRIIA	7227.FBpp0078739	COMPARTMENTS	GOCC:0098796	Membrane protein complex
GluRIIA	7227.FBpp0078739	COMPARTMENTS	GOCC:0098797	Plasma membrane protein complex
GluRIIA	7227.FBpp0078739	COMPARTMENTS	GOCC:0098802	Plasma membrane signaling receptor complex
GluRIIA	7227.FBpp0078739	COMPARTMENTS	GOCC:0098878	Neurotransmitter receptor complex
GluRIIA	7227.FBpp0078739	COMPARTMENTS	GOCC:0098975	Postsynapse of neuromuscular junction
GluRIIA	7227.FBpp0078739	COMPARTMENTS	GOCC:0099572	Postsynaptic specialization
GluRIIA	7227.FBpp0078739	COMPARTMENTS	GOCC:0110165	Cellular anatomical entity
GluRIIA	7227.FBpp0078739	COMPARTMENTS	GOCC:1902495	Transmembrane transporter complex
GluRIIA	7227.FBpp0078739	COMPARTMENTS	GOCC:1990351	Transporter complex
GluRIIA	7227.FBpp0078739	Monarch	FBcv:0000349	Viable
GluRIIA	7227.FBpp0078739	Monarch	FBcv:0000351	Lethal
GluRIIA	7227.FBpp0078739	Monarch	FBcv:0000434	Abnormal neurophysiology
GluRIIA	7227.FBpp0078739	Monarch	FBcv:0000435	Abnormal neuroanatomy
GluRIIA	7227.FBpp0078739	Monarch	FBcv:0002004	Increased mortality
GluRIIA	7227.FBpp0078739	Monarch	FBcv:0002019	Increased mortality during development
GluRIIA	7227.FBpp0078739	UniProt Keywords	KW-0406	Ion transport
GluRIIA	7227.FBpp0078739	UniProt Keywords	KW-0407	Ion channel
GluRIIA	7227.FBpp0078739	UniProt Keywords	KW-0472	Membrane
GluRIIA	7227.FBpp0078739	UniProt Keywords	KW-0628	Postsynaptic cell membrane
GluRIIA	7227.FBpp0078739	UniProt Keywords	KW-0675	Receptor
GluRIIA	7227.FBpp0078739	UniProt Keywords	KW-0770	Synapse
GluRIIA	7227.FBpp0078739	UniProt Keywords	KW-0812	Transmembrane
GluRIIA	7227.FBpp0078739	UniProt Keywords	KW-0813	Transport
GluRIIA	7227.FBpp0078739	UniProt Keywords	KW-0965	Cell junction
GluRIIA	7227.FBpp0078739	UniProt Keywords	KW-1003	Cell membrane
GluRIIA	7227.FBpp0078739	UniProt Keywords	KW-1071	Ligand-gated ion channel
GluRIIA	7227.FBpp0078739	UniProt Keywords	KW-1133	Transmembrane helix
GluRIIA	7227.FBpp0078739	Pfam	PF01094	Receptor family ligand binding region
GluRIIA	7227.FBpp0078739	InterPro	IPR001320	Ionotropic glutamate receptor, C-terminal
GluRIIA	7227.FBpp0078739	InterPro	IPR001828	Receptor, ligand binding region
GluRIIA	7227.FBpp0078739	InterPro	IPR015683	Ionotropic glutamate receptor
GluRIIA	7227.FBpp0078739	InterPro	IPR019594	Ionotropic glutamate receptor, L-glutamate and glycine-binding domain
GluRIIA	7227.FBpp0078739	InterPro	IPR028082	Periplasmic binding protein-like I
GluRIIA	7227.FBpp0078739	SMART	SM00918	Ligated ion channel L-glutamate- and glycine-binding site
GluRIIB	7227.FBpp0088541	GO Process	GO:0003008	System process
GluRIIB	7227.FBpp0088541	GO Process	GO:0006810	Transport
GluRIIB	7227.FBpp0088541	GO Process	GO:0006811	Ion transport
GluRIIB	7227.FBpp0088541	GO Process	GO:0006812	Cation transport
GluRIIB	7227.FBpp0088541	GO Process	GO:0006813	Potassium ion transport
GluRIIB	7227.FBpp0088541	GO Process	GO:0006814	Sodium ion transport
GluRIIB	7227.FBpp0088541	GO Process	GO:0006816	Calcium ion transport
GluRIIB	7227.FBpp0088541	GO Process	GO:0007154	Cell communication
GluRIIB	7227.FBpp0088541	GO Process	GO:0007165	Signal transduction
GluRIIB	7227.FBpp0088541	GO Process	GO:0007166	Cell surface receptor signaling pathway
GluRIIB	7227.FBpp0088541	GO Process	GO:0007215	Glutamate receptor signaling pathway
GluRIIB	7227.FBpp0088541	GO Process	GO:0007267	Cell-cell signaling
GluRIIB	7227.FBpp0088541	GO Process	GO:0007268	Chemical synaptic transmission
GluRIIB	7227.FBpp0088541	GO Process	GO:0007274	Neuromuscular synaptic transmission
GluRIIB	7227.FBpp0088541	GO Process	GO:0009987	Cellular process
GluRIIB	7227.FBpp0088541	GO Process	GO:0010646	Regulation of cell communication
GluRIIB	7227.FBpp0088541	GO Process	GO:0019722	Calcium-mediated signaling
GluRIIB	7227.FBpp0088541	GO Process	GO:0019932	Second-messenger-mediated signaling
GluRIIB	7227.FBpp0088541	GO Process	GO:0023051	Regulation of signaling
GluRIIB	7227.FBpp0088541	GO Process	GO:0023052	Signaling
GluRIIB	7227.FBpp0088541	GO Process	GO:0030001	Metal ion transport
GluRIIB	7227.FBpp0088541	GO Process	GO:0032501	Multicellular organismal process
GluRIIB	7227.FBpp0088541	GO Process	GO:0034220	Ion transmembrane transport
GluRIIB	7227.FBpp0088541	GO Process	GO:0035235	Ionotropic glutamate receptor signaling pathway
GluRIIB	7227.FBpp0088541	GO Process	GO:0035249	Synaptic transmission, glutamatergic
GluRIIB	7227.FBpp0088541	GO Process	GO:0035556	Intracellular signal transduction
GluRIIB	7227.FBpp0088541	GO Process	GO:0035725	Sodium ion transmembrane transport
GluRIIB	7227.FBpp0088541	GO Process	GO:0042391	Regulation of membrane potential
GluRIIB	7227.FBpp0088541	GO Process	GO:0050789	Regulation of biological process
GluRIIB	7227.FBpp0088541	GO Process	GO:0050794	Regulation of cellular process
GluRIIB	7227.FBpp0088541	GO Process	GO:0050803	Regulation of synapse structure or activity
GluRIIB	7227.FBpp0088541	GO Process	GO:0050804	Modulation of chemical synaptic transmission
GluRIIB	7227.FBpp0088541	GO Process	GO:0050877	Nervous system process
GluRIIB	7227.FBpp0088541	GO Process	GO:0050896	Response to stimulus
GluRIIB	7227.FBpp0088541	GO Process	GO:0051179	Localization
GluRIIB	7227.FBpp0088541	GO Process	GO:0051234	Establishment of localization
GluRIIB	7227.FBpp0088541	GO Process	GO:0051716	Cellular response to stimulus
GluRIIB	7227.FBpp0088541	GO Process	GO:0055085	Transmembrane transport
GluRIIB	7227.FBpp0088541	GO Process	GO:0060025	Regulation of synaptic activity
GluRIIB	7227.FBpp0088541	GO Process	GO:0060078	Regulation of postsynaptic membrane potential
GluRIIB	7227.FBpp0088541	GO Process	GO:0065007	Biological regulation
GluRIIB	7227.FBpp0088541	GO Process	GO:0065008	Regulation of biological quality
GluRIIB	7227.FBpp0088541	GO Process	GO:0070588	Calcium ion transmembrane transport
GluRIIB	7227.FBpp0088541	GO Process	GO:0071805	Potassium ion transmembrane transport
GluRIIB	7227.FBpp0088541	GO Process	GO:0098655	Cation transmembrane transport
GluRIIB	7227.FBpp0088541	GO Process	GO:0098660	Inorganic ion transmembrane transport
GluRIIB	7227.FBpp0088541	GO Process	GO:0098662	Inorganic cation transmembrane transport
GluRIIB	7227.FBpp0088541	GO Process	GO:0098916	Anterograde trans-synaptic signaling
GluRIIB	7227.FBpp0088541	GO Process	GO:0099177	Regulation of trans-synaptic signaling
GluRIIB	7227.FBpp0088541	GO Process	GO:0099536	Synaptic signaling
GluRIIB	7227.FBpp0088541	GO Process	GO:0099537	Trans-synaptic signaling
GluRIIB	7227.FBpp0088541	GO Process	GO:0099565	Chemical synaptic transmission, postsynaptic
GluRIIB	7227.FBpp0088541	GO Process	GO:1905114	Cell surface receptor signaling pathway involved in cell-cell signaling
GluRIIB	7227.FBpp0088541	GO Process	GO:1990806	Ligand-gated ion channel signaling pathway
GluRIIB	7227.FBpp0088541	GO Function	GO:0004888	Transmembrane signaling receptor activity
GluRIIB	7227.FBpp0088541	GO Function	GO:0004970	Ionotropic glutamate receptor activity
GluRIIB	7227.FBpp0088541	GO Function	GO:0005215	Transporter activity
GluRIIB	7227.FBpp0088541	GO Function	GO:0005216	Ion channel activity
GluRIIB	7227.FBpp0088541	GO Function	GO:0005230	Extracellular ligand-gated ion channel activity
GluRIIB	7227.FBpp0088541	GO Function	GO:0005261	Cation channel activity
GluRIIB	7227.FBpp0088541	GO Function	GO:0005262	Calcium channel activity
GluRIIB	7227.FBpp0088541	GO Function	GO:0005267	Potassium channel activity
GluRIIB	7227.FBpp0088541	GO Function	GO:0005272	Sodium channel activity
GluRIIB	7227.FBpp0088541	GO Function	GO:0008066	Glutamate receptor activity
GluRIIB	7227.FBpp0088541	GO Function	GO:0008324	Cation transmembrane transporter activity
GluRIIB	7227.FBpp0088541	GO Function	GO:0015075	Ion transmembrane transporter activity
GluRIIB	7227.FBpp0088541	GO Function	GO:0015079	Potassium ion transmembrane transporter activity
GluRIIB	7227.FBpp0088541	GO Function	GO:0015081	Sodium ion transmembrane transporter activity
GluRIIB	7227.FBpp0088541	GO Function	GO:0015085	Calcium ion transmembrane transporter activity
GluRIIB	7227.FBpp0088541	GO Function	GO:0015267	Channel activity
GluRIIB	7227.FBpp0088541	GO Function	GO:0015276	Ligand-gated ion channel activity
GluRIIB	7227.FBpp0088541	GO Function	GO:0015277	Kainate selective glutamate receptor activity
GluRIIB	7227.FBpp0088541	GO Function	GO:0015318	Inorganic molecular entity transmembrane transporter activity
GluRIIB	7227.FBpp0088541	GO Function	GO:0022803	Passive transmembrane transporter activity
GluRIIB	7227.FBpp0088541	GO Function	GO:0022824	Transmitter-gated ion channel activity
GluRIIB	7227.FBpp0088541	GO Function	GO:0022834	Ligand-gated channel activity
GluRIIB	7227.FBpp0088541	GO Function	GO:0022835	Transmitter-gated channel activity
GluRIIB	7227.FBpp0088541	GO Function	GO:0022836	Gated channel activity
GluRIIB	7227.FBpp0088541	GO Function	GO:0022849	Glutamate-gated calcium ion channel activity
GluRIIB	7227.FBpp0088541	GO Function	GO:0022857	Transmembrane transporter activity
GluRIIB	7227.FBpp0088541	GO Function	GO:0022890	Inorganic cation transmembrane transporter activity
GluRIIB	7227.FBpp0088541	GO Function	GO:0030594	Neurotransmitter receptor activity
GluRIIB	7227.FBpp0088541	GO Function	GO:0038023	Signaling receptor activity
GluRIIB	7227.FBpp0088541	GO Function	GO:0046873	Metal ion transmembrane transporter activity
GluRIIB	7227.FBpp0088541	GO Function	GO:0060089	Molecular transducer activity
GluRIIB	7227.FBpp0088541	GO Function	GO:0098960	Postsynaptic neurotransmitter receptor activity
GluRIIB	7227.FBpp0088541	GO Function	GO:0099094	Ligand-gated cation channel activity
GluRIIB	7227.FBpp0088541	GO Function	GO:0099529	Neurotransmitter receptor activity involved in regulation of postsynaptic membrane potential
GluRIIB	7227.FBpp0088541	GO Function	GO:0099604	Ligand-gated calcium channel activity
GluRIIB	7227.FBpp0088541	GO Function	GO:1904315	Transmitter-gated ion channel activity involved in regulation of postsynaptic membrane potential
GluRIIB	7227.FBpp0088541	GO Component	GO:0005886	Plasma membrane
GluRIIB	7227.FBpp0088541	GO Component	GO:0005887	Integral component of plasma membrane
GluRIIB	7227.FBpp0088541	GO Component	GO:0008328	Ionotropic glutamate receptor complex
GluRIIB	7227.FBpp0088541	GO Component	GO:0016020	Membrane
GluRIIB	7227.FBpp0088541	GO Component	GO:0016021	Integral component of membrane
GluRIIB	7227.FBpp0088541	GO Component	GO:0030054	Cell junction
GluRIIB	7227.FBpp0088541	GO Component	GO:0031224	Intrinsic component of membrane
GluRIIB	7227.FBpp0088541	GO Component	GO:0031226	Intrinsic component of plasma membrane
GluRIIB	7227.FBpp0088541	GO Component	GO:0031594	Neuromuscular junction
GluRIIB	7227.FBpp0088541	GO Component	GO:0032991	Protein-containing complex
GluRIIB	7227.FBpp0088541	GO Component	GO:0034702	Ion channel complex
GluRIIB	7227.FBpp0088541	GO Component	GO:0043226	Organelle
GluRIIB	7227.FBpp0088541	GO Component	GO:0043235	Receptor complex
GluRIIB	7227.FBpp0088541	GO Component	GO:0045202	Synapse
GluRIIB	7227.FBpp0088541	GO Component	GO:0045211	Postsynaptic membrane
GluRIIB	7227.FBpp0088541	GO Component	GO:0071944	Cell periphery
GluRIIB	7227.FBpp0088541	GO Component	GO:0097060	Synaptic membrane
GluRIIB	7227.FBpp0088541	GO Component	GO:0097482	Muscle cell postsynaptic specialization
GluRIIB	7227.FBpp0088541	GO Component	GO:0098590	Plasma membrane region
GluRIIB	7227.FBpp0088541	GO Component	GO:0098794	Postsynapse
[truncated: 3,229 more rows]

## Sheet: BarIRs
#node	identifier	category	term ID	term description
[truncated: 4,553 more rows]
